# Supplementary material for: Genome-wide association studies and Mendelian randomization analyses provide insights into the causes of early-onset colorectal cancer
Source: Ann Oncol. 2024 Jun;35(6):523–36. doi: 10.1016/j.annonc.2024.02.008 (PMC11213623; doi:10.1016/j.annonc.2024.02.008)
Supplement: Supplementary data [file mmc2.xlsx]

## Sheet: Contents
Contents of the supplementary file
S1	Summary statistics of all previously known risk loci in EOCRC
S2	List of the risk factors included in the study and exposere GWAS with corresponding R2 and F-statistics
S3	List of candidate SNPs with r2>0.6 and p<0.05 at each genome-wide significant locus identified bu FUMA
S4	Association of genetic risk scores (GRS) with EOCRC risk stratified by Lynch status
S5	Heritability enrichment of 28 functional annotation categories for SNPs in the meta-analysis, calculated with stratified LD Score regression
S6	Cell-type specific analysis of enrichment of major histone marks and DNase binding sites on heritability of EOCRC
S7a	Functional mapping of the 570 credible SNPs
S7b	SIFT and PolyPhen2 scores of the coding variants
S8	eQTL analysis of 570 credible SNPs in GTEx (sigmoid colon; transverse colon), CEDAR (rectum; transverse colon) and blood eQTL from BIOS and eQTLgen datasets
S9	Chromatin interaction analysis of credible SNPs at each loci based on HiC data from GSE87112 database
S10	Results of MAGMA based gene test
S11	Pathway enrichment of the significant (bonferroni corrected) genes identified by MAGMA analysis
S12	Protein-protein interaction (PPI) network based on nominally significant genes in MAGMA as "seeds"
S13	Pathway enrichment of the seed hub proteins from the largest subnetwork of protein-protein interaction(PPI) maps
S14	Proritized genes at each locus
S15	Genetic instruments used for each of the risk factors in the MR-analysis
S16	Sensitivity MR-analysis for the 30 risk factors
S17	IVW estimates from leave-one-out analysis
S18	Egger regression analysis for horizontal pleiotropy
S19	Estimates from MR-PRESSO after outlier correction

## Sheet: S1
Supplementary table 1: Comparison of summary statistics of all previously known risk loci in EOCRC
				Overall CRC							EOCRC				P-het(CRC vs EOCRC)
rsID	Cytoband	Position (bp GRCh37)	Risk/Alt Allele	RAF in discovery population	OR [95%CI]	P-value	Discovery Population	Author	Year	PMID	rsID	RAF	OR(95%CI)	P-value
rs11632715	15q13.3	33001734	A/T	0.19	1.11 (1.08- 1.16)	2.3e-10	European	Tomlinson et al.	2011	21655089	rs11632715	0.183	1.27 ( 1.21 - 1.33 )	1.35e-22	8.44719e-06
rs4939827	18q21.1	46453156	A/T	0.55	1.18 (1.12- 1.23)	1e-12	European	Broderick et al.	2007	17934461	rs4939827	0.533	1.19 ( 1.15 - 1.24 )	1.274e-18	0.783205
rs16892766	8q23.3	117630683	C/A	0.08	1.27 (1.20- 1.34)	3.3e-18	European	Tomlinson et al.	2008	18372905	rs16892766	0.09	1.33 ( 1.25 - 1.41 )	3.561e-18	0.267974
rs6066825	20q13.13	47340117	A/G	0.64	1.09(1.06-1.12)	4e-09	East Asian and European	Schumacher et al.	2015	26151821	rs6066825	0.635	1.15 ( 1.1 - 1.2 )	7.129e-11	0.0413598
rs6983267	8q24.21	128413305	G/T	0.52	1.27 (1.16- 1.39)	1.27e-14	European	Tomlinson et al.	2007	17618284	rs6983267	0.513	1.14 ( 1.09 - 1.18 )	3.872e-10	0.032102
rs3802842	11q23.1	111156836	T/C	0.29	1.11 (1.08- 1.15)	5.82e-10	European	Tenesa et al.	2008	18372901	rs3802842	0.276	1.15 ( 1.1 - 1.2 )	3.894e-10	0.195933
rs16969681	15q13.3	32993111	T/C	0.09	1.11(1.08-1.14)	1e-13	Asian and European	Huygue et al.	2018	30510241	rs16969681	0.091	1.22 ( 1.15 - 1.3 )	4.436e-10	0.00570508
rs11169552	12q13.12	51171090	G/A	0.39	1.09 (1.05- 1.12)	1.89e-10	European	Houlston et al.	2010	20972440	rs11169552	0.381	1.12 ( 1.09 - 1.18 )	1.719e-09	0.298035
rs4925386	20q13.33	60932414	C/T	0.77	1.08 (1.05- 1.10)	1.89e-10	European	Houlston et al.	2010	20972440	rs4925386	0.764	1.15 ( 1.1 - 1.22 )	2.366e-09	0.0301032
rs961253	20p12.3	6376457	G/C	0.33	1.12 (1.08- 1.16)	2e-10	European	Houlston et al.	2008	19011631	rs961253	0.317	1.12 ( 1.08 - 1.18 )	2.586e-08	1
rs10795668	10p14	8739580	T/A	0.7	1.15 (1.10- 1.20)	2.5e-13	European	Tomlinson et al.	2008	18372905	rs10795668	0.701	1.12 ( 1.08 - 1.18 )	1.167e-07	0.403931
rs3824999	11q13.4	74280012	G/T	0.51	1.08 (1.05- 1.10)	3.65e-10	European	Dunlop et al.	2012	22634755	rs3824999	0.516	1.11 ( 1.06 - 1.15 )	1.173e-07	0.252388
rs8031386	15q23	72508799	A/C	0.26	1.04 (1.03-1.06)	4.5e-09	Asian and European	Fernandez-Rozadilla et al.	2022	36539618	rs8031386	0.249	1.12 ( 1.07 - 1.17 )	3.984e-07	0.00196469
rs1801155	5q22.2	112175211	G/A	0.11			European (Ashkenazi Jewish)	Laken et al.	1997	9288102	rs1801155	0.0047	2.25(1.61-3.15)	1.912e-06	NA
rs4444235	14q22.2	54419106	C/A	0.42	1.11 (1.08- 1.15)	8.1e-10	European	Houlston et al.	2008	19011631	rs4444235	0.442	1.15 ( 1.09 - 1.22 )	3.731e-06	0.282009
rs1426947	4q34.1	175420523	T/C	0.42	1.04 (1.03-1.05)	7.48e-10	Asian and European	Fernandez-Rozadilla et al.	2022	36539618	rs1426947	0.413	1.1 ( 1.05 - 1.14 )	4.119e-06	0.00923302
rs992157	2q35	219191256	T/C	0.63	1.10 (1.06- 1.13)	3.15e-08	European	Orlando et al.	2016	27005424	rs992157	0.625	1.1 ( 1.06 - 1.14 )	4.631e-06	1
rs983402	2q33.1	199781586	T/C	0.33	1.07(1.05-1.09)	7.7 × 10−12	Asian and European	Huygue et al.	2019	30510241	rs983402a	0.313	1.1 ( 1.05 - 1.14 )	9.415e-06	0.230197
rs1182197	7p22.2	2863289	A/C	0.63	1.04 (1.03-1.05)	5.32e-09	Asian and European	Fernandez-Rozadilla et al.	2022	36539618	rs1182197	0.63	1.09 ( 1.05 - 1.14 )	1.147e-05	0.0292995
rs56324967	15q22.33	67402824	C/T	0.68	1.07(1.05-1.09)	1.1 × 10−13	Asian and European	Huygue et al.	2019	30510241	rs56324967	0.67	1.1 ( 1.05 - 1.15 )	1.176e-05	0.27044
rs3217810	12p13.32	4388271	T/C	0.13	1.19 (1.13- 1.25)	2.16e-10	European	Whiffin et al.	2014	24737748	rs3217810	0.119	1.14 ( 1.07 - 1.21 )	1.389e-05	0.290172
rs58791712	5p13.1	40280076	A/G	0.26	1.1(1.08-1.12)	7e-14	European	Schmit et al.	2018	29917119	rs58791712	0.286	1.1 ( 1.05 - 1.14 )	1.902e-05	1
rs704017	10q22.3	80819132	G/A	0.5846	1.1(1.06-1.13)	2e-08	East Asian	Zhang et al.	2014	24836286	rs704017	0.583	1.09 ( 1.05 - 1.14 )	2.291e-05	0.731119
rs1321311	6p21.2	36623379	A/G	0.25	1.10 (1.07- 1.13)	1.14e-10	European	Dunlop et al.	2012	22634755	rs1321311	0.255	1.1 ( 1.05 - 1.15 )	2.365e-05	1
rs1035209	10q24.2	101351704	G/A	0.26	1.12 (1.08- 1.16)	4.45e-11	European	Whiffin et al.	2014	24737748	rs1035209	0.244	1.1 ( 1.05 - 1.15 )	3.098e-05	0.541487
rs12143541	1p32.3	55247852	G/A	0.15	1.10(1.06- 1.13)	9.44 × 10-10	European	Law et al.	2019	31089142	rs12143541	0.15	1.11 ( 1.06 - 1.18 )	4.556e-05	0.776329
rs9929218	16q22.1	68743939	A/C	0.73	1.10 (1.06- 1.14)	1.2e-08	European	Houlston et al.	2008	19011631	rs9929218	0.724	1.1 ( 1.05 - 1.15 )	4.92e-05	1
rs34405347	9q22.33	101679752	T/G	0.9	1.09(1.05-1.12)	3.1 × 10−8	Asian and European	Huygue et al.	2019	30510241	rs34405347	0.906	1.15 ( 1.08 - 1.24 )	5.197e-05	0.168353
rs10911251	1q25.3	183002639	A/G	0.59	1.09 (1.06- 1.12)	1.75e-08	European	Whiffin et al.	2014	24737748	rs10911251	0.589	1.08 ( 1.04 - 1.13 )	6.312e-05	0.7168
rs1775910	10p12.1	29096942	G/C	0.25	1.04 (1.03-1.06)	3.11e-08	Asian and European	Fernandez-Rozadilla et al.	2022	36539618	rs1775910	0.239	1.1 ( 1.04 - 1.15 )	7.835e-05	0.0354851
rs9983528	21q22.3	47772439	A/G	0.13	1.07 (1.05-1.09)	5.1e-13	Asian and European	Fernandez-Rozadilla et al.	2022	36539618	rs9983528	0.126	1.12 ( 1.06 - 1.18 )	0.0001046	0.114969
rs10411210	19q13.11	33519927	T/G	0.95	1.15 (1.10- 1.20)	4e-09	European	Houlston et al.	2008	19011631	rs10411210	0.937	1.19 ( 1.09 - 1.3 )	0.0001454	0.495194
rs57939401	6p21.1	45572071	A/G	0.1	1.07 (1.04-1.09)	3.51e-10	Asian and European	Fernandez-Rozadilla et al.	2022	36539618	rs57939401	0.098	1.13 ( 1.06 - 1.2 )	0.0001899	0.106884
rs6906359	6p21.31	35569562	A/G	0.89	1.11 (1.06- 1.16)	3.4e-08	European	Schmit et al.	2018	29917119	rs6906359	0.888	1.13 ( 1.06 - 1.2 )	0.0001968	0.648048
rs45597035	13q22.1	73649152	A/G	0.64	1.08(1.05- 1.10)	2.16 × 10-10	European	Law et al.	2019	31089142	rs45597035	0.646	1.08 ( 1.04 - 1.13 )	0.0002235	1
rs6691170	1q41	222112634	G/A	0.21	1.06 (1.03- 1.09)	9.55e-10	European	Houlston et al.	2010	20972440	rs6691170	0.202	1.09 ( 1.04 - 1.15 )	0.0002651	0.343071
rs1537372	9p21.3	22103183	G/T	0.57	1.05(1.03-1.07)	1.4 × 10−8	Asian and European	Huygue et al.	2019	30510241	rs1537372	0.55	1.08 ( 1.03 - 1.12 )	0.000313	0.230159
rs6031311	20q13.12	42666475	T/C	0.76	1.06(1.04-1.08)	6.8 × 10−9	Asian and European	Huygue et al.	2019	30510241	rs6031311b	0.759	1.09 ( 1.04 - 1.14 )	0.0003702	0.270402
rs4776316	15q22.31	67007813	A/G	0.73	1.08(1.05- 1.10)	1.11 × 10-8	European	Law et al.	2019	31089142	rs4776316	0.71	1.08 ( 1.04 - 1.13 )	0.0003993	1
rs704417	3p14.1	64252424	T/C	0.51	1.05 (1.03-1.06)	4.35e-10	Asian and European	Fernandez-Rozadilla et al.	2022	36539618	rs704417	0.49	1.07 ( 1.03 - 1.12 )	0.0004638	0.403583
rs9831861	3p21.1	53088285	G/T	0.59	1.07(1.05- 1.09)	4.17 × 10-10	European	Law et al.	2019	31089142	rs9831861	0.588	1.08 ( 1.03 - 1.11 )	0.0004847	0.662798
rs10978941	9q31.2	110373819	C/T	0.83	1.06 (1.04-1.08)	2.29e-12	Asian and European	Fernandez-Rozadilla et al.	2022	36539618	rs10978941	0.782	1.09 ( 1.04 - 1.15 )	0.0005067	0.308341
rs10849432	12p13.31	6421174	T/A	0.7095	1.14(1.09-1.18)	6e-10	East Asian	Zhang et al.	2014	24836286	rs10849432	0.695	1.09 ( 1.03 - 1.14 )	0.0005623	0.172268
rs1810502	20q13.13	49055318	C/T	0.61	1.08 (1.05- 1.1)	1.02e-08	European	Schmit et al.	2018	29917119	rs1810502	0.613	1.08 ( 1.03 - 1.11 )	0.0006374	1
rs75954926	17q25.3	81061048	G/A	0.66	1.09(1.07-1.11)	3.0 × 10−18	Asian and European	Huygue et al.	2019	30510241	rs75954926a	0.653	1.08 ( 1.03 - 1.12 )	0.0006619	0.692818
rs11692435	2q11.2	98275354	G/A	0.90	1.12(1.07- 1.16)	1.22 × 10-8	European	Law et al.	2019	31089142	rs11692435	0.917	1.14 ( 1.05 - 1.22 )	0.0007762	0.683909
rs130651	22q13.1	39644273	G/A	0.33	1.05 (1.03-1.07)	2.92e-10	Asian and European	Fernandez-Rozadilla et al.	2022	36539618	rs130651	0.34	1.08 ( 1.03 - 1.12 )	0.0008015	0.230159
rs7333607	13q13.3	37462010	G/A	0.24	1.08(1.06-1.10)	6.3 × 10−13	Asian and European	Huygue et al.	2019	30510241	rs7333607	0.227	1.08 ( 1.03 - 1.14 )	0.0008237	1
rs116964464	13q12.13	27543193	T/C	0.03	1.11 (1.07-1.15)	4.83e-09	Asian and European	Fernandez-Rozadilla et al.	2022	36539618	rs116964464	0.029	1.21 ( 1.08 - 1.35 )	0.0008439	0.149326
rs3184504	12q24.12	111973358	G/A	0.52	1.09 (1.06- 1.12)	1.7e-08	East Asian and European	Schumacher et al.	2015	26151821	rs3184504	0.504	1.06 ( 1.03 - 1.11 )	0.0009398	0.238852
rs12603526	17p13.3	809643	G/A	0.3684	1.1(1.06-1.14)	3e-08	East Asian	Zhang et al.	2014	24836286	rs12603526	0.359	1.08(1.03-1.11)	0.000958	0.52
rs1391441	4q24	106128760	A/G	0.67	1.05(1.03-1.07)	1.6 × 10−8	Asian and European	Huygue et al.	2019	30510241	rs1391441	0.659	1.07 ( 1.03 - 1.12 )	0.00112	0.421565
rs12144319	1p32.3	55246035	C/T	0.26	1.07(1.05-1.09)	3.3 × 10−11	Asian and European	Huygue et al.	2019	30510241	rs12144319a	0.255	1.08 ( 1.03 - 1.12 )	0.001147	0.690997
rs12427600	13q13.3	37460648	C/T	0.24	1.09(1.06- 1.11)	5.43 × 10-11	European	Law et al.	2019	31089142	rs12427600	0.227	1.08 ( 1.03 - 1.12 )	0.001214	0.705531
rs11178634	12q21.1	71518329	G/T	0.62	1.05 (1.03-1.06)	1.36e-11	Asian and European	Fernandez-Rozadilla et al.	2022	36539618	rs11178634	0.581	1.06 ( 1.03 - 1.11 )	0.001242	0.642831
rs8000189	13q34	111075881	T/C	0.64	1.06(1.04-1.08)	1.8 × 10−9	Asian and European	Huygue et al.	2019	30510241	rs8000189	0.626	1.07 ( 1.03 - 1.11 )	0.001251	0.660433
rs983318	17q24.3	70413253	A/G	0.25	1.06(1.04-1.08)	5.6 × 10−9	Asian and European	Huygue et al.	2019	30510241	rs983318b	0.249	1.08 ( 1.03 - 1.12 )	0.001404	0.425171
rs2735940	5p15.33	1296486	G/A	0.495	1.09 (1.05- 1.12)	3.1e-13	European	Schmit et al.	2018	29917119	rs2735940	0.473	1.06 ( 1.02 - 1.11 )	0.001435	0.303732
rs10849438	12p13.31	6412036	G/T	0.12	1.12(1.08- 1.16)	1.04 × 10−10	European	Law et al.	2019	31089142	rs10849438	0.129	1.1 ( 1.03 - 1.16 )	0.001648	0.610555
rs7993934	13q34	111074915	T/C	0.65	1.08(1.05- 1.10)	3.03 × 10-11	European	Law et al.	2019	31089142	rs7993934	0.623	1.07 ( 1.02 - 1.11 )	0.001885	0.705553
rs2295444	20q11.22	33213196	C/A	0.49	1.08 (1.05- 1.1)	3.3e-09	European	Schmit et al.	2018	29917119	rs2295444	0.481	1.06 ( 1.02 - 1.11 )	0.001937	0.447721
rs7593422	2q33.1	200131695	T/A	0.55	1.07(1.05- 1.10)	3.56 × 10-11	European	Law et al.	2019	31089142	rs7593422	0.522	1.06 ( 1.02 - 1.1 )	0.002693	0.678128
rs647161	5q31.1	134467220	C/T	0.66	1.11(1.08-1.15)	1e-10	East Asian and European	Jia et al.	2013	23263487	rs647161	0.544	1.06 ( 1.02 - 1.1 )	0.00272	0.0658189
rs2738783	20q13.33	62308612	T/G	0.2	1.06(1.04-1.08)	5.3 × 10−8	Asian and European	Huygue et al.	2019	30510241	rs2738783	0.19	1.08 ( 1.02 - 1.13 )	0.003318	0.502023
rs62404968	6p12.1	55712124	C/T	0.76	1.09 (1.05- 1.12)	8.6e-10	European	Schmit et al.	2018	29917119	rs62404968	0.766	1.08 ( 1.02 - 1.12 )	0.003519	0.750528
rs10751097	11q13.3	69938433	A/G	0.4	1.05 (1.03-1.06)	2.14e-12	Asian and European	Fernandez-Rozadilla et al.	2022	36539618	rs10751097	0.401	1.06 ( 1.02 - 1.1 )	0.003535	0.645548
rs11196172	10q25.2	114722621	A/G	0.2178	1.14(1.10-1.18)	1e-12	East Asian	Zhang et al.	2014	24836286	rs11196172	0.223	1.07 ( 1.02 - 1.12 )	0.00413	0.0336583
rs73068325	19q13.43	59079096	T/C	0.18	1.07(1.04-1.09)	4.2 × 10−8	Asian and European	Huygue et al.	2019	30510241	rs73068325	0.185	1.07 ( 1.02 - 1.13 )	0.004543	1
rs2179593	20q13.12	42660286	A/C	0.72	1.07(1.05- 1.10)	4.62 × 10−9	European	Law et al.	2019	31089142	rs2179593	0.726	1.06 ( 1.02 - 1.11 )	0.005059	0.702919
rs151127921	6q23.2	133993925	T/C	0.02	1.17 (1.11-1.24)	3.19e-08	Asian and European	Fernandez-Rozadilla et al.	2022	36539618	rs151127921	0.016	1.25 ( 1.07 - 1.46 )	0.00512	0.431966
rs2450115	8q23.3	117629411	G/C	0.58	1.12(1.08-1.15)	1e-12	East Asian	Zeng et al.	2016	26965516	rs2450115	0.81	1.08 ( 1.02 - 1.14 )	0.005283	0.264384
rs1412834	9p21.3	22110131	T/C	0.50	1.08(1.06- 1.11)	4.13 × 10-14	European	Law et al.	2019	31089142	rs1412834	0.467	1.06 ( 1.02 - 1.1 )	0.005451	0.407516
rs3787089	20q13.33	62316630	C/T	0.32	1.07(1.05- 1.10)	5.80 × 10-9	European	Law et al.	2019	31089142	rs3787089	0.307	1.06 ( 1.02 - 1.11 )	0.005486	0.702919
rs9271695	6p21.32	32593080	G/A	0.8	1.09(1.07-1.12)	1.1 × 10−13	Asian and European	Huygue et al.	2019	30510241	rs9271695a	0.801	1.08 ( 1.02 - 1.14 )	0.005938	0.763812
rs9271770	6p21.32	32594248	A/G	0.81	1.08(1.05- 1.11)	3.60 × 10-8	European	Law et al.	2019	31089142	rs9271770	0.8	1.08 ( 1.02 - 1.14 )	0.006078	1
rs6933790	6p21.1	41672769	T/C	0.83	1.10(1.07- 1.14)	3.65 × 10−10	European	Law et al.	2019	31089142	rs6933790	0.821	1.07 ( 1.02 - 1.13 )	0.006797	0.368117
rs10980628	9q31.3	113671403	C/T	0.21	1.07(1.04-1.09)	2.8 × 10−9	Asian and European	Huygue et al.	2019	30510241	rs10980628	0.204	1.06 ( 1.02 - 1.12 )	0.007318	0.725057
rs2527927	7q22.1	99477426	G/A	0.55	1.04 (1.03-1.06)	3.31e-10	Asian and European	Fernandez-Rozadilla et al.	2022	36539618	rs2527927	0.551	1.05 ( 1.01 - 1.1 )	0.007531	0.677027
rs145997965	6q21	106482613	C/T	0.02	1.21 (1.13-1.29)	1.26e-08	Asian and European	Fernandez-Rozadilla et al.	2022	36539618	rs145997965	0.014	1.27 ( 1.06 - 1.49 )	0.00754	0.603582
rs11893063	2q33.1	199601925	A/G	0.47	1.07(1.04- 1.09)	9.34 × 10-9	European	Law et al.	2019	31089142	rs11893063	0.462	1.05 ( 1.01 - 1.1 )	0.007891	0.447736
rs4813802	20p12.3	6699595	G/T	0.34	1.1(1.05-1.14)	7e-06	European	Peters et al.	2012	21655089	rs4813802	0.339	1.05 ( 1.01 - 1.1 )	0.008652	0.123934
rs17035289	4q24	106048291	T/C	0.83	1.10(1.07- 1.13)	2.73 × 10-10	European	Law et al.	2019	31089142	rs17035289	0.817	1.07 ( 1.02 - 1.13 )	0.00999	0.350261
rs35360328	3p22.1	40915239	G/A	0.15	1.14 (1.09- 1.19)	3.1e-09	East Asian and European	Schumacher et al.	2015	26151821	rs35360328	0.151	1.08 ( 1.02 - 1.12 )	0.01099	0.0984594
rs285245	19p13.11	16420817	T/C	0.11	1.11(1.07- 1.15)	3.71 × 10-8	European	Law et al.	2019	31089142	rs285245	0.117	1.08 ( 1.02 - 1.15 )	0.01105	0.442861
rs34797592	19p13.11	16417198	T/C	0.12	1.09(1.06-1.12)	4.2 × 10−10	Asian and European	Huygue et al.	2019	30510241	rs34797592	0.12	1.08 ( 1.02 - 1.15 )	0.01111	0.784301
rs78341008	13q22.1	73791554	C/T	0.07	1.12(1.08-1.16)	3.2 × 10−10	Asian and European	Huygue et al.	2019	30510241	rs78341008b	0.069	1.1 ( 1.02 - 1.19 )	0.01431	0.677628
rs12137232	1q32.1	201885446	G/T	0.52	1.04 (1.03-1.05)	7.71e-09	Asian and European	Fernandez-Rozadilla et al.	2022	36539618	rs12137232	0.517	1.05 ( 1.01 - 1.09 )	0.01464	0.633255
rs73975588	17p13.3	816741	A/C	0.87	1.10(1.06- 1.13)	8.71 × 10−9	European	Law et al.	2019	31089142	rs73975588	0.861	1.07 ( 1.01 - 1.14 )	0.01467	0.428595
rs61776	1p34.3	38461319	C/A	0.45	1.07(1.05- 1.10)	2.19 × 10-10	European	Law et al.	2019	31089142	rs61776	0.458	1.05 ( 1.01 - 1.1 )	0.01478	0.446757
rs72013726	12q24.21	115890922	C/T	0.57	1.08 (1.04- 1.11)	5e-11	European	Schmit et al.	2018	29917119	rs72013726	0.565	1.05 ( 1.01 - 1.09 )	0.01595	0.270756
rs2696839	16q24.1	86339315	T/C	0.5	1.06 (1.04- 1.09)	2e-08	European	Schmit et al.	2018	29917119	rs2696839	0.497	1.05 ( 1.01 - 1.09 )	0.02062	0.678132
rs7495132	15q26.1	91172901	T/C	0.12	1.11(1.07- 1.14)	7.92 × 10-10	European	Law et al.	2019	31089142	rs7495132	0.107	1.07 ( 1.01 - 1.14 )	0.02083	0.292458
rs639933	5q31.1	134467751	C/A	0.38	1.07(1.05- 1.10)	1.14 × 10−9	European	Law et al.	2019	31089142	rs639933	0.363	1.05 ( 1.01 - 1.09 )	0.0211	0.407533
rs9797885	19q13.2	41873001	G/A	0.71	1.08(1.05- 1.10)	2.77 × 10−10	European	Law et al.	2019	31089142	rs9797885	0.6	1.05 ( 1.01 - 1.09 )	0.02155	0.216245
rs72942485	3q13.2	112999560	G/A	0.98	1.19(1.12-1.26)	2.1 × 10−8	Asian and European	Huygue et al.	2019	30510241	rs72942485	0.979	1.18 ( 1.02 - 1.37 )	0.02215	0.917059
rs4360494	1p34.3	38455891	G/C	0.45	1.05(1.04-1.07)	3.8 × 10−9	Asian and European	Huygue et al.	2019	30510241	rs4360494	0.458	1.04 ( 1.01 - 1.09 )	0.02268	0.644755
rs7398375	12q13.3	57540848	C/G	0.72	1.09(1.06- 1.13)	3.91 × 10-10	European	Law et al.	2019	31089142	rs7398375	0.342	1.05 ( 1.01 - 1.09 )	0.02471	0.140766
rs209142	6p22.1	28862617	C/G	0.39	1.04 (1.02-1.05)	3.66e-08	Asian and European	Fernandez-Rozadilla et al.	2022	36539618	rs209142	0.388	1.05 ( 1.01 - 1.09 )	0.02534	0.645541
rs174537	11q12.2	61549025	G/A	0.6739	1.16(1.12-1.19)	9e-21	East Asian	Zhang et al.	2014	24836286	rs174537	0.673	1.05 ( 1.01 - 1.09 )	0.02668	6.07601e-05
rs7038489	9q34.2	136682468	C/T	0.89	1.08 (1.05-1.1)	1.1e-08	Asian and European	Fernandez-Rozadilla et al.	2022	36539618	rs7038489	0.89	1.08 ( 1.01 - 1.16 )	0.03145	1
rs7299936	12q24.21	115934000	A/G	0.56	1.04 (1.02-1.05)	3.73e-08	Asian and European	Fernandez-Rozadilla et al.	2022	36539618	rs7299936	0.55	1.04 ( 1 - 1.09 )	0.03213	1
rs9930005	16q23.2	80043258	C/A	0.43	1.05(1.03-1.07)	2.1 × 10−8	Asian and European	Huygue et al.	2019	30510241	rs9930005b	0.426	1.04 ( 1 - 1.09 )	0.03907	0.690549
rs11789898	9q34.2	136925663	T/G	0.18	1.05 (1.04-1.07)	6.28e-09	Asian and European	Fernandez-Rozadilla et al.	2022	36539618	rs11789898	0.189	1.05 ( 1 - 1.11 )	0.0428	1
rs17094983	14q23.1	59189361	G/A	0.88	1.09(1.06-1.12)	4.6 × 10−11	Asian and European	Huygue et al.	2019	30510241	rs17094983	0.868	1.09 ( 1 - 1.19 )	0.04283	1
rs12635946	3q13.2	112916918	C/T	0.62	1.08(1.06- 1.10)	1.02 × 10-11	European	Law et al.	2019	31089142	rs12635946	0.622	1.04 ( 1 - 1.09 )	0.04499	0.114759
rs12255141	10q25.2	114294892	G/A	0.10	1.11(1.07- 1.15)	2.97 × 10−9	European	Law et al.	2019	31089142	rs12255141	0.094	1.06 ( 1 - 1.14 )	0.04874	0.227024
rs2078095	1q43	240408346	G/A	0.28	1.04 (1.03-1.06)	2.08e-08	Asian and European	Fernandez-Rozadilla et al.	2022	36539618	rs2078095	0.284	1.04 ( 1 - 1.09 )	0.05037	1
rs472959	5q35.1	172324558	A/G	0.46	1.04 (1.03-1.05)	4.71e-09	Asian and European	Fernandez-Rozadilla et al.	2022	36539618	rs472959	0.481	1.04 ( 1 - 1.08 )	0.05131	1
rs10152518	15q23	68177162	G/A	0.19	1.08(1.05- 1.11)	3.24 × 10-8	European	Law et al.	2019	31089142	rs10152518	0.197	1.05 ( 1 - 1.1 )	0.05171	0.316868
rs6912214	6p12.1	55721302	T/C	0.55	1.04 (1.03-1.05)	1.55e-08	Asian and European	Fernandez-Rozadilla et al.	2022	36539618	rs6912214	0.563	1.04 ( 1 - 1.08 )	0.05198	1
rs7758229	6q25.3	160754712	G/A	0.85	1.28[1.18-1.39]	8e-10	East Asian	Cui et al.	2010	21242260	rs7758229	0.861	1.05 ( 1 - 1.12 )	0.0526	9.69119e-05
rs1078643	17p12	10707241	A/G	0.76	1.08(1.05-1.10)	6.6 × 10−12	Asian and European	Huygue et al.	2019	30510241	rs1078643a	0.754	1.05 ( 1 - 1.1 )	0.06083	0.297778
rs5028523	1q24.3	172864224	A/G	0.53	1.04 (1.03-1.06)	1.44e-08	Asian and European	Fernandez-Rozadilla et al.	2022	36539618	rs5028523	0.536	1.04 ( 1 - 1.08 )	0.06233	1
rs6055286	20p12.3	7718045	A/G	0.15	1.11(1.07- 1.14)	9.69 × 10−11	European	Law et al.	2019	31089142	rs6055286	0.154	1.05 ( 1 - 1.11 )	0.06379	0.0744027
rs10936599	3q26.2	169517436	C/T	0.75	1.08 (1.04- 1.11)	3.39e-08	European	Houlston et al.	2010	20972440	rs10936599	0.75	1.04 ( 1 - 1.09 )	0.06444	0.170851
rs1078563	13q34	110352851	G/C	0.33	1.04 (1.03-1.05)	1.53e-08	Asian and European	Fernandez-Rozadilla et al.	2022	36539618	rs1078563	0.33	1.04 ( 1 - 1.09 )	0.06452	1
rs12078075	1q32.1	205163798	G/A	0.09	1.07 (1.05-1.10)	1.94e-08	Asian and European	Fernandez-Rozadilla et al.	2022	36539618	rs12078075	0.091	1.06 ( 1 - 1.14 )	0.06471	0.791225
rs12539962	7q11.23	73167259	C/T	0.72	1.04 (1.03-1.05)	2.96e-08	Asian and European	Fernandez-Rozadilla et al.	2022	36539618	rs12539962	0.719	1.04 ( 1 - 1.09 )	0.06728	1
rs2423279	20p12.3	7740976	G/A	0.25	1.1(1.06-1.14)	7e-09	East Asian and European	Jia et al.	2013	23263487	rs2423279	0.155	1.05 ( 1 - 1.11 )	0.06728	0.151748
rs75686861	4q31.21	145621328	A/G	0.10	1.12(1.08- 1.16)	1.76 × 10-9	European	Law et al.	2019	31089142	rs75686861	0.096	1.06 ( 1 - 1.14 )	0.06958	0.148142
rs1791373	18p11.31	3616779	T/A	0.43	1.04 (1.03-1.06)	1.13e-08	Asian and European	Fernandez-Rozadilla et al.	2022	36539618	rs1791373	0.423	1.04 ( 1 - 1.08 )	0.07324	1
rs34963268	1p36.12	22710877	G/C	0.84	1.07 (1.05-1.09)	6.28e-16	Asian and European	Fernandez-Rozadilla et al.	2022	36539618	rs34963268	0.827	1.05 ( 1 - 1.1 )	0.07445	0.47003
rs73208120	12q24.22	117763309	A/C	0.13	1.16 (1.11- 1.23)	2.8e-08	East Asian and European	Schumacher et al.	2015	26151821	rs73208120	0.12	1.05 ( 0.99 - 1.12 )	0.07547	0.0149626
rs4759277	12q13.3	57533690	A/C	0.35	1.05(1.04-1.07)	9.4 × 10−9	Asian and European	Huygue et al.	2019	30510241	rs4759277	0.733	1.04 ( 1 - 1.09 )	0.07923	0.679345
rs4919687	10q24.32	104791595	C/G	0.87	1.14(1.10-1.19)	8e-12	East Asian	Zeng et al.	2016	26965516	rs4919687	0.866	1.05 ( 0.99 - 1.12 )	0.08399	0.0275742
rs10774214	12p13.32	4368607	C/T	0.17	1.17(1.11-1.23)	5e-10	East Asian and European	Jia et al.	2013	23263487	rs10774214	0.174	1.04 ( 0.99 - 1.1 )	0.08412	0.00169719
rs497916	11q23.3	118758089	T/C	0.28	1.04 (1.03-1.06)	3.37e-08	Asian and European	Fernandez-Rozadilla et al.	2022	36539618	rs497916	0.282	1.04 ( 0.99 - 1.08 )	0.08904	1
rs10006803	4q31.3	151501208	C/G	0.5	1.04 (1.02-1.05)	2.58e-08	Asian and European	Fernandez-Rozadilla et al.	2022	36539618	rs10006803	0.491	1.03 ( 0.99 - 1.07 )	0.09485	0.647926
rs9330814	22q13.31	46364191	T/C	0.33	1.05 (1.03-1.07)	1.28e-09	Asian and European	Fernandez-Rozadilla et al.	2022	36539618	rs9330814	0.313	1.04 ( 0.99 - 1.1 )	0.09745	0.737767
rs9379084	6p24.3	7231843	G/A	0.88	1.07 (1.05-1.09)	1.79e-12	Asian and European	Fernandez-Rozadilla et al.	2022	36539618	rs9379084	0.881	1.05 ( 0.99 - 1.12 )	0.09917	0.56616
rs2388976	4q26	115502406	A/G	0.44	1.04 (1.02-1.05)	1.75e-08	Asian and European	Fernandez-Rozadilla et al.	2022	36539618	rs2388976	0.427	1.03 ( 0.99 - 1.07 )	0.1084	0.647926
rs10049390	3q22.2	133701119	A/G	0.74	1.06(1.04-1.08)	3.8 × 10−9	Asian and European	Huygue et al.	2019	30510241	rs10049390	0.728	1.04 ( 0.99 - 1.09 )	0.1101	0.470065
rs13149359	4q22.2	94938618	A/C	0.37	1.05(1.03-1.07)	1e-08	Asian and European	Huygue et al.	2019	30510241	rs1370821	0.363	1.03 ( 0.99 - 1.08 )	0.1131	0.427406
rs2186607	11q22.1	101656397	T/A	0.52	1.05(1.04-1.07)	1.5 × 10−9	Asian and European	Huygue et al.	2019	30510241	rs2186607	0.524	1.03 ( 0.99 - 1.08 )	0.114	0.410213
rs4616575	22q12.1	29406076	T/G	0.52	1.04 (1.03-1.05)	1.49e-10	Asian and European	Fernandez-Rozadilla et al.	2022	36539618	rs4616575	0.512	1.03 ( 0.99 - 1.07 )	0.1255	0.636135
rs10161980	13q13.2	34092164	C/T	0.61	1.08 (1.05- 1.11)	4.7e-09	European	Schmit et al.	2018	29917119	rs10161980	0.613	1.03 ( 0.99 - 1.08 )	0.1264	0.0718957
rs11727676	4q31.21	145659064	C/T	0.1	1.09(1.06-1.12)	2.9 × 10−8	Asian and European	Huygue et al.	2019	30510241	rs11727676	0.098	1.05 ( 0.98 - 1.12 )	0.1323	0.310263
rs60911071	8p21.2	23664632	G/C	0.95	1.06 (1.04-1.09)	2.24e-08	Asian and European	Fernandez-Rozadilla et al.	2022	36539618	rs60911071	0.958	1.09 ( 0.98 - 1.2 )	0.1325	0.598732
rs1497077	14q22.1	52491655	C/T	0.66	1.04 (1.03-1.06)	3.64e-08	Asian and European	Fernandez-Rozadilla et al.	2022	36539618	rs1497077	0.644	1.04 ( 0.99 - 1.11 )	0.1348	1
rs11247566	17p13.3	835371	G/A	0.55	1.04 (1.02-1.05)	2.92e-08	Asian and European	Fernandez-Rozadilla et al.	2022	36539618	rs11247566	0.533	1.03 ( 0.99 - 1.08 )	0.1446	0.679634
rs6928864	6q21	105966894	C/A	0.91	1.13(1.09- 1.19)	1.37 × 10-8	European	Law et al.	2019	31089142	rs6904092(r2=1)	0.905	1.05 ( 0.98 - 1.12 )	0.1468	0.071668
rs4711689	6p21.1	41702582	C/T	0.85	1.11(1.07-1.15)	4e-08	East Asian	Zeng et al.	2016	26965516	rs4711689	0.707	0.97 ( 0.93 - 1.01 )	0.1536	1.4168e-06
rs1800469	19q13.2	41871573	A/G	0.48	1.09(1.06-1.12)	1e-08	East Asian	Zhang et al.	2014	24836286	rs1800469	0.327	0.97 ( 0.93 - 1.01 )	0.1597	4.05e-06
rs10951878	7p12.3	46926695	C/T	0.49	1.06(1.04- 1.09)	1.10 × 10-8	European	Law et al.	2019	31089142	rs10951878	0.486	1.03 ( 0.99 - 1.06 )	0.1671	0.174606
rs145364999	5q21.1	98206082	T/A	0.99	1.74(1.45-2.10)	6.3 × 10−9	Asian and European	Huygue et al.	2019	30510241	rs145364999a	0.997	1.37 ( 0.87 - 2.17 )	0.1747	0.341967
rs1294437	6p25.1	6749789	C/T	0.65	1.04 (1.03-1.06)	1.21e-08	Asian and European	Fernandez-Rozadilla et al.	2022	36539618	rs1294437	0.66	1.03 ( 0.99 - 1.08 )	0.1833	0.679346
rs3801081	7p12.3	47511161	G/A	0.68	1.08(1.06- 1.11)	2.00 × 10-11	European	Law et al.	2019	31089142	rs3801081	0.674	1.03 ( 0.99 - 1.08 )	0.1834	0.059147
rs1957636	14q22.2	54457231	T/C	0.38	1.08(1.06-1.11)	1.4e-09	European	Tomlinson et al.	2011	21655089	rs1957636	0.385	1.04 ( 0.98 - 1.1 )	0.2073	0.234235
rs11610543	12q12	43134191	G/A	0.5	1.05(1.04-1.07)	1.3 × 10−9	Asian and European	Huygue et al.	2019	30510241	rs11610543	0.512	1.02 ( 0.99 - 1.06 )	0.2234	0.124662
rs79900961	16p13.2	9242047	G/A	0.99	1.49(1.26-1.76)	5e-08	European	Al-Tassan et al.	2015	25990418	rs79900961	0.989	1.14 ( 0.92 - 1.41 )	0.2379	0.0529068
rs3131043	6p21.33	30758466	G/A	0.43	1.07(1.05- 1.1)	2.67 × 10-8	European	Law et al.	2019	31089142	rs3131043	0.456	1.02 ( 0.98 - 1.06 )	0.2386	0.039746
rs16941835	16q24.1	86703949	T/C	0.22	1.16(1.09-1.22)	5e-08	European	Al-Tassan et al.	2015	25990418	rs16941835	0.209	1.03 ( 0.98 - 1.08 )	0.262	0.00173848
rs72647484	1p36.12	22587728	T/C	0.91	1.24 (1.15- 1.33)	1.21e-08	European	Al-Tassan et al.	2015	25990418	rs72647484	0.911	1.04 ( 0.97 - 1.12 )	0.2633	0.000747596
rs5751474	22q13.2	43689542	A/G	0.79	1.05 (1.03-1.07)	1.8e-08	Asian and European	Fernandez-Rozadilla et al.	2022	36539618	rs5751474	0.791	1.03 ( 0.98 - 1.08 )	0.2751	0.470101
rs2070699	6p24.1	12292772	T/G	0.48	1.07(1.04- 1.09)	3.88 × 10-9	European	Law et al.	2019	31089142	rs2070699	0.46	1.02 ( 0.98 - 1.06 )	0.2834	0.0402327
rs4668039	2q24.3	169025379	G/A	0.2	1.04 (1.03-1.06)	3.32e-08	Asian and European	Fernandez-Rozadilla et al.	2022	36539618	rs4668039	0.197	1.03 ( 0.98 - 1.08 )	0.29	0.70854
rs7623129	3p14.1	64624426	C/T	0.56	1.04 (1.02-1.05)	1.51e-08	Asian and European	Fernandez-Rozadilla et al.	2022	36539618	rs7623129	0.553	1.02 ( 0.98 - 1.06 )	0.2968	0.362873
rs1330889	13q22.3	78609615	C/T	0.87	1.11(1.07- 1.14)	6.50 × 10-10	European	Law et al.	2019	31089142	rs1330889	0.866	1.03 ( 0.97 - 1.1 )	0.2984	0.0373404
rs61336918	16q23.2	80007266	A/T	0.29	1.09(1.06- 1.12)	2.04 × 10-12	European	Law et al.	2019	31089142	rs61336918	0.277	1.02 ( 0.98 - 1.07 )	0.3068	0.0120967
rs812481	3p14.1	66365163	A/G	0.58	1.09[1.05-1.11]	2e-08	East Asian and European	Schumacher et al.	2015	26151821	rs812481	0.806	0.97 ( 0.93 - 1.02 )	0.3106	2.22264e-05
rs11064437	12p13.31	6984072	C/G	0.9985	1.12(1.08-1.16)	4e-11	East Asian	Zeng et al.	2016	26965516	rs11064437	0.997	1.26 ( 0.79 - 2.03 )	0.3367	0.625678
rs7297628	12q14.2	64404555	T/C	0.54	1.04 (1.03-1.05)	1.39e-08	Asian and European	Fernandez-Rozadilla et al.	2022	36539618	rs7297628	0.531	1.02 ( 0.98 - 1.06 )	0.3409	0.346131
rs6911915	6q22.1	117809031	C/T	0.44	1.05 (1.03-1.06)	3.99e-12	Asian and European	Fernandez-Rozadilla et al.	2022	36539618	rs6911915	0.423	1.02 ( 0.98 - 1.06 )	0.3672	0.173871
rs12672022	7p13	45136423	T/C	0.84	1.07(1.04-1.09)	2.8×10−8	Asian and European	Huygue et al.	2019	30510241	rs12672022b	0.839	1.02 ( 0.97 - 1.08 )	0.3728	0.109568
rs10409772	19p13.3	5840926	A/C	0.09	1.07 (1.05-1.09)	1.33e-10	Asian and European	Fernandez-Rozadilla et al.	2022	36539618	rs10409772	0.088	1.03 ( 0.96 - 1.11 )	0.3777	0.319154
rs11557154	9p13.3	34107505	T/C	0.14	1.05 (1.04-1.07)	6.02e-10	Asian and European	Fernandez-Rozadilla et al.	2022	36539618	rs11557154	0.132	1.02 ( 0.97 - 1.08 )	0.4266	0.30651
rs1773860	10p12.1	29291556	T/C	0.49	1.04 (1.03-1.05)	3.49e-09	Asian and European	Fernandez-Rozadilla et al.	2022	36539618	rs1773860	0.49	1.01 ( 0.98 - 1.05 )	0.483	0.109163
rs4450168	11p15.4	10286755	C/A	0.17	1.10(1.06- 1.13)	1.24 × 10-8	European	Law et al.	2019	31089142	rs4450168	0.84	1.02 ( 0.96 - 1.08 )	0.507	0.0272129
rs35509282	4q32.2	163399907	A/T	0.89	1.53 (1.33- 1.75)	8.2e-09	European	Schmit et al.	2014	25023989	rs35509282	0.032	1.04 ( 0.93 - 1.16 )	0.5213	1.74869e-05
rs34256596	22q13.2	43778431	A/G	0.26	1.05 (1.03-1.06)	5.86e-09	Asian and European	Fernandez-Rozadilla et al.	2022	36539618	rs34256596	0.221	1.02 ( 0.97 - 1.06 )	0.5227	0.223055
rs3930345	5q14.3	82881255	C/T	0.8	1.05 (1.03-1.06)	6.82e-09	Asian and European	Fernandez-Rozadilla et al.	2022	36539618	rs3930345	0.789	1.02 ( 0.97 - 1.06 )	0.5326	0.223055
rs448513	2q24.2	159964552	C/T	0.33	1.05(1.03-1.07)	4.4 × 10−8	Asian and European	Huygue et al.	2019	30510241	rs448513b	0.32	1.01 ( 0.97 - 1.05 )	0.5404	0.0833731
rs826732	8q12.1	59742639	C/G	0.5	1.04 (1.03-1.06)	6.26e-10	Asian and European	Fernandez-Rozadilla et al.	2022	36539618	rs826732	0.486	1.01 ( 0.97 - 1.05 )	0.5677	0.17344
rs11903757	2q32.3	192562764	C/T	0.16	1.16 (1.10- 1.22)	3.71e-08	European	Peters et al.	2013	23266556	rs11903757	0.155	1.01 ( 0.96 - 1.06 )	0.6371	0.00015226
rs2238126	12p13.2	12035649	C/T	0.76	1.17(1.12-1.23)	3e-11	East Asian	Wang et al.	2016	27145994	rs2238126	0.76	0.99 ( 0.94 - 1.04 )	0.6901	2.02379e-06
rs12979278	19q13.33	49218602	T/C	0.53	1.07(1.05- 1.09)	6.11 × 10-10	European	Law et al.	2019	31089142	rs12979278	0.516	1.01 ( 0.97 - 1.05 )	0.7385	0.00983515

## Sheet: S2
Supplementary table 2: List of the risk factors included in the study and exposere GWAS with corresponding R2 and F-statistics
Exposure	GWAS	Unit	R2	F-stat
Body Size
Birth Weight	Warrington et al(2019), PMID: 31043758	SD (1SD=483grams)	0.034	52.3
Body Mass Index (BMI)	Yengo et al.(2018),PMID: 30124842,MRC-IEU-GWAS ID:ieu-b-40	SD	0.082	61.92
Basal Metabolic Rate (BMR)	https://gwas.mrcieu.ac.uk,GWASID: ukb-b-16446	SD (1 SD =1357.83 KJ)	0.062	24.51
Waist to Hip Ratio (WHR)	Pulit et al.(2019), PMID: 30239722	SD (1 SD= 0.09)	0.052	54.98
Waist Circumference (WC)	https://gwas.mrcieu.ac.uk/,GWAS ID: ukb-b-9405	SD (1 SD=13.4 cm)	0.047	38.14
Body Fat Percentage (BFP)	https://gwas.mrcieu.ac.uk, MRC-IEUMRC-IEU-GWAS ID:ukb-b-8909	SD (1 Sd = 8.5%)	0.04	27.34
Early-life Body Size (ELBS)	Richardson et al. (2020),PMID: 32376654	Cat.	0.019	30.42
Height	Yengo et al.(2022), PMID: 36224396	SD (9.2 cm)	0.282	120.15
Glycemic traits
Type 2 Diabetes (T2D)	Mahajan et al. (2018), PMID: 30297969	Cat	0.38	1273.74
Fasting Glucose (FG)	Chen et al. (2021),PMID: 34059833,MRC-IEU-GWAS ID:ebi-a-GCST90002232	mmol/l, SD=1.6	0.014	39.65
2 Hour Glucose (2hGlu)	Chen et al. (2021),PMID: 34059833	mmol/l, SD=0.6	0.024	117.71
Fasting Insulin(FI)	Chen et al. (2021),PMID: 34059833,MRC-IEU-GWAS ID:ebi-a-GCST90002238	ln(pmol/l)	0.003	14.91
HbA1c	Chen et al. (2021),PMID: 34059833,MRC-IEU-GWAS ID:ebi-a-GCST90002239	mmol/mol, SD=0.39	0.008	10.89
Diet and Lifestyle
Smoking Initiation	Liu M, GSCAN, (2019),PMID: 30643251,MRC-IEU-GWAS ID:ieu-b-4877	cat	0.028	165.41
Lifetime Smoking Index (CSI)	Wootton et al, (2019),PMID: 31689377	unit, SD=0.69	0.005	19.75
Alcoholic drinks per week (ALC)	Liu M, GSCAN, (2019),PMID: 30643251,MRC-IEU-GWAS ID:ieu-b-73	unit, Ln(drinks/week)	0.008	79.23
Coffee consumption (COFFEE)	MRC-IEU, GWAS ID:ukb-b-5237	SD (Categorical ordered, cups/day)	0.004	40.12
Serum Calcium	Sinnott-Armstrong N, et al. PMID: 33462484	Lnmmol/L covariate adjusted residual, SD(residual)=0.04	0.033	96.98
25(OH)D (VITD)	Revez et al (2020),PMID: 32242144	RINT	0.039	110.14
Serum iron	Moksnes et al, (2022),PMID: 35710628	RINT	0.035	395.33
Physical activity (MVPA)	Wang et al (2022),PMID: 36071172	cat	0.002	162.04
Leisure screen time (LST)	Wang et al (2022), PMID: 36071172	SD	0.02	141.05
Education attainment (EDU)	Lee etal (2018),PMID:30038396,MRC-IEU-GWAS ID:ieu-a-1239	years, SD=4.2	0.032	50.42
Systolic blood pressure (SBP)	Evangelou et al, (2018), pmid 30224653,MRC-IEU-GWAS ID: ieu-b-38,	mmHg, SD=20.7	0.054	50.18
Inflammation and growth factors
Circulating Adiponectin (CAN)	Dastani et al (2012),PMID: 22479202	lnmg/dL, SD=0.57	0.005	18.37
C-reactive Protein (CRP)	Lighart et al, (2018),PMID:30388399, MRC-IEU-GWAS ID:ieu-b-35	lnmg/L, SD=1.3	0.085	228.34
IGF1	Sinnott-Armstrong N, et al. (2021),PMID: 33462484	Lnnmol/L, SD(residuals)=0.265	0.054	80.8
IGFBP3	Teumer A et al. (2016),PMID: 27329260	SD	0.061	288.55

## Sheet: S3
Supplementary table 3: List of candidate SNPs with r2>0.6 and p<0.05 at each genome-wide significant locus identified bu FUMA
rsID	uniqID	Cytoband	CHR	BP	non_effect_allele	effect_allele	MAF	OR (95%CI)	gwasP	BFDP	r2	Individual significant lead SNP (r2<0.1)	nearestGene
rs36053993	1:45797228:C:T	1p34.1	1	45797228	C	T	0.009	1.77(1.57;1.98)	2.836e-08	1.02113e-17	0.89	rs186107317	MUTYH
rs149599144	1:45801048:C:T	1p34.1	1	45801048	C	T	0.009	1.77(1.57;1.97)	3.773e-08	3.25739e-17	0.89	rs186107317	MUTYH
rs181919544	1:45971384:A:G	1p34.1	1	45971384	G	A	0.009	1.75(1.54;1.95)	1.041e-07	2.81154e-15	0.89	rs186107317	MMACHC
rs35286958	1:45980777:G:T	1p34.1	1	45980777	G	T	0.009	0.57(0.37;0.78)	8.925e-08	1.56056e-15	0.89	rs186107317	PRDX1
rs149674794	1:46035879:C:T	1p34.1	1	46035879	C	T	0.008	0.56(0.35;0.77)	6.188e-08	9.72132e-17	1	rs186107317	AKR1A1
rs186107317	1:46045280:C:T	1p34.1	1	46045280	T	C	0.008	1.82(1.32;2.86)	2.351e-08	8.16322e-19	1	rs186107317	NASP
rs181934202	1:46061946:C:T	1p34.1	1	46061946	C	T	0.009	1.72(1.53;1.92)	4.996e-08	1.07332e-15	0.89	rs186107317	NASP
rs41272135	1:46082911:C:G	1p34.1	1	46082911	G	C	0.009	0.59(0.39;0.78)	6.718e-08	7.25849e-15	0.89	rs186107317	NASP
rs189064599	1:46122430:C:T	1p34.1	1	46122430	C	T	0.009	0.58(0.39;0.77)	3.714e-08	4.62056e-16	0.89	rs186107317	GPBP1L1
rs74615010	1:46147491:A:G	1p34.1	1	46147491	G	A	0.009	1.71(1.52;1.91)	8.092e-08	8.39457e-15	0.89	rs186107317	GPBP1L1
rs139316825	1:46151904:A:T	1p34.1	1	46151904	T	A	0.009	1.69(1.49;1.89)	2.509e-07	9.77756e-13	0.89	rs186107317	GPBP1L1
rs142296595	1:46223923:C:T	1p34.1	1	46223923	C	T	0.009	1.77(1.57;1.98)	4.521e-08	4.90941e-17	0.89	rs186107317	IPP
rs138323269	1:46236184:G:T	1p34.1	1	46236184	G	T	0.009	1.69(1.49;1.88)	1.911e-07	4.46816e-13	0.89	rs186107317	RP11-630I5.1
rs188714668	1:46237290:C:T	1p34.1	1	46237290	C	T	0.008	0.57(0.36;0.77)	7.225e-08	4.09551e-16	1	rs186107317	RP11-630I5.1
rs146044835	1:46289605:C:T	1p34.1	1	46289605	C	T	0.008	0.6(0.4;0.8)	5.185e-07	2.02739e-11	1	rs186107317	MAST2
rs181735913	1:46310163:C:G	1p34.1	1	46310163	G	C	0.009	0.6(0.4;0.81)	1.06e-06	2.37284e-10	0.89	rs186107317	MAST2
rs139167107	1:46318085:A:G	1p34.1	1	46318085	G	A	0.009	1.66(1.45;1.86)	1.131e-06	2.71605e-10	0.89	rs186107317	MAST2
rs138336999	1:46320767:A:G	1p34.1	1	46320767	G	A	0.008	0.58(0.36;0.79)	3.359e-07	2.05938e-13	1	rs186107317	MAST2
rs141423993	1:46345654:A:G	1p34.1	1	46345654	G	A	0.009	1.64(1.44;1.85)	1.728e-06	1.65718e-09	0.89	rs186107317	MAST2
rs147855074	1:46398307:C:T	1p34.1	1	46398307	C	T	0.009	0.6(0.4;0.81)	1.098e-06	2.57883e-10	0.89	rs186107317	MAST2
rs184117526	1:46404531:A:G	1p34.1	1	46404531	G	A	0.008	1.77(1.54;1.99)	8.125e-07	6.63011e-13	1	rs186107317	MAST2
rs183981399	1:46407931:A:C	1p34.1	1	46407931	C	A	0.008	1.73(1.51;1.96)	1.754e-06	3.43145e-11	1	rs186107317	MAST2
rs192338274	1:46432002:A:G	1p34.1	1	46432002	G	A	0.009	0.6(0.4;0.8)	7.909e-07	9.81432e-11	0.89	rs186107317	MAST2
rs147519115	1:46470825:A:G	1p34.1	1	46470825	G	A	0.009	1.64(1.44;1.84)	1.111e-06	5.39426e-10	0.89	rs186107317	MAST2
rs145667118	1:46505403:A:G	1p34.1	1	46505403	G	A	0.009	1.64(1.44;1.84)	1.227e-06	7.29737e-10	0.89	rs186107317	PIK3R3
rs41309177	1:46507344:C:G	1p34.1	1	46507344	G	C	0.008	0.58(0.37;0.79)	2.583e-07	1.30105e-13	1	rs186107317	PIK3R3
rs145951479	1:46520021:G:T	1p34.1	1	46520021	G	T	0.009	0.6(0.4;0.8)	7.206e-07	6.18048e-11	0.89	rs186107317	PIK3R3
rs143139269	1:46544069:C:T	1p34.1	1	46544069	C	T	0.009	1.54(1.35;1.74)	1.337e-05	1.13245e-05	0.89	rs186107317	PIK3R3
rs141349023	1:46544878:A:C	1p34.1	1	46544878	C	A	0.009	0.61(0.41;0.81)	1.657e-06	2.07475e-09	0.89	rs186107317	PIK3R3
rs141119166	1:46558253:A:T	1p34.1	1	46558253	T	A	0.009	1.65(1.45;1.86)	1.238e-06	4.18978e-10	0.89	rs186107317	PIK3R3
rs139197566	1:46573822:A:G	1p34.1	1	46573822	G	A	0.009	0.6(0.4;0.81)	1.07e-06	2.33215e-10	0.89	rs186107317	PIK3R3
rs116799977	1:46587265:A:G	1p34.1	1	46587265	G	A	0.009	1.63(1.43;1.83)	2.129e-06	4.89859e-09	0.89	rs186107317	PIK3R3
rs544869704	1:46598636:A:G	1p34.1	1	46598636	G	A	0.009	0.61(0.41;0.82)	3.041e-06	1.28591e-08	0.89	rs186107317	PIK3R3
rs144993944	1:46599639:C:T	1p34.1	1	46599639	C	T	0.009	0.61(0.41;0.81)	1.89e-06	2.40931e-09	0.89	rs186107317	PIK3R3
rs141743758	1:46662220:C:T	1p34.1	1	46662220	C	T	0.008	1.74(1.5;1.99)	8.571e-06	2.79528e-09	1	rs186107317	POMGNT1
rs80322403	4:14866413:A:G	4p15.33	4	14866413	G	A	0.066	1.19(1.12;1.27)	2.132e-06	0.0465774	0.75	rs9991540	LINC00504
rs73800429	4:14867466:A:G	4p15.33	4	14867466	G	A	0.084	1.19(1.13;1.26)	2.047e-07	0.00201446	0.92	rs9991540	LINC00504
rs58353890	4:14867935:A:G	4p15.33	4	14867935	G	A	0.084	0.84(0.77;0.91)	1.914e-07	0.00190946	0.92	rs9991540	LINC00504
rs112481208	4:14868217:A:G	4p15.33	4	14868217	G	A	0.082	0.84(0.78;0.91)	3.687e-07	0.00566035	0.95	rs9991540	LINC00504
rs11728734	4:14870651:A:C	4p15.33	4	14870651	C	A	0.084	0.84(0.77;0.9)	7.062e-08	0.000436202	0.99	rs9991540	LINC00504
rs11729815	4:14871178:A:T	4p15.33	4	14871178	T	A	0.084	1.19(1.13;1.26)	8.761e-08	0.000613101	0.97	rs9991540	LINC00504
rs11944971	4:14873480:A:G	4p15.33	4	14873480	G	A	0.084	1.19(1.13;1.26)	7.78e-08	0.000520114	0.99	rs9991540	LINC00504
rs77951517	4:14873819:C:T	4p15.33	4	14873819	C	T	0.084	1.19(1.13;1.25)	1.184e-07	0.00103342	0.99	rs9991540	LINC00504
rs115203393	4:14875682:A:T	4p15.33	4	14875682	T	A	0.084	1.19(1.13;1.25)	1.202e-07	0.00103342	0.97	rs9991540	LINC00504
rs41328848	4:14879210:C:T	4p15.33	4	14879210	C	T	0.086	1.2(1.13;1.26)	3.883e-08	0.00016314	0.96	rs9991540	LINC00504
rs9991453	4:14881316:A:G	4p15.33	4	14881316	G	A	0.085	1.2(1.14;1.26)	2.697e-08	8.73587e-05	1	rs9991540	LINC00504
rs9991540	4:14881360:C:G	4p15.33	4	14881360	G	C	0.085	1.2(1.14;1.27)	2.279e-08	6.66178e-05	1	rs9991540	LINC00504
rs12540979	8:117596426:A:G	8q23.3	8	117596426	G	A	0.242	1.13(1.09;1.17)	4.133e-08	0.00361291	1	rs12540979	EIF3H
rs6980997	8:117599247:A:G	8q23.3	8	117599247	G	A	0.152	0.82(0.77;0.88)	9.586e-14	5.8059e-13	1	rs6980997	EIF3H
rs2317214	8:117599599:A:G	8q23.3	8	117599599	G	A	0.156	0.83(0.78;0.88)	1.409e-12	7.74054e-11	0.96	rs6980997	EIF3H
rs7006843	8:117600602:G:T	8q23.3	8	117600602	G	T	0.242	1.13(1.08;1.17)	4.865e-08	0.00501246	0.99	rs12540979	EIF3H
rs10955783	8:117601981:C:T	8q23.3	8	117601981	C	T	0.151	1.21(1.16;1.26)	3.496e-13	4.7504e-12	0.99	rs6980997	EIF3H
rs10088372	8:117609243:A:C	8q23.3	8	117609243	C	A	0.151	0.83(0.78;0.88)	1.297e-12	5.07067e-11	0.99	rs6980997	EIF3H
rs2033690	8:117609889:C:T	8q23.3	8	117609889	C	T	0.151	0.83(0.78;0.88)	4.538e-13	7.45794e-12	0.99	rs6980997	EIF3H
rs1317644	8:117616701:C:T	8q23.3	8	117616701	C	T	0.157	0.83(0.78;0.88)	1.055e-13	7.45415e-13	0.9	rs6980997	EIF3H
rs2437844	8:117622571:A:G	8q23.3	8	117622571	G	A	0.115	1.28(1.22;1.34)	3.768e-17	7.91283e-21	0.75	rs16892766	EIF3H
rs2450114	8:117623719:A:G	8q23.3	8	117623719	G	A	0.115	1.28(1.22;1.34)	4.194e-17	9.49237e-21	0.75	rs16892766	EIF3H
rs16892766	8:117630683:A:C	8q23.3	8	117630683	C	A	0.09	0.75(0.69;0.82)	3.561e-18	1.01134e-24	1	rs16892766	EIF3H
rs77214421	8:117633952:C:G	8q23.3	8	117633952	G	C	0.01	0.6(0.46;0.74)	4.013e-13	1.51857e-28	1	rs77214421	EIF3H
rs16888589	8:117635602:A:G	8q23.3	8	117635602	G	A	0.086	0.76(0.69;0.82)	2.044e-17	3.48184e-23	0.92	rs16892766	EIF3H
rs11986063	8:117640315:C:T	8q23.3	8	117640315	C	T	0.095	1.24(1.18;1.3)	5.091e-12	3.56922e-11	0.75	rs16892766	EIF3H
rs28535528	8:117642428:C:T	8q23.3	8	117642428	C	T	0.091	1.23(1.17;1.29)	5.417e-11	2.56448e-09	0.68	rs16892766	EIF3H
rs16888611	8:117642990:C:T	8q23.3	8	117642990	C	T	0.091	1.23(1.17;1.29)	4.349e-11	1.72546e-09	0.68	rs16892766	EIF3H
rs117779398	8:117646758:C:G	8q23.3	8	117646758	G	C	0.03	0.86(0.74;0.98)	0.01488	0.999883	0.6	rs75128197	EIF3H
rs145623959	8:117669894:C:T	8q23.3	8	117669894	C	T	0.01	0.61(0.48;0.74)	2.372e-13	8.05649e-28	0.71	rs139444083	EIF3H
rs28668628	8:117679601:C:T	8q23.3	8	117679601	C	T	0.106	0.84(0.78;0.9)	4.109e-08	0.000277637	1	rs28668628	EIF3H
rs4289842	8:117683144:A:C	8q23.3	8	117683144	C	A	0.108	0.84(0.78;0.91)	7.241e-08	0.000693972	0.98	rs28668628	EIF3H
rs58836328	8:117687616:A:T	8q23.3	8	117687616	T	A	0.108	1.19(1.12;1.25)	5.825e-08	0.000502655	0.98	rs28668628	EIF3H
rs137963910	8:117689668:C:T	8q23.3	8	117689668	C	T	0.01	0.62(0.48;0.75)	1.046e-12	1.32672e-25	0.71	rs139444083	EIF3H
rs7823271	8:117703509:G:T	8q24.11	8	117703509	G	T	0.112	0.85(0.79;0.91)	1.359e-07	0.0020802	0.94	rs28668628	EIF3H
rs28651059	8:117703931:C:T	8q24.11	8	117703931	C	T	0.112	0.85(0.79;0.91)	1.346e-07	0.0020802	0.94	rs28668628	EIF3H
rs72681699	8:117707419:A:G	8q24.11	8	117707419	G	A	0.11	1.19(1.12;1.25)	5.552e-08	0.000440317	0.96	rs28668628	EIF3H
rs117982378	8:117707559:C:T	8q24.11	8	117707559	C	T	0.04	1.33(1.24;1.42)	2.406e-10	6.16695e-11	1	rs75128197	EIF3H
rs7832540	8:117714117:A:G	8q24.11	8	117714117	G	A	0.112	1.18(1.12;1.24)	1.133e-07	0.00165725	0.94	rs28668628	EIF3H
rs7838174	8:117715731:C:T	8q24.11	8	117715731	C	T	0.108	1.19(1.13;1.25)	4.274e-08	0.000289975	0.98	rs28668628	EIF3H
rs16888671	8:117720632:A:G	8q24.11	8	117720632	G	A	0.152	0.9(0.84;0.95)	7.992e-05	0.982077	0.66	rs28668628	EIF3H
rs138547691	8:117724357:A:G	8q24.11	8	117724357	G	A	0.04	1.33(1.24;1.42)	2.031e-10	4.2906e-11	1	rs75128197	EIF3H
rs7825662	8:117725175:A:C	8q24.11	8	117725175	C	A	0.152	0.9(0.84;0.95)	6.336e-05	0.975679	0.66	rs28668628	EIF3H
rs78957137	8:117725268:A:T	8q24.11	8	117725268	T	A	0.04	1.33(1.24;1.42)	2.119e-10	4.74655e-11	1	rs75128197	EIF3H
rs75128197	8:117734589:A:C	8q24.11	8	117734589	C	A	0.04	1.33(1.24;1.42)	1.806e-10	2.95795e-11	1	rs75128197	EIF3H
rs16888693	8:117734923:C:T	8q24.11	8	117734923	C	T	0.152	1.12(1.06;1.17)	5.732e-05	0.971339	0.66	rs28668628	EIF3H
rs16888695	8:117735099:C:T	8q24.11	8	117735099	C	T	0.11	1.19(1.12;1.25)	5.336e-08	0.000440317	0.96	rs28668628	EIF3H
rs16888699	8:117735209:A:G	8q24.11	8	117735209	G	A	0.111	0.84(0.78;0.91)	6.027e-08	0.00054154	0.95	rs28668628	EIF3H
rs139444083	8:117742957:A:C	8q24.11	8	117742957	C	A	0.014	0.61(0.48;0.74)	1.824e-13	2.56758e-28	1	rs139444083	EIF3H
rs147234037	8:117749834:G:T	8q24.11	8	117749834	G	T	0.026	0.87(0.75;0.99)	0.02381	0.999939	0.65	rs75128197	EIF3H
rs144079886	8:117752713:C:T	8q24.11	8	117752713	C	T	0.008	1.61(1.48;1.75)	2.624e-12	2.33031e-24	0.61	rs77214421	EIF3H
rs10505288	8:117753791:C:T	8q24.11	8	117753791	C	T	0.152	1.12(1.06;1.17)	5.096e-05	0.96689	0.66	rs28668628	EIF3H
rs66883336	8:117758144:A:G	8q24.11	8	117758144	G	A	0.152	0.9(0.84;0.95)	7.236e-05	0.979342	0.66	rs28668628	EIF3H
rs56316062	8:117758578:C:G	8q24.11	8	117758578	G	C	0.152	0.89(0.84;0.95)	4.942e-05	0.964626	0.66	rs28668628	EIF3H
rs11996147	8:117760945:C:T	8q24.11	8	117760945	C	T	0.148	1.12(1.07;1.17)	2.947e-05	0.93234	0.68	rs28668628	EIF3H
rs28649280	8:117768128:A:G	8q24.11	8	117768128	G	A	0.112	1.18(1.12;1.24)	1.302e-07	0.0020802	0.94	rs28668628	EIF3H
rs9693860	8:117773826:C:T	8q24.11	8	117773826	C	T	0.112	0.85(0.79;0.92)	4.143e-07	0.0126708	0.94	rs28668628	EIF3H
rs67676723	8:117773987:A:C	8q24.11	8	117773987	C	A	0.112	1.18(1.12;1.24)	1.803e-07	0.00326052	0.94	rs28668628	EIF3H
rs16888728	8:117783975:C:T	8q24.11	8	117783975	C	T	0.113	1.18(1.12;1.24)	1.093e-07	0.00152117	0.93	rs28668628	UTP23
rs7388507	8:117787572:C:G	8q24.11	8	117787572	G	C	0.11	1.18(1.12;1.24)	1.079e-07	0.00140268	0.92	rs28668628	UTP23
rs7829098	8:117790906:C:T	8q24.11	8	117790906	C	T	0.112	0.85(0.79;0.91)	1.866e-07	0.00344723	0.94	rs28668628	UTP23
rs117079142	8:117790914:A:C	8q24.11	8	117790914	C	A	0.04	1.33(1.24;1.42)	2.744e-10	7.73401e-11	1	rs75128197	UTP23
rs979867	8:117791502:A:G	8q24.11	8	117791502	G	A	0.11	1.18(1.12;1.24)	1.533e-07	0.00230933	0.92	rs28668628	UTP23
rs979866	8:117791733:C:T	8q24.11	8	117791733	C	T	0.11	1.18(1.12;1.24)	1.541e-07	0.00230933	0.92	rs28668628	UTP23
rs7828067	8:117796195:C:T	8q24.11	8	117796195	C	T	0.11	0.85(0.79;0.91)	1.457e-07	0.00226722	0.92	rs28668628	UTP23
rs7837208	8:117797872:A:G	8q24.11	8	117797872	G	A	0.112	1.18(1.12;1.24)	1.269e-07	0.00191062	0.94	rs28668628	UTP23
rs1867840	8:117799012:A:G	8q24.11	8	117799012	G	A	0.112	1.18(1.12;1.24)	1.278e-07	0.00191062	0.94	rs28668628	UTP23
rs7014328	8:117799487:A:C	8q24.11	8	117799487	C	A	0.11	0.85(0.78;0.91)	1.061e-07	0.0012024	0.92	rs28668628	UTP23
rs7014358	8:117799586:A:G	8q24.11	8	117799586	G	A	0.11	1.18(1.12;1.24)	1.044e-07	0.00116839	0.92	rs28668628	UTP23
rs7014359	8:117799587:A:C	8q24.11	8	117799587	C	A	0.112	1.18(1.12;1.24)	1.039e-07	0.00116839	0.9	rs28668628	UTP23
rs6983626	8:117802148:C:T	8q24.11	8	117802148	C	T	0.11	1.18(1.12;1.25)	8.143e-08	0.000802708	0.92	rs28668628	UTP23
rs1550856	8:117805397:A:G	8q24.11	8	117805397	G	A	0.12	1.18(1.12;1.24)	4.002e-08	0.000320172	1	rs1550856	UTP23
rs76316943	8:117848307:A:G	8q24.11	8	117848307	G	A	0.011	1.41(1.28;1.55)	2.376e-07	2.67598e-07	0.81	rs143287223	UTP23
rs143287223	8:117910726:C:T	8q24.11	8	117910726	C	T	0.009	0.67(0.53;0.81)	3.113e-08	1.08536e-10	1	rs143287223	RAD21-AS1
rs3847136	8:128407190:A:G	8q24.21	8	128407190	G	A	0.287	1.13(1.09;1.18)	2.298e-09	7.45036e-05	0.89	rs10808555	CASC8
rs10505477	8:128407443:A:G	8q24.21	8	128407443	G	A	0.479	1.12(1.08;1.15)	3.056e-08	0.0052979	0.91	rs6983267	CASC8
rs11985829	8:128409232:C:T	8q24.21	8	128409232	C	T	0.285	1.14(1.09;1.18)	1.491e-09	4.28163e-05	0.9	rs10808555	CASC8
rs10808555	8:128409511:A:G	8q24.21	8	128409511	G	A	0.305	0.89(0.85;0.93)	1.26e-08	0.00111754	1	rs10808555	CASC8
rs12682374	8:128410948:C:G	8q24.21	8	128410948	G	C	0.482	1.13(1.09;1.17)	1.108e-09	4.87663e-05	0.89	rs6983267	CASC8
rs10808556	8:128413147:C:T	8q24.21	8	128413147	C	T	0.41	0.88(0.84;0.92)	3.065e-10	7.1836e-06	1	rs10808556	CASC8
rs6983267	8:128413305:G:T	8q24.21	8	128413305	G	T	0.499	0.88(0.84;0.92)	3.872e-10	1.125e-05	1	rs6983267	CASC8
rs3847137	8:128414498:C:T	8q24.21	8	128414498	C	T	0.394	0.89(0.85;0.93)	1.182e-09	4.93483e-05	0.98	rs10808556	CASC8
rs7013278	8:128414892:C:T	8q24.21	8	128414892	C	T	0.343	1.12(1.08;1.16)	9.056e-09	0.000817024	0.81	rs10808556	CASC8
rs11997201	8:128415734:C:G	8q24.21	8	128415734	G	C	0.343	1.12(1.09;1.16)	5.803e-09	0.000438708	0.81	rs10808556	CASC8
rs10505474	8:128417504:C:T	8q24.21	8	128417504	C	T	0.391	1.13(1.09;1.17)	6.477e-10	2.08667e-05	1	rs10808556	CASC8
rs2060776	8:128420117:G:T	8q24.21	8	128420117	G	T	0.382	0.88(0.84;0.92)	5.5e-10	1.58403e-05	0.97	rs10808556	CASC8
rs6983549	8:128420712:A:G	8q24.21	8	128420712	G	A	0.335	0.89(0.85;0.93)	8.157e-09	0.000664878	0.78	rs10808556	CASC8
rs11778075	8:128421128:G:T	8q24.21	8	128421128	G	T	0.382	0.88(0.85;0.92)	7.7e-10	2.62175e-05	0.97	rs10808556	CASC8
rs11784983	8:128421348:A:G	8q24.21	8	128421348	G	A	0.382	1.13(1.09;1.17)	8.392e-10	2.87139e-05	0.97	rs10808556	CASC8
rs4871788	8:128421785:A:G	8q24.21	8	128421785	G	A	0.382	0.88(0.85;0.92)	6.494e-10	1.99324e-05	0.97	rs10808556	CASC8
rs11998706	8:128422098:C:G	8q24.21	8	128422098	G	C	0.382	1.13(1.09;1.17)	7.021e-10	2.28651e-05	0.97	rs10808556	CASC8
rs12678562	8:128422488:A:G	8q24.21	8	128422488	G	A	0.382	1.13(1.09;1.17)	7.03e-10	2.28651e-05	0.97	rs10808556	CASC8
rs7837328	8:128423127:A:G	8q24.21	8	128423127	G	A	0.382	1.13(1.09;1.17)	7.078e-10	2.28651e-05	0.97	rs10808556	CASC8
rs7837706	8:128423184:C:G	8q24.21	8	128423184	G	C	0.382	0.88(0.85;0.92)	7.593e-10	2.505e-05	0.97	rs10808556	CASC8
rs7837626	8:128423341:A:G	8q24.21	8	128423341	G	A	0.382	1.13(1.09;1.17)	7.617e-10	2.505e-05	0.97	rs10808556	CASC8
rs7837644	8:128423398:A:T	8q24.21	8	128423398	T	A	0.382	1.13(1.09;1.17)	7.648e-10	2.505e-05	0.97	rs10808556	CASC8
rs10956366	8:128423491:A:G	8q24.21	8	128423491	G	A	0.382	0.89(0.85;0.92)	1.011e-09	3.76769e-05	0.97	rs10808556	CASC8
rs10956367	8:128423544:C:T	8q24.21	8	128423544	C	T	0.382	1.13(1.09;1.17)	7.579e-10	2.505e-05	0.97	rs10808556	CASC8
rs10956368	8:128423650:C:T	8q24.21	8	128423650	C	T	0.364	1.13(1.09;1.17)	1.966e-09	9.27924e-05	0.89	rs10808556	CASC8
rs10956369	8:128423817:A:T	8q24.21	8	128423817	T	A	0.382	0.88(0.85;0.92)	7.885e-10	2.62175e-05	0.97	rs10808556	CASC8
rs7013328	8:128423911:A:G	8q24.21	8	128423911	G	A	0.383	0.88(0.85;0.92)	7.886e-10	2.62175e-05	0.96	rs10808556	CASC8
rs10956370	8:128424728:A:C	8q24.21	8	128424728	C	A	0.382	0.89(0.85;0.92)	8.753e-10	3.14418e-05	0.97	rs10808556	CASC8
rs7014346	8:128424792:A:G	8q24.21	8	128424792	G	A	0.335	1.12(1.08;1.16)	8.204e-09	0.000664878	0.78	rs10808556	CASC8
rs7018367	8:128424883:C:T	8q24.21	8	128424883	C	T	0.381	0.89(0.85;0.92)	8.62e-10	3.00477e-05	0.96	rs10808556	CASC8
rs7018371	8:128424899:C:T	8q24.21	8	128424899	C	T	0.381	0.89(0.85;0.92)	8.84e-10	3.14418e-05	0.96	rs10808556	CASC8
rs7018368	8:128424933:A:G	8q24.21	8	128424933	G	A	0.382	1.13(1.09;1.17)	8.648e-10	3.00477e-05	0.97	rs10808556	CASC8
rs871135	8:128426393:G:T	8q24.21	8	128426393	G	T	0.382	0.89(0.85;0.92)	1.005e-09	3.76769e-05	0.97	rs10808556	CASC8
rs10808557	8:128427306:C:T	8q24.21	8	128427306	C	T	0.382	0.88(0.85;0.92)	7.515e-10	2.505e-05	0.97	rs10808556	CASC8:POU5F1B
rs4276648	8:128427372:C:T	8q24.21	8	128427372	C	T	0.382	1.13(1.09;1.17)	7.772e-10	2.62175e-05	0.97	rs10808556	CASC8:POU5F1B
rs4871022	8:128427720:C:T	8q24.21	8	128427720	C	T	0.382	0.89(0.85;0.93)	1.495e-09	6.74548e-05	0.97	rs10808556	CASC8:POU5F1B
rs4871789	8:128428061:A:G	8q24.21	8	128428061	G	A	0.471	1.11(1.07;1.15)	1.035e-07	0.0265911	0.67	rs10808556	CASC8:POU5F1B
rs6998254	8:128428795:A:G	8q24.21	8	128428795	G	A	0.476	0.9(0.86;0.94)	7.706e-08	0.017665	0.66	rs10808556	CASC8:POU5F1B
rs7002225	8:128428823:C:G	8q24.21	8	128428823	G	C	0.476	0.9(0.86;0.94)	8.465e-08	0.0205196	0.66	rs10808556	CASC8:POU5F1B
rs10795667	10:8691497:G:T	10p14	10	8691497	G	T	0.484	1.1(1.06;1.14)	2.841e-06	0.667052	0.77	rs11255835	RNA5SP299
rs827397	10:8693924:C:T	10p14	10	8693924	C	T	0.491	1.1(1.06;1.14)	2.545e-06	0.652603	0.89	rs11255835	RNA5SP299
rs1325871	10:8694837:C:T	10p14	10	8694837	C	T	0.468	1.09(1.05;1.13)	5.84e-06	0.845487	0.72	rs11255835	RNA5SP299
rs827390	10:8700490:A:T	10p14	10	8700490	T	A	0.493	0.91(0.87;0.94)	4.267e-07	0.154447	0.83	rs11255835	RNA5SP299
rs10795670	10:8725039:C:T	10p14	10	8725039	C	T	0.496	0.91(0.87;0.95)	1.412e-06	0.44458	0.95	rs11255835	RNA5SP299
rs10905448	10:8726584:A:G	10p14	10	8726584	G	A	0.482	1.1(1.06;1.14)	2.131e-06	0.583851	0.91	rs11255835	RNA5SP299
rs10905449	10:8728419:C:T	10p14	10	8728419	C	T	0.49	1.09(1.05;1.13)	5.911e-06	0.841613	0.94	rs11255835	RNA5SP299
rs11255831	10:8729909:A:C	10p14	10	8729909	C	A	0.492	1.1(1.06;1.14)	6.587e-07	0.229724	0.95	rs11255835	RNA5SP299
rs7912704	10:8731175:C:T	10p14	10	8731175	C	T	0.496	0.91(0.87;0.95)	7.24e-07	0.25513	1	rs11255835	RNA5SP299
rs7912831	10:8731255:C:T	10p14	10	8731255	C	T	0.5	0.91(0.87;0.95)	1.425e-06	0.452835	0.98	rs11255835	RNA5SP299
rs11255835	10:8732887:A:C	10p14	10	8732887	C	A	0.45	0.88(0.84;0.92)	1.817e-09	6.41789e-05	1	rs11255835	RP11-575N15.1
rs1537603	10:8734295:C:T	10p14	10	8734295	C	T	0.497	0.91(0.87;0.95)	9.432e-07	0.333039	0.99	rs11255835	RP11-575N15.1
rs4749811	10:8736350:G:T	10p14	10	8736350	G	T	0.481	1.1(1.06;1.14)	1.958e-06	0.559838	0.92	rs11255835	RP11-575N15.1
rs7924003	10:8736987:A:T	10p14	10	8736987	T	A	0.483	0.91(0.87;0.95)	2.333e-06	0.615095	0.91	rs11255835	RP11-575N15.1
rs4749812	10:8737564:C:G	10p14	10	8737564	G	C	0.498	0.91(0.87;0.95)	8.427e-07	0.296267	0.99	rs11255835	RP11-575N15.1
rs4749813	10:8738031:A:T	10p14	10	8738031	T	A	0.482	0.91(0.87;0.95)	1.462e-06	0.469383	0.92	rs11255835	RP11-575N15.1
rs7914777	10:8738355:A:T	10p14	10	8738355	T	A	0.482	1.1(1.06;1.14)	1.159e-06	0.39562	0.92	rs11255835	RP11-575N15.1
rs7083289	10:8741069:A:G	10p14	10	8741069	G	A	0.492	0.9(0.87;0.94)	3.108e-07	0.0966169	0.96	rs11255835	RP11-575N15.1
rs7900505	10:8741609:C:T	10p14	10	8741609	C	T	0.488	1.11(1.07;1.14)	3.226e-07	0.103083	0.96	rs11255835	RP11-575N15.1
rs11213801	11:111119694:C:T	11q23.1	11	111119694	C	T	0.281	0.88(0.83;0.92)	1.026e-09	1.94063e-05	0.87	rs2001754	C11orf53
rs10891239	11:111120698:C:T	11q23.1	11	111120698	C	T	0.281	1.15(1.1;1.19)	4.597e-10	6.31037e-06	0.87	rs2001754	C11orf53
rs2001754	11:111125512:A:G	11q23.1	11	111125512	G	A	0.308	0.88(0.84;0.92)	5.243e-10	8.86599e-06	1	rs2001754	C11orf53
rs7116087	11:111133005:C:T	11q23.1	11	111133005	C	T	0.317	0.89(0.85;0.93)	1.467e-08	0.00135789	0.95	rs2001754	C11orf53
rs11213809	11:111135745:A:G	11q23.1	11	111135745	G	A	0.308	1.14(1.1;1.18)	3.876e-10	5.82544e-06	0.98	rs2001754	C11orf53
rs11213813	11:111139327:C:T	11q23.1	11	111139327	C	T	0.294	0.88(0.83;0.92)	4.95e-10	7.99315e-06	0.8	rs2001754	C11orf53
rs36029541	11:111139942:C:T	11q23.1	11	111139942	C	T	0.293	0.88(0.84;0.92)	8.747e-10	1.7628e-05	0.8	rs2001754	C11orf53
rs4548657	11:111140043:C:G	11q23.1	11	111140043	G	C	0.293	1.14(1.1;1.18)	1.22e-09	2.96216e-05	0.8	rs2001754	C11orf53
rs10891241	11:111143508:A:G	11q23.1	11	111143508	G	A	0.291	1.14(1.1;1.18)	4.149e-10	5.85312e-06	0.81	rs2001754	C11orf53
rs1987128	11:111152496:C:G	11q23.1	11	111152496	G	C	0.293	1.14(1.1;1.18)	5.785e-10	9.97196e-06	0.79	rs2001754	C11orf53
rs7130173	11:111154072:A:C	11q23.1	11	111154072	C	A	0.27	1.15(1.1;1.19)	2.95e-10	3.061e-06	0.87	rs7944895	C11orf53
rs3087967	11:111156836:C:T	11q23.1	11	111156836	C	T	0.268	1.15(1.1;1.19)	3.894e-10	4.77475e-06	0.87	rs7944895	C11orf53
rs11213820	11:111160491:C:T	11q23.1	11	111160491	C	T	0.27	1.14(1.1;1.18)	9.451e-10	1.76383e-05	0.88	rs7944895	C11orf53
rs4477469	11:111160753:C:T	11q23.1	11	111160753	C	T	0.27	0.88(0.83;0.92)	9.434e-10	1.76383e-05	0.88	rs7944895	COLCA1
rs10789822	11:111162691:A:G	11q23.1	11	111162691	G	A	0.27	1.14(1.1;1.18)	9.292e-10	1.76383e-05	0.88	rs7944895	COLCA1
rs7103178	11:111165009:C:T	11q23.1	11	111165009	C	T	0.27	0.88(0.83;0.92)	1.389e-09	3.33928e-05	0.88	rs7944895	COLCA1
rs12296076	11:111166504:A:G	11q23.1	11	111166504	G	A	0.296	0.88(0.83;0.92)	3.158e-10	4.39613e-06	1	rs7944895	COLCA1
rs6589218	11:111167557:A:C	11q23.1	11	111167557	C	A	0.297	1.14(1.1;1.18)	2.684e-10	3.35022e-06	0.99	rs7944895	COLCA1
rs7944895	11:111167776:C:G	11q23.1	11	111167776	G	C	0.295	1.14(1.1;1.19)	2.597e-10	3.05899e-06	1	rs7944895	COLCA1
rs11213823	11:111169990:C:T	11q23.1	11	111169990	C	T	0.283	1.13(1.09;1.17)	7.758e-09	0.00043814	0.81	rs7944895	COLCA1:COLCA2
rs10891246	11:111170540:A:G	11q23.1	11	111170540	G	A	0.269	1.14(1.1;1.18)	1.893e-09	4.67431e-05	0.86	rs7944895	COLCA1:COLCA2
rs7105857	11:111170744:C:T	11q23.1	11	111170744	C	T	0.297	0.88(0.84;0.92)	7.233e-10	1.33927e-05	0.98	rs7944895	COLCA1:COLCA2
rs7122375	11:111171071:C:T	11q23.1	11	111171071	C	T	0.269	1.14(1.09;1.18)	3.249e-09	0.000107033	0.85	rs7944895	COLCA1:COLCA2
rs3802840	11:111171646:G:T	11q23.1	11	111171646	G	T	0.268	1.14(1.09;1.18)	3.374e-09	0.000111508	0.84	rs7944895	COLCA1:COLCA2
rs3802841	11:111171672:G:T	11q23.1	11	111171672	G	T	0.268	0.88(0.84;0.92)	3.385e-09	0.000111508	0.84	rs7944895	COLCA1:COLCA2
rs3802842	11:111171709:A:C	11q23.1	11	111171709	C	A	0.269	0.88(0.84;0.92)	3.422e-09	0.000116165	0.85	rs7944895	COLCA1:COLCA2
rs4608113	11:111172179:C:T	11q23.1	11	111172179	C	T	0.269	1.14(1.09;1.18)	3.167e-09	0.000102733	0.85	rs7944895	COLCA1:COLCA2
rs4520624	11:111172210:A:G	11q23.1	11	111172210	G	A	0.269	1.14(1.09;1.18)	3.359e-09	0.000111508	0.85	rs7944895	COLCA1:COLCA2
rs10789823	11:111172403:C:T	11q23.1	11	111172403	C	T	0.269	1.14(1.1;1.18)	2.924e-09	8.71531e-05	0.85	rs7944895	COLCA1:COLCA2
rs6589219	11:111172911:C:G	11q23.1	11	111172911	G	C	0.281	0.89(0.85;0.93)	3.373e-08	0.00351734	0.79	rs7944895	COLCA1:COLCA2
rs6589220	11:111173290:C:T	11q23.1	11	111173290	C	T	0.281	0.89(0.85;0.93)	3.37e-08	0.00351734	0.79	rs7944895	COLCA1:COLCA2
rs7315690	12:50581490:C:T	12q13.12	12	50581490	C	T	0.323	1.12(1.08;1.16)	1.227e-07	0.0232902	0.74	rs12427378	LIMA1:RP3-405J10.3
rs7138420	12:50583150:A:G	12q13.12	12	50583150	G	A	0.324	0.9(0.85;0.94)	1.325e-07	0.0258795	0.74	rs12427378	LIMA1:RP3-405J10.3
rs7138622	12:50583204:C:T	12q13.12	12	50583204	C	T	0.324	1.12(1.08;1.16)	1.325e-07	0.0258795	0.74	rs12427378	LIMA1:RP3-405J10.3
rs11169314	12:50592613:A:T	12q13.12	12	50592613	T	A	0.341	0.89(0.85;0.93)	1.34e-08	0.00112111	0.83	rs12427378	LIMA1
rs2009072	12:50593867:A:G	12q13.12	12	50593867	G	A	0.34	1.12(1.08;1.17)	1.235e-08	0.000993934	0.83	rs12427378	LIMA1
rs11169315	12:50595263:A:T	12q13.12	12	50595263	T	A	0.341	0.89(0.85;0.93)	1.274e-08	0.00107706	0.83	rs12427378	LIMA1
rs3861100	12:50599219:A:G	12q13.12	12	50599219	G	A	0.341	0.89(0.85;0.93)	1.22e-08	0.00103469	0.83	rs12427378	LIMA1
rs2302900	12:50599709:C:T	12q13.12	12	50599709	C	T	0.33	0.89(0.85;0.93)	2.915e-08	0.00359314	0.87	rs12427378	LIMA1
rs11169317	12:50601941:G:T	12q13.12	12	50601941	G	T	0.341	1.12(1.08;1.17)	1.198e-08	0.000993934	0.83	rs12427378	LIMA1
rs34825838	12:50602295:A:T	12q13.12	12	50602295	T	A	0.34	1.12(1.08;1.17)	1.191e-08	0.000993934	0.83	rs12427378	LIMA1
rs12811291	12:50602734:A:G	12q13.12	12	50602734	G	A	0.34	1.12(1.08;1.17)	1.188e-08	0.000993934	0.83	rs12427378	LIMA1
rs11169319	12:50603714:A:G	12q13.12	12	50603714	G	A	0.34	1.12(1.08;1.17)	1.188e-08	0.000993934	0.83	rs12427378	LIMA1
rs7308095	12:50604121:G:T	12q13.12	12	50604121	G	T	0.34	1.12(1.08;1.17)	1.185e-08	0.000993934	0.83	rs12427378	LIMA1
rs12425705	12:50610321:C:T	12q13.12	12	50610321	C	T	0.341	0.89(0.85;0.93)	1.379e-08	0.00121452	0.83	rs12427378	LIMA1
rs11169322	12:50610976:C:T	12q13.12	12	50610976	C	T	0.34	1.12(1.08;1.16)	1.22e-08	0.00103469	0.83	rs12427378	LIMA1
rs12424691	12:50611477:A:G	12q13.12	12	50611477	G	A	0.34	1.12(1.08;1.16)	1.225e-08	0.00103469	0.83	rs12427378	LIMA1:RP3-405J10.2
rs12424713	12:50611617:A:G	12q13.12	12	50611617	G	A	0.34	1.12(1.08;1.16)	1.233e-08	0.00103469	0.83	rs12427378	LIMA1:RP3-405J10.2
rs1362983	12:50614707:A:G	12q13.12	12	50614707	G	A	0.34	0.89(0.85;0.93)	1.306e-08	0.00112111	0.83	rs12427378	LIMA1:RP3-405J10.4
rs3812825	12:50616346:A:G	12q13.12	12	50616346	G	A	0.34	0.89(0.85;0.93)	1.449e-08	0.00136895	0.83	rs12427378	LIMA1:RP3-405J10.4
rs2358539	12:50619618:C:T	12q13.12	12	50619618	C	T	0.341	0.89(0.85;0.93)	1.302e-08	0.00112111	0.83	rs12427378	LIMA1:RP3-405J10.4
rs6580730	12:50623173:C:T	12q13.12	12	50623173	C	T	0.341	1.12(1.08;1.16)	1.504e-08	0.00136895	0.83	rs12427378	LIMA1:RP3-405J10.4
rs7314465	12:50623658:A:G	12q13.12	12	50623658	G	A	0.341	1.12(1.08;1.16)	1.44e-08	0.00131547	0.83	rs12427378	LIMA1:RP3-405J10.4
rs71465002	12:50624550:C:T	12q13.12	12	50624550	C	T	0.34	1.12(1.08;1.16)	1.619e-08	0.00154234	0.83	rs12427378	LIMA1
rs12425229	12:50625058:A:C	12q13.12	12	50625058	C	A	0.34	0.89(0.85;0.93)	1.729e-08	0.00166957	0.83	rs12427378	LIMA1
rs10876013	12:50626065:A:T	12q13.12	12	50626065	T	A	0.34	0.89(0.85;0.93)	1.437e-08	0.00131547	0.83	rs12427378	LIMA1
rs11169331	12:50628910:C:T	12q13.12	12	50628910	C	T	0.341	0.89(0.85;0.93)	1.728e-08	0.00166957	0.83	rs12427378	LIMA1
rs11169332	12:50629612:A:G	12q13.12	12	50629612	G	A	0.341	1.12(1.08;1.16)	1.748e-08	0.00173695	0.83	rs12427378	LIMA1
rs11169335	12:50636364:A:G	12q13.12	12	50636364	G	A	0.341	0.89(0.85;0.93)	1.67e-08	0.00160474	0.83	rs12427378	LIMA1
rs17124562	12:50636940:C:T	12q13.12	12	50636940	C	T	0.34	0.89(0.85;0.93)	2.115e-08	0.00228806	0.83	rs12427378	LIMA1
rs12828340	12:50637295:C:T	12q13.12	12	50637295	C	T	0.34	0.89(0.85;0.93)	2.124e-08	0.00228806	0.83	rs12427378	LIMA1
rs7979830	12:50641572:C:T	12q13.12	12	50641572	C	T	0.34	1.12(1.08;1.16)	1.942e-08	0.00195526	0.83	rs12427378	LIMA1
rs7132551	12:50646754:A:G	12q13.12	12	50646754	G	A	0.341	1.12(1.08;1.16)	1.648e-08	0.00154234	0.83	rs12427378	LIMA1
rs7953953	12:50647224:C:T	12q13.12	12	50647224	C	T	0.34	1.12(1.08;1.16)	1.9e-08	0.00187969	0.83	rs12427378	LIMA1
rs12823506	12:50648960:A:G	12q13.12	12	50648960	G	A	0.341	0.89(0.85;0.93)	1.904e-08	0.00187969	0.83	rs12427378	LIMA1
rs7486747	12:50650564:A:G	12q13.12	12	50650564	G	A	0.34	1.12(1.08;1.16)	1.887e-08	0.00187969	0.83	rs12427378	LIMA1
rs11169339	12:50651456:A:T	12q13.12	12	50651456	T	A	0.34	1.12(1.08;1.16)	1.899e-08	0.00187969	0.83	rs12427378	LIMA1
rs35768991	12:50651629:A:G	12q13.12	12	50651629	G	A	0.34	1.12(1.08;1.16)	1.897e-08	0.00187969	0.83	rs12427378	LIMA1
rs10783344	12:50652929:C:T	12q13.12	12	50652929	C	T	0.341	0.89(0.85;0.93)	1.914e-08	0.00195526	0.82	rs12427378	LIMA1
rs1972611	12:50653975:C:T	12q13.12	12	50653975	C	T	0.341	0.89(0.85;0.93)	1.681e-08	0.00160474	0.83	rs12427378	LIMA1
rs34833957	12:50656518:C:T	12q13.12	12	50656518	C	T	0.28	1.11(1.06;1.15)	4.494e-06	0.717677	0.69	rs12427378	LIMA1
rs7956468	12:50657732:C:G	12q13.12	12	50657732	G	C	0.341	0.89(0.85;0.93)	1.682e-08	0.00160474	0.83	rs12427378	LIMA1
rs11169345	12:50662927:C:T	12q13.12	12	50662927	C	T	0.34	0.89(0.85;0.93)	1.917e-08	0.00187969	0.83	rs12427378	LIMA1
rs11169347	12:50663856:A:G	12q13.12	12	50663856	G	A	0.34	0.89(0.85;0.93)	1.917e-08	0.00187969	0.83	rs12427378	LIMA1
rs6580735	12:50665227:C:T	12q13.12	12	50665227	C	T	0.34	0.89(0.85;0.93)	1.914e-08	0.00187969	0.83	rs12427378	LIMA1
rs11169348	12:50665946:G:T	12q13.12	12	50665946	G	T	0.34	1.12(1.08;1.16)	1.68e-08	0.00160474	0.82	rs12427378	LIMA1
rs7311378	12:50668144:A:G	12q13.12	12	50668144	G	A	0.34	1.12(1.08;1.16)	1.916e-08	0.00187969	0.83	rs12427378	LIMA1
rs7311491	12:50668199:A:G	12q13.12	12	50668199	G	A	0.34	1.12(1.08;1.16)	1.916e-08	0.00187969	0.83	rs12427378	LIMA1
rs2111988	12:50668538:C:T	12q13.12	12	50668538	C	T	0.34	1.12(1.08;1.16)	1.917e-08	0.00187969	0.83	rs12427378	LIMA1
rs35535298	12:50669011:A:G	12q13.12	12	50669011	G	A	0.34	1.12(1.08;1.16)	1.92e-08	0.00187969	0.83	rs12427378	LIMA1
rs11169349	12:50670560:C:T	12q13.12	12	50670560	C	T	0.341	0.89(0.85;0.93)	1.709e-08	0.00160474	0.83	rs12427378	LIMA1
rs11169350	12:50671370:C:T	12q13.12	12	50671370	C	T	0.341	0.89(0.85;0.93)	1.689e-08	0.00160474	0.83	rs12427378	LIMA1
rs11169351	12:50672214:A:C	12q13.12	12	50672214	C	A	0.341	1.12(1.08;1.16)	1.691e-08	0.00160474	0.83	rs12427378	LIMA1
rs10876014	12:50674753:C:T	12q13.12	12	50674753	C	T	0.34	1.12(1.08;1.16)	1.953e-08	0.00195526	0.83	rs12427378	LIMA1
rs10876015	12:50677506:C:T	12q13.12	12	50677506	C	T	0.341	0.89(0.85;0.93)	1.622e-08	0.00154234	0.83	rs12427378	LIMA1
rs12832940	12:50678359:A:G	12q13.12	12	50678359	G	A	0.34	1.12(1.08;1.16)	1.602e-08	0.0014823	0.83	rs12427378	AC008147.2
rs35933908	12:50678634:C:G	12q13.12	12	50678634	G	C	0.341	1.12(1.08;1.16)	1.416e-08	0.00126402	0.83	rs12427378	AC008147.2
rs6580736	12:50679418:C:T	12q13.12	12	50679418	C	T	0.357	0.9(0.86;0.94)	9.326e-07	0.305219	0.76	rs12427378	AC008147.2
rs7305995	12:50679610:C:G	12q13.12	12	50679610	G	C	0.34	0.89(0.85;0.93)	1.583e-08	0.00142453	0.83	rs12427378	AC008147.2
rs12821454	12:50680122:A:G	12q13.12	12	50680122	G	A	0.34	1.12(1.08;1.16)	1.604e-08	0.0014823	0.83	rs12427378	AC008147.2
rs7974648	12:50680576:A:G	12q13.12	12	50680576	G	A	0.341	0.89(0.85;0.93)	1.493e-08	0.00131547	0.83	rs12427378	AC008147.2
rs10876016	12:50681323:C:G	12q13.12	12	50681323	G	C	0.34	1.12(1.08;1.16)	1.393e-08	0.00121452	0.82	rs12427378	AC008147.1
rs10876017	12:50681539:C:T	12q13.12	12	50681539	C	T	0.34	1.12(1.08;1.16)	1.605e-08	0.0014823	0.83	rs12427378	AC008147.1
rs7311973	12:50683745:C:T	12q13.12	12	50683745	C	T	0.341	0.89(0.85;0.93)	1.683e-08	0.00160474	0.83	rs12427378	AC008147.1
rs28628775	12:50683816:G:T	12q13.12	12	50683816	G	T	0.34	1.12(1.08;1.16)	1.803e-08	0.00173695	0.83	rs12427378	AC008147.1
rs7304445	12:50685741:A:C	12q13.12	12	50685741	C	A	0.34	0.89(0.85;0.93)	1.632e-08	0.00154234	0.83	rs12427378	AC140061.11
rs9705460	12:50685753:G:T	12q13.12	12	50685753	G	T	0.341	0.89(0.85;0.93)	1.516e-08	0.00136895	0.83	rs12427378	AC140061.11
rs12426444	12:50686512:A:G	12q13.12	12	50686512	G	A	0.357	1.12(1.08;1.16)	4.089e-08	0.00577817	0.77	rs12427378	AC140061.11
rs11838347	12:50687160:A:G	12q13.12	12	50687160	G	A	0.34	0.89(0.85;0.93)	1.613e-08	0.0014823	0.83	rs12427378	AC140061.10
rs7135777	12:50688017:C:G	12q13.12	12	50688017	G	C	0.34	0.89(0.85;0.93)	1.618e-08	0.0014823	0.83	rs12427378	AC140061.10
rs11169357	12:50689985:C:G	12q13.12	12	50689985	G	C	0.34	0.89(0.85;0.93)	1.621e-08	0.0014823	0.83	rs12427378	AC140061.12
rs7315955	12:50690454:C:T	12q13.12	12	50690454	C	T	0.341	0.89(0.85;0.93)	1.369e-08	0.00116691	0.83	rs12427378	AC140061.12
rs7398356	12:50691165:A:T	12q13.12	12	50691165	T	A	0.356	1.14(1.07;1.21)	0.0001709	0.985439	0.75	rs12427378	AC140061.12
rs11169359	12:50691309:C:T	12q13.12	12	50691309	C	T	0.341	0.89(0.85;0.93)	1.58e-08	0.00142453	0.83	rs12427378	AC140061.12
rs11169360	12:50691474:A:T	12q13.12	12	50691474	T	A	0.34	1.12(1.08;1.16)	1.619e-08	0.0014823	0.83	rs12427378	AC140061.12
rs7488682	12:50693366:A:G	12q13.12	12	50693366	G	A	0.341	1.12(1.08;1.16)	1.392e-08	0.00121452	0.83	rs12427378	AC140061.12
rs6580737	12:50693570:C:G	12q13.12	12	50693570	G	C	0.341	0.89(0.85;0.93)	1.613e-08	0.0014823	0.83	rs12427378	AC140061.12
rs7980911	12:50694363:A:G	12q13.12	12	50694363	G	A	0.34	0.89(0.85;0.93)	1.693e-08	0.00160474	0.83	rs12427378	AC140061.9
rs12821504	12:50695831:C:G	12q13.12	12	50695831	G	C	0.357	0.9(0.86;0.94)	8.563e-07	0.277863	0.76	rs12427378	AC140061.9
rs11169367	12:50697905:A:G	12q13.12	12	50697905	G	A	0.34	0.89(0.85;0.93)	1.617e-08	0.0014823	0.83	rs12427378	AC140061.8
rs7315871	12:50699495:C:T	12q13.12	12	50699495	C	T	0.33	1.12(1.08;1.16)	2.649e-08	0.00308133	0.87	rs12427378	AC140061.7
rs7485486	12:50701031:A:G	12q13.12	12	50701031	G	A	0.357	0.9(0.86;0.94)	8.672e-07	0.284572	0.76	rs12427378	AC140061.7
rs11169369	12:50705688:A:C	12q13.12	12	50705688	C	A	0.341	1.12(1.08;1.16)	1.371e-08	0.00121452	0.83	rs12427378	AC140061.1
rs6580738	12:50705715:C:T	12q13.12	12	50705715	C	T	0.357	1.11(1.07;1.15)	8.599e-07	0.277863	0.76	rs12427378	AC140061.1
rs11169370	12:50705872:C:T	12q13.12	12	50705872	C	T	0.34	0.89(0.85;0.93)	1.597e-08	0.0014823	0.83	rs12427378	AC140061.1
rs11169371	12:50706346:G:T	12q13.12	12	50706346	G	T	0.357	1.11(1.07;1.15)	7.682e-07	0.251942	0.76	rs12427378	AC140061.6
rs35209607	12:50707448:C:T	12q13.12	12	50707448	C	T	0.34	1.12(1.08;1.16)	1.653e-08	0.00154234	0.83	rs12427378	AC140061.5
rs10783349	12:50707853:A:G	12q13.12	12	50707853	G	A	0.357	0.9(0.86;0.94)	8.559e-07	0.277863	0.76	rs12427378	AC140061.5
rs11169373	12:50707886:A:G	12q13.12	12	50707886	G	A	0.34	1.12(1.08;1.16)	1.701e-08	0.00160474	0.83	rs12427378	AC140061.5
rs11169374	12:50708099:C:T	12q13.12	12	50708099	C	T	0.34	1.12(1.08;1.16)	1.646e-08	0.00154234	0.83	rs12427378	AC140061.5
rs7301186	12:50708396:C:T	12q13.12	12	50708396	C	T	0.34	1.12(1.08;1.16)	1.643e-08	0.00154234	0.83	rs12427378	AC140061.5
rs35663729	12:50708870:C:T	12q13.12	12	50708870	C	T	0.329	1.12(1.08;1.16)	2.995e-08	0.00359314	0.87	rs12427378	AC140061.5
rs34849043	12:50709536:C:T	12q13.12	12	50709536	C	T	0.34	0.89(0.85;0.93)	1.628e-08	0.0014823	0.83	rs12427378	AC140061.4
rs6580739	12:50710329:C:T	12q13.12	12	50710329	C	T	0.341	0.89(0.85;0.93)	1.496e-08	0.00136895	0.83	rs12427378	AC140061.4
rs10876018	12:50712058:A:G	12q13.12	12	50712058	G	A	0.357	0.9(0.86;0.94)	8.331e-07	0.271244	0.76	rs12427378	AC140061.2
rs11169375	12:50712080:C:T	12q13.12	12	50712080	C	T	0.341	0.89(0.85;0.93)	1.583e-08	0.0014823	0.83	rs12427378	AC140061.2
rs11169376	12:50713091:C:G	12q13.12	12	50713091	G	C	0.339	1.12(1.08;1.16)	1.636e-08	0.00154234	0.83	rs12427378	AC140061.2
rs11169377	12:50713094:A:G	12q13.12	12	50713094	G	A	0.339	1.12(1.08;1.16)	1.607e-08	0.00142453	0.83	rs12427378	AC140061.2
rs6580740	12:50713297:A:G	12q13.12	12	50713297	G	A	0.357	0.9(0.86;0.94)	8.36e-07	0.271244	0.76	rs12427378	AC140061.2
rs34894919	12:50713498:C:T	12q13.12	12	50713498	C	T	0.343	0.89(0.85;0.93)	1.957e-08	0.00187969	0.82	rs12427378	AC140061.2
rs12312177	12:50713504:A:G	12q13.12	12	50713504	G	A	0.341	1.12(1.08;1.16)	1.377e-08	0.00121452	0.83	rs12427378	AC140061.2
rs34614542	12:50714245:A:T	12q13.12	12	50714245	T	A	0.34	0.89(0.85;0.93)	1.631e-08	0.00154234	0.83	rs12427378	AC140061.2
rs10783350	12:50716452:A:G	12q13.12	12	50716452	G	A	0.357	1.11(1.07;1.15)	8.488e-07	0.277863	0.76	rs12427378	FAM186A
rs7399343	12:50716958:A:C	12q13.12	12	50716958	C	A	0.357	0.9(0.86;0.94)	8.053e-07	0.264716	0.76	rs12427378	FAM186A
rs11836169	12:50717580:C:T	12q13.12	12	50717580	C	T	0.341	0.89(0.85;0.93)	1.463e-08	0.00131547	0.83	rs12427378	FAM186A
rs34858415	12:50717860:C:T	12q13.12	12	50717860	C	T	0.34	0.89(0.85;0.93)	1.59e-08	0.0014823	0.83	rs12427378	FAM186A
rs11169379	12:50719381:A:G	12q13.12	12	50719381	G	A	0.357	0.9(0.86;0.94)	8.453e-07	0.277863	0.76	rs12427378	FAM186A
rs34039674	12:50723565:A:G	12q13.12	12	50723565	G	A	0.34	1.12(1.08;1.16)	1.571e-08	0.00142453	0.83	rs12427378	FAM186A
rs35878271	12:50723626:G:T	12q13.12	12	50723626	G	T	0.34	1.12(1.08;1.16)	1.565e-08	0.00142453	0.83	rs12427378	FAM186A
rs7489214	12:50723993:A:G	12q13.12	12	50723993	G	A	0.357	1.11(1.07;1.15)	8.225e-07	0.271244	0.76	rs12427378	FAM186A
rs7310541	12:50725965:C:T	12q13.12	12	50725965	C	T	0.341	0.89(0.85;0.93)	2.461e-08	0.00267542	0.83	rs12427378	FAM186A
rs6580741	12:50727706:C:G	12q13.12	12	50727706	G	C	0.339	1.12(1.08;1.16)	1.472e-08	0.00131547	0.82	rs12427378	FAM186A
rs7134337	12:50730243:C:T	12q13.12	12	50730243	C	T	0.34	1.12(1.08;1.16)	1.649e-08	0.00154234	0.83	rs12427378	FAM186A
rs7134595	12:50730458:C:T	12q13.12	12	50730458	C	T	0.34	1.12(1.08;1.16)	1.608e-08	0.0014823	0.83	rs12427378	FAM186A
rs11169385	12:50731123:A:G	12q13.12	12	50731123	G	A	0.357	0.9(0.86;0.94)	8.627e-07	0.284572	0.76	rs12427378	FAM186A
rs4768900	12:50734199:A:T	12q13.12	12	50734199	T	A	0.341	0.89(0.85;0.93)	1.431e-08	0.00126402	0.83	rs12427378	FAM186A
rs10876020	12:50736265:A:T	12q13.12	12	50736265	T	A	0.341	1.12(1.08;1.16)	1.404e-08	0.00126402	0.83	rs12427378	FAM186A
rs12830155	12:50736289:G:T	12q13.12	12	50736289	G	T	0.34	1.12(1.08;1.16)	1.568e-08	0.00142453	0.83	rs12427378	FAM186A
rs10876021	12:50736798:C:T	12q13.12	12	50736798	C	T	0.357	0.9(0.86;0.94)	9.272e-07	0.305219	0.76	rs12427378	FAM186A
rs11169386	12:50737547:G:T	12q13.12	12	50737547	G	T	0.357	0.9(0.86;0.94)	9.233e-07	0.305219	0.76	rs12427378	FAM186A
rs4768949	12:50738602:A:G	12q13.12	12	50738602	G	A	0.34	1.12(1.08;1.16)	1.377e-08	0.00121452	0.82	rs12427378	FAM186A
rs4768951	12:50739008:C:T	12q13.12	12	50739008	C	T	0.358	0.9(0.86;0.94)	8.999e-07	0.298252	0.76	rs12427378	FAM186A
rs4768872	12:50739205:C:T	12q13.12	12	50739205	C	T	0.341	0.89(0.85;0.93)	1.457e-08	0.00131547	0.83	rs12427378	FAM186A
rs12424876	12:50742041:C:T	12q13.12	12	50742041	C	T	0.341	0.89(0.85;0.93)	1.359e-08	0.00116691	0.83	rs12427378	FAM186A
rs36017775	12:50742502:C:T	12q13.12	12	50742502	C	T	0.34	1.12(1.08;1.16)	1.477e-08	0.00131547	0.83	rs12427378	FAM186A
rs7295847	12:50743913:C:T	12q13.12	12	50743913	C	T	0.341	0.89(0.85;0.93)	1.285e-08	0.00112111	0.83	rs12427378	FAM186A
rs7296291	12:50744119:A:G	12q13.12	12	50744119	G	A	0.341	0.89(0.85;0.93)	1.286e-08	0.00112111	0.83	rs12427378	FAM186A
rs7312252	12:50744171:C:T	12q13.12	12	50744171	C	T	0.341	1.12(1.08;1.16)	1.325e-08	0.00116691	0.83	rs12427378	FAM186A
rs10506292	12:50744753:C:T	12q13.12	12	50744753	C	T	0.341	1.12(1.08;1.16)	1.283e-08	0.00112111	0.83	rs12427378	FAM186A
rs10876023	12:50746917:A:G	12q13.12	12	50746917	G	A	0.336	1.12(1.08;1.16)	1.304e-08	0.00112111	0.8	rs12427378	FAM186A
rs10876024	12:50747005:C:T	12q13.12	12	50747005	C	T	0.338	1.12(1.08;1.16)	1.292e-08	0.00112111	0.81	rs12427378	FAM186A
rs4421818	12:50749294:A:G	12q13.12	12	50749294	G	A	0.34	0.89(0.85;0.93)	1.666e-08	0.00160474	0.83	rs12427378	FAM186A
rs11169390	12:50750471:G:T	12q13.12	12	50750471	G	T	0.34	1.12(1.08;1.16)	1.689e-08	0.00160474	0.83	rs12427378	FAM186A
rs11169391	12:50750584:C:G	12q13.12	12	50750584	G	C	0.34	0.89(0.85;0.93)	1.822e-08	0.00180695	0.83	rs12427378	FAM186A
rs4445717	12:50751146:A:G	12q13.12	12	50751146	G	A	0.341	0.89(0.85;0.93)	1.479e-08	0.00131547	0.83	rs12427378	FAM186A
rs9668187	12:50751708:C:T	12q13.12	12	50751708	C	T	0.341	1.12(1.08;1.16)	1.511e-08	0.00136895	0.83	rs12427378	FAM186A
rs7972824	12:50752384:A:C	12q13.12	12	50752384	C	A	0.341	0.89(0.85;0.93)	1.714e-08	0.00166957	0.83	rs12427378	FAM186A
rs7973243	12:50752567:A:G	12q13.12	12	50752567	G	A	0.357	0.9(0.86;0.95)	1.051e-06	0.33387	0.76	rs12427378	FAM186A
rs10467106	12:50753079:A:G	12q13.12	12	50753079	G	A	0.341	0.89(0.85;0.93)	1.516e-08	0.00136895	0.83	rs12427378	FAM186A
rs4768891	12:50754357:A:G	12q13.12	12	50754357	G	A	0.357	1.11(1.07;1.15)	9.319e-07	0.298252	0.76	rs12427378	FAM186A
rs12303082	12:50754563:G:T	12q13.12	12	50754563	G	T	0.341	1.12(1.08;1.16)	1.535e-08	0.00142453	0.83	rs12427378	FAM186A
rs10783352	12:50755545:A:G	12q13.12	12	50755545	G	A	0.341	1.12(1.08;1.16)	1.462e-08	0.00131547	0.83	rs12427378	FAM186A
rs10783353	12:50756036:G:T	12q13.12	12	50756036	G	T	0.341	0.89(0.85;0.93)	1.41e-08	0.00126402	0.83	rs12427378	FAM186A
rs12299758	12:50756266:A:G	12q13.12	12	50756266	G	A	0.341	0.89(0.85;0.93)	1.454e-08	0.00126402	0.83	rs12427378	FAM186A
rs12299669	12:50756275:A:C	12q13.12	12	50756275	C	A	0.341	0.89(0.85;0.93)	1.379e-08	0.00121452	0.83	rs12427378	FAM186A
rs11169394	12:50756353:C:T	12q13.12	12	50756353	C	T	0.341	0.89(0.85;0.93)	1.448e-08	0.00126402	0.83	rs12427378	FAM186A
rs11169395	12:50756506:A:G	12q13.12	12	50756506	G	A	0.341	1.12(1.08;1.16)	1.419e-08	0.00126402	0.83	rs12427378	FAM186A
rs11833608	12:50757628:A:G	12q13.12	12	50757628	G	A	0.34	1.12(1.08;1.16)	1.358e-08	0.00116691	0.83	rs12427378	FAM186A
rs7302363	12:50761067:C:T	12q13.12	12	50761067	C	T	0.34	1.13(1.08;1.17)	1.108e-08	0.000845957	0.83	rs12427378	FAM186A
rs4768855	12:50761118:A:T	12q13.12	12	50761118	T	A	0.341	0.89(0.85;0.93)	1.16e-08	0.000917052	0.83	rs12427378	FAM186A
rs7972068	12:50762361:A:G	12q13.12	12	50762361	G	A	0.341	0.89(0.85;0.93)	1.055e-08	0.000812446	0.83	rs12427378	FAM186A
rs7972202	12:50762489:A:G	12q13.12	12	50762489	G	A	0.341	0.89(0.85;0.93)	1.05e-08	0.000780225	0.83	rs12427378	FAM186A
rs6580743	12:50763198:C:T	12q13.12	12	50763198	C	T	0.34	1.12(1.08;1.17)	1.189e-08	0.000917052	0.83	rs12427378	FAM186A
rs4348979	12:50763415:G:T	12q13.12	12	50763415	G	T	0.341	0.89(0.85;0.93)	1.014e-08	0.000749247	0.83	rs12427378	FAM186A
rs10876027	12:50763484:A:C	12q13.12	12	50763484	C	A	0.357	1.11(1.07;1.15)	8.13e-07	0.258281	0.76	rs12427378	FAM186A
rs12422417	12:50764711:A:G	12q13.12	12	50764711	G	A	0.34	0.89(0.85;0.93)	8.469e-09	0.000586984	0.82	rs12427378	FAM186A
rs12814094	12:50764836:C:T	12q13.12	12	50764836	C	T	0.34	0.89(0.85;0.93)	8.384e-09	0.000563493	0.83	rs12427378	FAM186A
rs10876028	12:50765733:C:T	12q13.12	12	50765733	C	T	0.341	1.13(1.09;1.17)	8.216e-09	0.000563493	0.83	rs12427378	FAM186A
rs12582180	12:50767285:A:C	12q13.12	12	50767285	C	A	0.357	0.91(0.87;0.95)	1.361e-06	0.409965	0.76	rs12427378	FAM186A
rs12581493	12:50878455:C:G	12q13.12	12	50878455	G	C	0.349	1.12(1.08;1.16)	1.92e-08	0.00171979	0.79	rs12427378	LARP4
rs11169450	12:50882437:A:G	12q13.12	12	50882437	G	A	0.342	1.13(1.09;1.17)	5.719e-09	0.000331289	0.98	rs12427378	LARP4
rs12825860	12:50884796:C:T	12q13.12	12	50884796	C	T	0.342	0.88(0.84;0.93)	3.943e-09	0.000178212	0.98	rs12427378	LARP4
rs12825915	12:50885635:A:G	12q13.12	12	50885635	G	A	0.342	0.88(0.84;0.92)	3.796e-09	0.000163943	0.98	rs12427378	LARP4
rs11169453	12:50885840:C:T	12q13.12	12	50885840	C	T	0.342	0.88(0.84;0.93)	4.322e-09	0.000193687	0.98	rs12427378	LARP4
rs34406468	12:50897146:C:T	12q13.12	12	50897146	C	T	0.342	1.14(1.1;1.18)	7.68e-10	1.80999e-05	0.98	rs12427378	DIP2B
rs61927768	12:50898728:A:G	12q13.12	12	50898728	G	A	0.29	1.11(1.07;1.15)	1.807e-06	0.427059	0.75	rs12427378	DIP2B
rs10876045	12:50909254:C:T	12q13.12	12	50909254	C	T	0.343	1.14(1.1;1.18)	6.539e-10	1.70841e-05	0.99	rs12427378	DIP2B
rs61699126	12:50923885:A:G	12q13.12	12	50923885	G	A	0.343	1.14(1.1;1.18)	6.846e-10	1.47299e-05	0.99	rs12427378	DIP2B
rs12372538	12:50933112:C:T	12q13.12	12	50933112	C	T	0.343	0.88(0.84;0.92)	6.345e-10	1.34635e-05	0.99	rs12427378	DIP2B
rs11169484	12:50934931:A:G	12q13.12	12	50934931	G	A	0.343	1.14(1.1;1.18)	5.219e-10	9.81433e-06	0.99	rs12427378	DIP2B
rs11169486	12:50937037:A:G	12q13.12	12	50937037	G	A	0.343	0.88(0.84;0.92)	6.631e-10	1.40828e-05	0.99	rs12427378	DIP2B
rs11169490	12:50939276:A:C	12q13.12	12	50939276	C	A	0.343	0.88(0.84;0.92)	6.885e-10	1.54059e-05	0.99	rs12427378	DIP2B
rs7487429	12:50939807:A:T	12q13.12	12	50939807	T	A	0.343	0.88(0.84;0.92)	6.549e-10	1.40828e-05	0.99	rs12427378	DIP2B
rs10876055	12:50940983:G:T	12q13.12	12	50940983	G	T	0.343	0.88(0.84;0.92)	9.339e-10	2.4067e-05	0.99	rs12427378	DIP2B
rs10747583	12:50946955:A:G	12q13.12	12	50946955	G	A	0.343	0.88(0.84;0.92)	5.579e-10	1.12416e-05	0.99	rs12427378	DIP2B
rs10876059	12:50957170:A:G	12q13.12	12	50957170	G	A	0.343	0.88(0.84;0.92)	6.362e-10	1.49429e-05	0.99	rs12427378	DIP2B
rs11169492	12:50959002:A:G	12q13.12	12	50959002	G	A	0.343	0.88(0.84;0.92)	4.984e-10	1.09146e-05	0.99	rs12427378	DIP2B
rs12814717	12:50959199:C:T	12q13.12	12	50959199	C	T	0.343	1.14(1.1;1.18)	5.18e-10	1.19424e-05	0.99	rs12427378	DIP2B
rs3935870	12:50964106:C:T	12q13.12	12	50964106	C	T	0.343	1.14(1.1;1.18)	5.146e-10	9.81433e-06	0.99	rs12427378	DIP2B
rs7133687	12:50971086:A:G	12q13.12	12	50971086	G	A	0.342	1.14(1.1;1.18)	5.808e-10	1.1761e-05	0.98	rs12427378	DIP2B
rs10876066	12:50982084:A:G	12q13.12	12	50982084	G	A	0.343	1.14(1.1;1.18)	6.636e-10	1.40828e-05	0.99	rs12427378	DIP2B
rs12307178	12:50987294:A:C	12q13.12	12	50987294	C	A	0.336	0.88(0.84;0.92)	7.01e-10	1.54059e-05	0.96	rs12427378	DIP2B
rs10876069	12:50993178:C:T	12q13.12	12	50993178	C	T	0.388	1.13(1.09;1.17)	4.895e-09	0.000356533	0.81	rs12427378	DIP2B
rs11169506	12:51011256:A:T	12q13.12	12	51011256	T	A	0.344	0.88(0.84;0.92)	4.915e-10	9.37914e-06	0.99	rs12427378	DIP2B
rs1967576	12:51018116:A:C	12q13.12	12	51018116	C	A	0.344	1.14(1.1;1.18)	3.689e-10	6.22206e-06	0.99	rs12427378	DIP2B
rs9788075	12:51019171:C:T	12q13.12	12	51019171	C	T	0.344	0.88(0.84;0.92)	3.956e-10	6.81849e-06	0.99	rs12427378	DIP2B
rs7298661	12:51021260:A:G	12q13.12	12	51021260	G	A	0.344	1.14(1.1;1.18)	3.391e-10	5.42182e-06	0.99	rs12427378	DIP2B
rs10876074	12:51031817:C:G	12q13.12	12	51031817	G	C	0.344	0.88(0.84;0.92)	3.355e-10	5.42182e-06	0.99	rs12427378	DIP2B
rs12818741	12:51032415:A:G	12q13.12	12	51032415	G	A	0.345	0.88(0.84;0.92)	3.18e-10	5.17813e-06	0.99	rs12427378	DIP2B
rs13378012	12:51040397:C:G	12q13.12	12	51040397	G	C	0.344	1.14(1.1;1.18)	3.2e-10	5.17813e-06	0.99	rs12427378	DIP2B
rs1316607	12:51042890:A:C	12q13.12	12	51042890	C	A	0.344	1.14(1.1;1.18)	3.411e-10	5.6767e-06	0.99	rs12427378	DIP2B
rs12829833	12:51046224:A:G	12q13.12	12	51046224	G	A	0.295	1.12(1.07;1.16)	3.548e-07	0.0833195	0.78	rs12427378	DIP2B
rs7298665	12:51051351:A:G	12q13.12	12	51051351	G	A	0.342	1.14(1.1;1.18)	2.978e-10	4.72243e-06	1	rs12427378	DIP2B
rs7133160	12:51051921:C:T	12q13.12	12	51051921	C	T	0.342	0.88(0.84;0.92)	2.91e-10	4.50952e-06	1	rs12427378	DIP2B
rs7302435	12:51052008:C:T	12q13.12	12	51052008	C	T	0.342	1.14(1.1;1.18)	2.88e-10	4.50952e-06	1	rs12427378	DIP2B
rs7309964	12:51064064:A:G	12q13.12	12	51064064	G	A	0.293	0.9(0.85;0.94)	3.286e-07	0.0759392	0.79	rs12427378	DIP2B
rs11169520	12:51073523:A:G	12q13.12	12	51073523	G	A	0.294	1.12(1.07;1.16)	3.586e-07	0.08858	0.79	rs12427378	DIP2B
rs12427378	12:51074199:C:T	12q13.12	12	51074199	C	T	0.342	0.88(0.84;0.92)	2.775e-10	4.306e-06	1	rs12427378	DIP2B
rs7955736	12:51074873:A:T	12q13.12	12	51074873	T	A	0.294	1.12(1.07;1.16)	3.761e-07	0.08858	0.79	rs12427378	DIP2B
rs7137845	12:51080940:C:T	12q13.12	12	51080940	C	T	0.342	0.88(0.84;0.92)	2.895e-10	4.50952e-06	1	rs12427378	DIP2B
rs11169523	12:51086275:A:G	12q13.12	12	51086275	G	A	0.342	1.14(1.1;1.18)	3.765e-10	6.81849e-06	1	rs12427378	DIP2B
rs2090852	12:51086931:C:T	12q13.12	12	51086931	C	T	0.342	0.88(0.84;0.92)	4.613e-10	8.9628e-06	1	rs12427378	DIP2B
rs34553264	12:51088979:G:T	12q13.12	12	51088979	G	T	0.342	0.88(0.84;0.92)	5.83e-10	1.23037e-05	1	rs12427378	DIP2B
rs2139930	12:51089287:G:T	12q13.12	12	51089287	G	T	0.342	1.14(1.1;1.18)	5.346e-10	1.12416e-05	1	rs12427378	DIP2B
rs11169524	12:51089734:A:T	12q13.12	12	51089734	T	A	0.345	1.14(1.1;1.18)	5.091e-10	1.02692e-05	0.99	rs12427378	DIP2B
rs7965652	12:51104310:A:G	12q13.12	12	51104310	G	A	0.342	1.14(1.1;1.18)	5.184e-10	1.02692e-05	1	rs12427378	DIP2B
rs61926278	12:51112182:A:C	12q13.12	12	51112182	C	A	0.342	1.14(1.1;1.18)	6.226e-10	1.34635e-05	1	rs12427378	DIP2B
rs1316442	12:51114427:A:C	12q13.12	12	51114427	C	A	0.342	1.14(1.1;1.18)	5.408e-10	1.12416e-05	1	rs12427378	DIP2B
rs11169530	12:51117593:A:C	12q13.12	12	51117593	C	A	0.274	1.11(1.07;1.16)	8.566e-07	0.20182	0.72	rs12427378	DIP2B
rs3742062	12:51128832:A:G	12q13.12	12	51128832	G	A	0.33	0.88(0.84;0.92)	7.312e-10	1.51531e-05	0.95	rs12427378	DIP2B
rs2280503	12:51138687:A:C	12q13.12	12	51138687	C	A	0.329	0.88(0.84;0.92)	7.241e-10	1.83339e-05	0.94	rs12427378	DIP2B
rs1047912	12:51138862:C:T	12q13.12	12	51138862	C	T	0.281	1.11(1.07;1.16)	6.987e-07	0.180722	0.74	rs12427378	DIP2B
rs4307773	12:51144432:C:T	12q13.12	12	51144432	C	T	0.414	1.11(1.07;1.15)	7.585e-08	0.0158072	0.72	rs12427378	DIP2B
rs11503907	12:51153577:A:G	12q13.12	12	51153577	G	A	0.388	1.13(1.09;1.17)	1.29e-09	5.33292e-05	0.82	rs12427378	RP11-60E8.2
rs61926301	12:51157863:G:T	12q13.12	12	51157863	G	T	0.388	1.13(1.09;1.17)	1.228e-09	5.10221e-05	0.82	rs12427378	ATF1
rs9943712	12:51160715:C:T	12q13.12	12	51160715	C	T	0.388	1.13(1.09;1.17)	1.374e-09	6.08774e-05	0.82	rs12427378	ATF1
rs12829524	12:51161744:C:T	12q13.12	12	51161744	C	T	0.336	1.11(1.06;1.15)	1.77e-06	0.470784	0.6	rs12427378	ATF1
rs10876084	12:51164810:A:G	12q13.12	12	51164810	G	A	0.388	0.89(0.85;0.92)	1.493e-09	6.64779e-05	0.82	rs12427378	ATF1
rs12372718	12:51171090:A:G	12q13.12	12	51171090	G	A	0.388	0.89(0.85;0.93)	1.719e-09	8.27675e-05	0.82	rs12427378	ATF1
rs12815839	12:51172133:C:T	12q13.12	12	51172133	C	T	0.337	0.91(0.87;0.95)	2.61e-06	0.6095	0.6	rs12427378	ATF1
rs10876087	12:51172480:C:T	12q13.12	12	51172480	C	T	0.388	1.13(1.09;1.17)	1.701e-09	8.27675e-05	0.82	rs12427378	ATF1
rs10783387	12:51180143:C:T	12q13.12	12	51180143	C	T	0.388	1.13(1.09;1.17)	2.035e-09	0.000107493	0.82	rs12427378	ATF1
rs10876092	12:51183311:C:T	12q13.12	12	51183311	C	T	0.388	1.13(1.09;1.17)	2.268e-09	0.000122421	0.82	rs12427378	ATF1
rs7133974	12:51184577:A:G	12q13.12	12	51184577	G	A	0.389	0.89(0.85;0.93)	2.483e-09	0.000139361	0.82	rs12427378	ATF1
rs11169562	12:51187290:C:T	12q13.12	12	51187290	C	T	0.388	1.13(1.09;1.17)	2.458e-09	0.000139361	0.82	rs12427378	ATF1
rs61926303	12:51188526:G:T	12q13.12	12	51188526	G	T	0.388	1.13(1.09;1.17)	2.452e-09	0.000139361	0.82	rs12427378	ATF1
rs11169563	12:51191727:A:G	12q13.12	12	51191727	G	A	0.388	1.13(1.09;1.17)	7.364e-09	0.00049823	0.82	rs12427378	ATF1
rs7304335	12:51193013:C:G	12q13.12	12	51193013	G	C	0.388	0.89(0.85;0.93)	1.008e-08	0.000807226	0.82	rs12427378	ATF1
rs34645899	12:51201749:C:T	12q13.12	12	51201749	C	T	0.387	0.89(0.85;0.93)	9.662e-09	0.000775576	0.82	rs12427378	ATF1
rs34863430	12:51201758:A:G	12q13.12	12	51201758	G	A	0.387	0.89(0.85;0.93)	4.617e-08	0.00622082	0.82	rs12427378	ATF1
rs1129406	12:51203371:C:T	12q13.12	12	51203371	C	T	0.388	1.13(1.09;1.17)	2.568e-09	0.000121564	0.82	rs12427378	ATF1
rs4986838	12:51203376:C:T	12q13.12	12	51203376	C	T	0.388	0.89(0.85;0.93)	1.685e-09	7.92256e-05	0.82	rs12427378	ATF1
rs11169567	12:51204938:C:T	12q13.12	12	51204938	C	T	0.388	0.89(0.85;0.93)	3.285e-09	0.000171833	0.82	rs12427378	ATF1
rs7306677	12:51205763:C:T	12q13.12	12	51205763	C	T	0.388	1.13(1.09;1.17)	1.946e-09	8.2052e-05	0.82	rs12427378	ATF1
rs35353300	12:51208764:G:T	12q13.12	12	51208764	G	T	0.388	1.13(1.09;1.17)	1.857e-09	9.43442e-05	0.82	rs12427378	ATF1
rs7966357	12:51209838:C:G	12q13.12	12	51209838	G	C	0.338	0.9(0.86;0.94)	1.041e-06	0.303609	0.61	rs12427378	ATF1
rs11169570	12:51211692:A:G	12q13.12	12	51211692	G	A	0.388	0.89(0.85;0.93)	1.984e-09	0.000102923	0.82	rs12427378	ATF1
rs11169571	12:51213765:C:T	12q13.12	12	51213765	C	T	0.388	0.89(0.85;0.92)	1.436e-09	6.64779e-05	0.82	rs12427378	ATF1
rs11169572	12:51216890:C:T	12q13.12	12	51216890	C	T	0.387	0.89(0.85;0.93)	1.97e-09	9.43442e-05	0.82	rs12427378	ATF1
rs11169578	12:51219701:A:G	12q13.12	12	51219701	G	A	0.388	1.13(1.09;1.17)	2.273e-09	0.000117233	0.82	rs12427378	ATF1
rs10876098	12:51220373:G:T	12q13.12	12	51220373	G	T	0.388	1.13(1.09;1.17)	2.155e-09	0.000107493	0.82	rs12427378	ATF1
rs7295386	12:51220897:C:G	12q13.12	12	51220897	G	C	0.337	0.91(0.86;0.95)	1.815e-06	0.494405	0.6	rs12427378	ATF1
rs864899	12:51221127:A:G	12q13.12	12	51221127	G	A	0.413	1.11(1.07;1.15)	1.731e-07	0.04518	0.74	rs12427378	ATF1
rs16969344	15:32991713:C:G	15q13.3	15	32991713	G	C	0.089	0.83(0.77;0.89)	6.464e-09	1.13496e-05	0.81	rs16969681	SCG5
rs28399071	15:32992658:A:G	15q13.3	15	32992658	G	A	0.108	1.19(1.13;1.25)	6.234e-09	1.68218e-05	0.64	rs16969681	SCG5
rs16969681	15:32993111:C:T	15q13.3	15	32993111	C	T	0.074	1.22(1.16;1.28)	4.436e-10	7.53346e-08	1	rs16969681	SCG5
rs28630996	15:32993860:A:T	15q13.3	15	32993860	T	A	0.106	0.84(0.78;0.9)	4.068e-09	8.87246e-06	0.64	rs16969681	SCG5
rs16969862	15:32994001:A:G	15q13.3	15	32994001	G	A	0.092	0.83(0.77;0.89)	4.764e-09	8.17993e-06	0.76	rs16969681	SCG5
rs12591992	15:32994056:A:G	15q13.3	15	32994056	G	A	0.492	0.88(0.85;0.92)	5.786e-10	1.70838e-05	0.62	rs1919364	SCG5
rs4779584	15:32994756:C:T	15q13.3	15	32994756	C	T	0.205	1.24(1.19;1.28)	4.052e-19	6.3936e-22	0.67	rs73376930	SCG5
rs4779585	15:32994777:C:T	15q13.3	15	32994777	C	T	0.201	0.81(0.76;0.85)	3.801e-19	5.5413e-22	0.68	rs73376930	SCG5
rs11071915	15:32995173:C:T	15q13.3	15	32995173	C	T	0.187	0.83(0.68;0.99)	0.0193	0.999853	0.74	rs73376930	SCG5
rs16970016	15:32995298:A:C	15q13.3	15	32995298	C	A	0.188	1.26(1.21;1.3)	6.006e-21	7.61721e-26	0.75	rs73376930	SCG5
rs6494598	15:32995468:A:C	15q13.3	15	32995468	C	A	0.484	1.13(1.09;1.17)	1.101e-09	4.66182e-05	0.78	rs1919364	SCG5
rs6494599	15:32995500:C:G	15q13.3	15	32995500	G	C	0.493	1.13(1.09;1.17)	4.4e-10	1.17869e-05	0.75	rs1919364	SCG5
rs1124774	15:32995764:C:G	15q13.3	15	32995764	G	C	0.188	0.8(0.75;0.84)	7.706e-21	1.12012e-25	0.75	rs73376930	SCG5
rs28663519	15:32996076:C:T	15q13.3	15	32996076	C	T	0.494	0.88(0.85;0.92)	4.919e-10	1.35522e-05	0.76	rs1919364	SCG5
rs17816236	15:32996139:C:T	15q13.3	15	32996139	C	T	0.494	1.13(1.09;1.17)	6.405e-10	2.05421e-05	0.76	rs1919364	SCG5
rs55659128	15:32996214:C:T	15q13.3	15	32996214	C	T	0.494	0.88(0.85;0.92)	5.745e-10	1.70838e-05	0.76	rs1919364	SCG5
rs28650777	15:32996243:C:T	15q13.3	15	32996243	C	T	0.494	1.13(1.09;1.17)	5.999e-10	1.87352e-05	0.76	rs1919364	SCG5
rs12901827	15:32996716:A:G	15q13.3	15	32996716	G	A	0.494	1.13(1.09;1.17)	4.846e-10	1.35522e-05	0.76	rs1919364	SCG5
rs12906413	15:32996931:C:T	15q13.3	15	32996931	C	T	0.485	1.13(1.09;1.17)	1.22e-09	5.33559e-05	0.78	rs1919364	SCG5
rs12902616	15:32997175:A:G	15q13.3	15	32997175	G	A	0.494	1.13(1.09;1.17)	5.365e-10	1.55748e-05	0.76	rs1919364	SCG5
rs11853552	15:32997582:A:G	15q13.3	15	32997582	G	A	0.485	0.89(0.85;0.93)	1.292e-09	5.83657e-05	0.78	rs1919364	SCG5
rs11857190	15:32997667:A:G	15q13.3	15	32997667	G	A	0.485	1.13(1.09;1.17)	1.283e-09	5.83657e-05	0.78	rs1919364	SCG5
rs11857997	15:32997836:C:T	15q13.3	15	32997836	C	T	0.494	1.13(1.09;1.17)	5.105e-10	1.48699e-05	0.76	rs1919364	SCG5
rs8031842	15:32999311:A:G	15q13.3	15	32999311	G	A	0.206	1.23(1.18;1.27)	5.374e-18	8.30693e-20	0.67	rs73376930	SCG5
rs6494601	15:32999423:A:G	15q13.3	15	32999423	G	A	0.212	0.81(0.77;0.86)	5.849e-19	1.75466e-21	0.7	rs73376930	RP11-758N13.1
rs1554868	15:32999483:A:G	15q13.3	15	32999483	G	A	0.5	0.88(0.84;0.92)	1.185e-10	1.67075e-06	0.78	rs1919364	RP11-758N13.1
rs1554865	15:32999806:C:T	15q13.3	15	32999806	C	T	0.212	0.81(0.77;0.86)	7.041e-19	2.69282e-21	0.7	rs73376930	RP11-758N13.1
rs58658771	15:33001734:A:T	15q13.3	15	33001734	T	A	0.185	1.27(1.22;1.31)	1.35e-22	3.90803e-29	0.82	rs73376930	RP11-758N13.1
rs11071922	15:33002472:C:T	15q13.3	15	33002472	C	T	0.461	1.15(1.11;1.19)	4.816e-12	1.59425e-08	0.83	rs1919364	RP11-758N13.1
rs148375239	15:33002864:C:T	15q13.3	15	33002864	C	T	0.461	1.14(1.1;1.17)	4.007e-10	9.32846e-06	0.83	rs1919364	RP11-758N13.1
rs11638007	15:33004062:A:G	15q13.3	15	33004062	G	A	0.405	1.12(1.08;1.16)	3.112e-08	0.00403366	0.87	rs11633862	RP11-758N13.1
rs11632715	15:33004247:A:G	15q13.3	15	33004247	G	A	0.461	1.15(1.11;1.19)	4.498e-12	1.43213e-08	0.83	rs1919364	RP11-758N13.1
rs1534594	15:33005875:C:T	15q13.3	15	33005875	C	T	0.48	1.15(1.11;1.19)	6.828e-13	8.15759e-10	0.93	rs1919364	RP11-758N13.1
rs12592312	15:33006610:A:T	15q13.3	15	33006610	T	A	0.468	0.86(0.83;0.9)	3.066e-13	2.21764e-10	0.83	rs1919364	RP11-758N13.1
rs11633862	15:33008359:A:C	15q13.3	15	33008359	C	A	0.425	1.12(1.08;1.16)	2.867e-08	0.00385096	1	rs11633862	RP11-758N13.1
rs1406389	15:33009478:A:T	15q13.3	15	33009478	T	A	0.222	0.79(0.74;0.84)	6.545e-24	5.88774e-31	0.88	rs73376930	RP11-758N13.1
rs1919364	15:33009574:C:G	15q13.3	15	33009574	G	C	0.5	0.87(0.83;0.9)	2.74e-13	1.6383e-10	1	rs1919364	RP11-758N13.1
rs2293582	15:33010412:A:G	15q13.3	15	33010412	G	A	0.204	1.27(1.23;1.32)	1.158e-24	1.01225e-32	0.98	rs73376930	RP11-758N13.1:GREM1
rs2293581	15:33010736:A:G	15q13.3	15	33010736	G	A	0.223	1.27(1.22;1.31)	3.503e-24	1.19486e-31	0.89	rs73376930	RP11-758N13.1:GREM1
rs9806137	15:33011641:A:G	15q13.3	15	33011641	G	A	0.23	0.79(0.75;0.84)	3.484e-23	2.44993e-29	0.87	rs73376930	GREM1
rs79207432	15:33011697:C:G	15q13.3	15	33011697	G	C	0.215	1.27(1.22;1.31)	1.124e-23	1.0854e-30	0.95	rs73376930	GREM1
rs8034965	15:33011851:G:T	15q13.3	15	33011851	G	T	0.225	1.27(1.22;1.31)	2.086e-24	6.39707e-32	0.9	rs73376930	GREM1
rs11635984	15:33012232:C:T	15q13.3	15	33012232	C	T	0.391	1.13(1.09;1.17)	2.034e-09	9.2419e-05	0.85	rs11633862	GREM1
rs73376930	15:33012502:A:G	15q13.3	15	33012502	G	A	0.207	0.78(0.74;0.83)	7.05e-25	3.38614e-33	1	rs73376930	GREM1
rs7497354	15:33015402:A:G	15q13.3	15	33015402	G	A	0.394	1.13(1.09;1.17)	2.611e-09	0.000118822	0.81	rs11633862	GREM1
rs35330276	15:33022090:A:G	15q13.3	15	33022090	G	A	0.201	1.24(1.19;1.29)	3.08e-19	3.22855e-22	0.88	rs73376930	GREM1
rs12915554	15:33023486:A:C	15q13.3	15	33023486	C	A	0.357	0.9(0.86;0.95)	1.566e-06	0.430167	0.66	rs11633862	GREM1
rs10318	15:33025979:C:T	15q13.3	15	33025979	C	T	0.204	1.24(1.19;1.28)	1.377e-18	4.43699e-21	0.86	rs73376930	GREM1
rs57106784	15:33028815:A:T	15q13.3	15	33028815	T	A	0.193	0.86(0.81;0.91)	3.4e-09	3.20818e-05	0.91	rs1919360	GREM1
rs11857585	15:33043284:G:T	15q13.3	15	33043284	G	T	0.301	0.91(0.87;0.96)	2.19e-05	0.957305	0.62	rs1919360	FMN1
rs1919360	15:33043455:C:T	15q13.3	15	33043455	C	T	0.205	1.17(1.12;1.22)	1.472e-10	2.88442e-07	1	rs1919360	FMN1
rs7166046	15:33043835:A:C	15q13.3	15	33043835	C	A	0.301	1.1(1.05;1.14)	1.599e-05	0.937261	0.62	rs1919360	FMN1
rs9635315	15:33044871:A:G	15q13.3	15	33044871	G	A	0.301	1.1(1.05;1.14)	1.719e-05	0.941907	0.62	rs1919360	FMN1
rs11854905	15:33048409:A:G	15q13.3	15	33048409	G	A	0.301	0.91(0.87;0.96)	2.434e-05	0.962439	0.62	rs1919360	FMN1
rs13329310	15:33052553:C:T	15q13.3	15	33052553	C	T	0.301	0.91(0.87;0.96)	2.557e-05	0.963389	0.62	rs1919360	FMN1
rs12050872	15:33053468:G:T	15q13.3	15	33053468	G	T	0.204	1.17(1.12;1.21)	3.43e-10	1.33095e-06	0.99	rs1919360	FMN1
rs57284764	15:33057566:A:C	15q13.3	15	33057566	C	A	0.153	1.2(1.12;1.28)	1.207e-05	0.332917	0.61	rs1919360	FMN1
rs16958518	15:33058391:A:G	15q13.3	15	33058391	G	A	0.153	1.16(1.1;1.21)	1.258e-07	0.00417689	0.61	rs1919360	FMN1
rs16958537	15:33058866:C:G	15q13.3	15	33058866	G	C	0.153	1.16(1.1;1.21)	1.453e-07	0.00515878	0.61	rs1919360	FMN1
rs3812932	15:33058910:A:C	15q13.3	15	33058910	C	A	0.153	1.16(1.1;1.21)	1.495e-07	0.00547789	0.61	rs1919360	FMN1
rs3812927	15:33059225:A:C	15q13.3	15	33059225	C	A	0.153	1.16(1.1;1.21)	1.576e-07	0.00581595	0.61	rs1919360	FMN1
rs74569076	15:33107390:A:G	15q13.3	15	33107390	G	A	0.163	1.19(1.14;1.25)	1.98e-11	4.65111e-09	1	rs74569076	FMN1
rs55646743	15:33108400:C:T	15q13.3	15	33108400	C	T	0.157	1.19(1.14;1.24)	8.939e-11	4.95273e-08	0.94	rs74569076	FMN1
rs1881537	15:33109315:G:T	15q13.3	15	33109315	G	T	0.157	1.19(1.14;1.24)	1.087e-10	6.89383e-08	0.94	rs74569076	FMN1
rs10519750	15:33109681:A:C	15q13.3	15	33109681	C	A	0.161	0.84(0.79;0.9)	2.936e-10	4.2088e-07	0.91	rs74569076	FMN1
rs74011839	15:33112106:C:T	15q13.3	15	33112106	C	T	0.157	1.19(1.14;1.24)	1.157e-10	7.18363e-08	0.94	rs74569076	FMN1
rs72486668	15:33112299:C:T	15q13.3	15	33112299	C	T	0.157	1.19(1.14;1.24)	1.342e-10	8.8212e-08	0.94	rs74569076	FMN1
rs76997775	15:33113775:C:G	15q13.3	15	33113775	G	C	0.159	0.84(0.79;0.9)	2.325e-10	2.33503e-07	0.93	rs74569076	FMN1
rs59228858	15:33114431:C:T	15q13.3	15	33114431	C	T	0.16	0.84(0.79;0.9)	2.153e-10	2.15475e-07	0.92	rs74569076	FMN1
rs74011841	15:33114832:C:T	15q13.3	15	33114832	C	T	0.16	1.19(1.13;1.24)	2.88e-10	3.65712e-07	0.92	rs74569076	FMN1
rs28575860	15:33115665:A:G	15q13.3	15	33115665	G	A	0.188	1.14(1.09;1.19)	2.07e-07	0.0145171	0.79	rs59044286	FMN1
rs16959182	15:33116425:C:T	15q13.3	15	33116425	C	T	0.198	1.14(1.09;1.19)	6.138e-08	0.00337042	0.89	rs59044286	FMN1
rs921512	15:33117248:C:T	15q13.3	15	33117248	C	T	0.212	1.15(1.11;1.2)	2.382e-09	3.41402e-05	0.97	rs59044286	FMN1
rs921510	15:33117302:A:C	15q13.3	15	33117302	C	A	0.212	1.15(1.11;1.2)	2.271e-09	3.15536e-05	0.97	rs59044286	FMN1
rs16959198	15:33118275:C:T	15q13.3	15	33118275	C	T	0.191	0.85(0.81;0.9)	1.516e-10	3.19432e-07	0.89	rs59044286	FMN1
rs16959212	15:33118671:C:T	15q13.3	15	33118671	C	T	0.072	0.81(0.74;0.88)	1.072e-08	4.92323e-06	1	rs16959212	FMN1
rs56064734	15:33118742:C:T	15q13.3	15	33118742	C	T	0.191	1.17(1.12;1.22)	1.581e-10	3.33339e-07	0.89	rs59044286	FMN1
rs8039697	15:33119313:C:T	15q13.3	15	33119313	C	T	0.191	0.86(0.81;0.9)	2.004e-10	4.8831e-07	0.89	rs59044286	FMN1
rs58476108	15:33119777:C:T	15q13.3	15	33119777	C	T	0.191	1.17(1.12;1.22)	2.129e-10	5.31319e-07	0.89	rs59044286	FMN1
rs59119474	15:33120033:A:C	15q13.3	15	33120033	C	A	0.191	0.86(0.81;0.9)	2.17e-10	5.54192e-07	0.89	rs59044286	FMN1
rs1975678	15:33120215:C:T	15q13.3	15	33120215	C	T	0.21	0.87(0.82;0.92)	6.538e-09	0.000142287	0.99	rs59044286	FMN1
rs74011843	15:33121207:A:G	15q13.3	15	33121207	G	A	0.191	1.17(1.12;1.22)	2.417e-10	7.22625e-07	0.89	rs59044286	FMN1
rs16959223	15:33121339:A:T	15q13.3	15	33121339	T	A	0.191	1.17(1.12;1.22)	2.327e-10	6.93061e-07	0.89	rs59044286	FMN1
rs725807	15:33122379:A:G	15q13.3	15	33122379	G	A	0.191	0.85(0.81;0.9)	1.857e-10	4.95487e-07	0.89	rs59044286	FMN1
rs58349661	15:33122966:C:T	15q13.3	15	33122966	C	T	0.21	1.15(1.1;1.2)	4.55e-09	8.03672e-05	0.99	rs59044286	FMN1
rs16959250	15:33123010:A:G	15q13.3	15	33123010	G	A	0.209	0.87(0.82;0.92)	4.64e-09	9.01565e-05	1	rs59044286	FMN1
rs59044286	15:33123143:C:T	15q13.3	15	33123143	C	T	0.209	0.87(0.82;0.92)	4.495e-09	8.6771e-05	1	rs59044286	FMN1
rs58586003	15:33123979:A:G	15q13.3	15	33123979	G	A	0.19	1.17(1.12;1.22)	1.233e-10	2.51372e-07	0.89	rs59044286	FMN1
rs16959442	15:33129322:C:G	15q13.3	15	33129322	G	C	0.183	1.15(1.11;1.2)	1.409e-08	0.000293743	0.85	rs59044286	FMN1:RP11-758N13.3
rs6507874	18:46448805:C:T	18q21.1	18	46448805	C	T	0.458	1.18(1.14;1.22)	3.025e-17	7.31414e-17	0.95	rs11874392	SMAD7
rs6507875	18:46448819:C:G	18q21.1	18	46448819	G	C	0.403	1.16(1.12;1.2)	1.289e-12	1.39328e-09	0.75	rs11874392	SMAD7
rs8085824	18:46449111:C:T	18q21.1	18	46449111	C	T	0.444	0.86(0.83;0.9)	2.38e-13	1.86523e-10	0.67	rs11874392	SMAD7
rs58920878	18:46449565:C:G	18q21.1	18	46449565	G	C	0.449	0.88(0.84;0.91)	1.948e-11	1.35269e-07	0.65	rs11874392	SMAD7
rs34007497	18:46451073:C:G	18q21.1	18	46451073	G	C	0.448	0.86(0.83;0.9)	1.683e-13	8.61468e-11	0.68	rs11874392	SMAD7
rs4939567	18:46451873:A:G	18q21.1	18	46451873	G	A	0.449	0.84(0.8;0.88)	2.696e-18	1.3325e-18	0.99	rs11874392	SMAD7
rs2337113	18:46452327:A:G	18q21.1	18	46452327	G	A	0.45	1.19(1.15;1.23)	2.463e-18	1.23671e-18	1	rs11874392	SMAD7
rs11874392	18:46453156:A:T	18q21.1	18	46453156	T	A	0.449	1.19(1.15;1.23)	1.274e-18	4.66211e-19	1	rs11874392	SMAD7
rs4939827	18:46453463:C:T	18q21.1	18	46453463	C	T	0.468	1.18(1.14;1.22)	1.963e-17	4.72949e-17	0.93	rs11874392	SMAD7
rs12953717	18:46453929:C:T	18q21.1	18	46453929	C	T	0.448	1.16(1.12;1.2)	7.984e-14	3.14721e-11	0.67	rs11874392	SMAD7
rs7226855	18:46454048:A:G	18q21.1	18	46454048	G	A	0.451	1.19(1.15;1.23)	1.956e-18	9.17075e-19	0.99	rs11874392	SMAD7
rs9946510	18:46458227:A:C	18q21.1	18	46458227	C	A	0.343	0.89(0.85;0.93)	7.378e-08	0.010817	0.94	rs12967477	SMAD7
rs4464148	18:46459032:C:T	18q21.1	18	46459032	C	T	0.342	0.89(0.85;0.93)	8.624e-08	0.0139427	0.95	rs12967477	SMAD7
rs4939829	18:46460385:A:G	18q21.1	18	46460385	G	A	0.378	0.91(0.87;0.95)	9.616e-06	0.901185	0.86	rs12967477	SMAD7
rs12967477	18:46460705:C:T	18q21.1	18	46460705	C	T	0.341	1.12(1.08;1.16)	4.853e-08	0.00599301	1	rs12967477	SMAD7
rs17186877	18:46461012:A:G	18q21.1	18	46461012	G	A	0.342	1.12(1.08;1.16)	1.13e-07	0.0192382	1	rs12967477	SMAD7
rs12967711	18:46462183:A:G	18q21.1	18	46462183	G	A	0.324	0.9(0.86;0.95)	3.22e-06	0.647392	0.89	rs12967477	SMAD7
rs35715456	18:46465348:A:C	18q21.1	18	46465348	C	A	0.333	0.91(0.87;0.95)	1.251e-05	0.918534	0.84	rs12967477	SMAD7
rs6085496	20:6315656:C:T	20p12.3	20	6315656	C	T	0.356	0.93(0.89;0.97)	0.0001992	0.997532	0.62	rs913245	AL109618.1
rs6085497	20:6315937:A:G	20p12.3	20	6315937	G	A	0.355	1.08(1.04;1.12)	0.000257	0.99817	0.63	rs913245	AL109618.1
rs1571216	20:6316328:G:T	20p12.3	20	6316328	G	T	0.355	0.93(0.89;0.97)	0.0001703	0.996952	0.62	rs913245	AL109618.1
rs6139968	20:6319606:A:C	20p12.3	20	6319606	C	A	0.354	1.08(1.04;1.12)	0.0002797	0.998329	0.63	rs913245	CASC20
rs1305008	20:6324198:G:T	20p12.3	20	6324198	G	T	0.353	1.08(1.04;1.12)	0.000258	0.998212	0.63	rs913245	CASC20
rs1989061	20:6324805:C:T	20p12.3	20	6324805	C	T	0.353	1.08(1.04;1.12)	0.000229	0.997901	0.63	rs913245	CASC20
rs6085506	20:6326507:C:T	20p12.3	20	6326507	C	T	0.355	1.08(1.04;1.12)	0.0002342	0.997995	0.63	rs913245	CASC20
rs6038443	20:6328844:A:G	20p12.3	20	6328844	G	A	0.355	1.08(1.04;1.12)	0.0002119	0.997577	0.63	rs913245	CASC20
rs6038445	20:6329093:A:G	20p12.3	20	6329093	G	A	0.355	1.08(1.04;1.12)	0.0002201	0.997687	0.63	rs913245	CASC20
rs6076983	20:6331376:C:T	20p12.3	20	6331376	C	T	0.364	0.94(0.9;0.98)	0.001556	0.999774	0.6	rs913245	CASC20
rs6054140	20:6331643:A:G	20p12.3	20	6331643	G	A	0.364	1.07(1.03;1.11)	0.001615	0.999787	0.6	rs913245	CASC20
rs6038446	20:6331883:A:G	20p12.3	20	6331883	G	A	0.364	0.94(0.9;0.98)	0.001656	0.999791	0.6	rs913245	CASC20
rs6133306	20:6333294:G:T	20p12.3	20	6333294	G	T	0.356	1.08(1.04;1.12)	0.0001684	0.996785	0.63	rs913245	CASC20
rs6133307	20:6333298:C:T	20p12.3	20	6333298	C	T	0.356	0.93(0.89;0.97)	0.0001682	0.996785	0.63	rs913245	CASC20
rs6054143	20:6334697:C:T	20p12.3	20	6334697	C	T	0.356	0.93(0.89;0.97)	0.0001708	0.99686	0.63	rs913245	CASC20
rs1998971	20:6334912:A:G	20p12.3	20	6334912	G	A	0.356	0.93(0.89;0.97)	0.0001708	0.99686	0.63	rs913245	CASC20
rs6054145	20:6335730:C:T	20p12.3	20	6335730	C	T	0.356	1.08(1.04;1.12)	0.0001501	0.996377	0.63	rs913245	CASC20
rs6054146	20:6335865:G:T	20p12.3	20	6335865	G	T	0.356	0.93(0.89;0.97)	0.0001559	0.996546	0.63	rs913245	CASC20
rs6054147	20:6336002:A:G	20p12.3	20	6336002	G	A	0.356	0.93(0.89;0.97)	0.0001566	0.996546	0.63	rs913245	CASC20
rs6038449	20:6337980:C:T	20p12.3	20	6337980	C	T	0.356	0.93(0.89;0.97)	0.0001514	0.996377	0.63	rs913245	CASC20
rs4402836	20:6338026:A:G	20p12.3	20	6338026	G	A	0.356	0.93(0.89;0.97)	0.0001503	0.996377	0.63	rs913245	CASC20
rs932828	20:6340080:A:G	20p12.3	20	6340080	G	A	0.356	0.93(0.89;0.97)	0.0001472	0.996199	0.63	rs913245	CASC20
rs1887412	20:6340856:A:G	20p12.3	20	6340856	G	A	0.356	1.08(1.04;1.12)	0.0001401	0.996012	0.63	rs913245	CASC20
rs2009127	20:6341680:C:T	20p12.3	20	6341680	C	T	0.356	0.93(0.89;0.97)	0.0001651	0.996707	0.63	rs913245	CASC20
rs6054166	20:6348251:A:C	20p12.3	20	6348251	C	A	0.356	1.08(1.04;1.12)	0.0001944	0.997474	0.63	rs913245	CASC20
rs6076987	20:6351417:A:C	20p12.3	20	6351417	C	A	0.356	1.08(1.04;1.12)	0.0001982	0.997532	0.63	rs913245	CASC20
rs2148813	20:6352470:C:T	20p12.3	20	6352470	C	T	0.357	1.08(1.04;1.12)	0.0001994	0.997532	0.64	rs913245	CASC20
rs2148814	20:6352589:A:G	20p12.3	20	6352589	G	A	0.357	0.93(0.89;0.97)	0.0001992	0.997532	0.64	rs913245	CASC20
rs6054183	20:6354161:C:T	20p12.3	20	6354161	C	T	0.356	1.08(1.04;1.12)	0.0002213	0.997802	0.64	rs913245	CASC20
rs6054184	20:6354592:A:G	20p12.3	20	6354592	G	A	0.356	1.08(1.04;1.12)	0.0002371	0.997995	0.64	rs913245	CASC20
rs2225115	20:6360465:C:T	20p12.3	20	6360465	C	T	0.358	0.93(0.89;0.97)	0.0001976	0.997532	0.65	rs913245	CASC20
rs2182710	20:6363207:C:T	20p12.3	20	6363207	C	T	0.376	1.09(1.05;1.13)	2.353e-05	0.964867	0.74	rs913245	CASC20
rs2025837	20:6364637:A:G	20p12.3	20	6364637	G	A	0.376	1.09(1.05;1.13)	2.614e-05	0.969268	0.74	rs913245	CASC20
rs2182711	20:6365190:A:G	20p12.3	20	6365190	G	A	0.377	0.92(0.88;0.96)	2.38e-05	0.965796	0.73	rs913245	CASC20
rs6054200	20:6365645:A:G	20p12.3	20	6365645	G	A	0.386	0.93(0.89;0.97)	0.0003055	0.998562	0.71	rs913245	CASC20
rs6076988	20:6366902:G:T	20p12.3	20	6366902	G	T	0.377	0.92(0.88;0.96)	3.428e-05	0.979157	0.73	rs913245	CASC20
rs6085527	20:6366990:A:G	20p12.3	20	6366990	G	A	0.386	1.07(1.03;1.11)	0.0004365	0.999039	0.71	rs913245	CASC20
rs1571218	20:6370053:G:T	20p12.3	20	6370053	G	T	0.377	1.09(1.05;1.13)	1.516e-05	0.939862	0.76	rs913245	CASC20
rs2209761	20:6371011:C:T	20p12.3	20	6371011	C	T	0.378	0.92(0.88;0.96)	1.469e-05	0.938224	0.77	rs913245	CASC20
rs1411300	20:6371974:A:G	20p12.3	20	6371974	G	A	0.318	0.9(0.85;0.94)	1.551e-07	0.0309106	0.97	rs913245	CASC20
rs355533	20:6373187:C:T	20p12.3	20	6373187	C	T	0.318	1.12(1.08;1.16)	1.751e-07	0.0366677	0.97	rs913245	CASC20
rs355531	20:6373935:C:T	20p12.3	20	6373935	C	T	0.318	0.9(0.85;0.94)	2.072e-07	0.0464057	0.97	rs913245	CASC20
rs355530	20:6374170:G:T	20p12.3	20	6374170	G	T	0.319	0.9(0.85;0.94)	1.64e-07	0.0342547	0.98	rs913245	CASC20
rs355529	20:6374388:A:T	20p12.3	20	6374388	T	A	0.319	0.9(0.86;0.94)	1.865e-07	0.0385513	0.97	rs913245	CASC20
rs355528	20:6376017:A:G	20p12.3	20	6376017	G	A	0.32	0.89(0.85;0.94)	9.545e-08	0.0170544	0.98	rs913245	CASC20
rs189583	20:6376457:C:G	20p12.3	20	6376457	G	C	0.324	0.89(0.85;0.93)	2.586e-08	0.00252312	1	rs913245	CASC20
rs966816	20:6376481:A:G	20p12.3	20	6376481	G	A	0.324	0.89(0.85;0.93)	2.479e-08	0.00242749	1	rs913245	CASC20
rs966817	20:6376490:G:T	20p12.3	20	6376490	G	T	0.324	1.12(1.08;1.16)	2.581e-08	0.00252312	1	rs913245	CASC20
rs419165	20:6377085:A:G	20p12.3	20	6377085	G	A	0.324	1.12(1.08;1.16)	2.461e-08	0.00233538	1	rs913245	CASC20
rs384409	20:6377334:A:G	20p12.3	20	6377334	G	A	0.324	0.89(0.85;0.93)	2.488e-08	0.00242749	1	rs913245	CASC20
rs426027	20:6377396:C:G	20p12.3	20	6377396	G	C	0.324	0.89(0.85;0.93)	2.49e-08	0.00242749	1	rs913245	CASC20
rs431755	20:6377542:C:T	20p12.3	20	6377542	C	T	0.324	0.89(0.85;0.93)	2.528e-08	0.00242749	1	rs913245	CASC20
rs432106	20:6377904:C:T	20p12.3	20	6377904	C	T	0.324	1.12(1.08;1.16)	2.789e-08	0.00283239	1	rs913245	CASC20
rs432266	20:6377965:C:T	20p12.3	20	6377965	C	T	0.324	1.12(1.08;1.16)	2.755e-08	0.00272543	1	rs913245	CASC20
rs432277	20:6377979:C:T	20p12.3	20	6377979	C	T	0.324	1.12(1.08;1.16)	2.764e-08	0.00283239	1	rs913245	CASC20
rs441147	20:6378180:A:G	20p12.3	20	6378180	G	A	0.324	1.12(1.08;1.16)	2.76e-08	0.00283239	1	rs913245	CASC20
rs438030	20:6378672:A:T	20p12.3	20	6378672	T	A	0.323	1.12(1.08;1.16)	2.747e-08	0.00272543	1	rs913245	CASC20
rs437708	20:6378673:C:T	20p12.3	20	6378673	C	T	0.323	1.12(1.08;1.16)	2.743e-08	0.00272543	1	rs913245	CASC20
rs445074	20:6378809:A:G	20p12.3	20	6378809	G	A	0.324	1.12(1.08;1.16)	2.754e-08	0.00283239	1	rs913245	CASC20
rs438009	20:6378890:C:T	20p12.3	20	6378890	C	T	0.324	1.12(1.08;1.16)	2.744e-08	0.00272543	1	rs913245	CASC20
rs445218	20:6378912:A:G	20p12.3	20	6378912	G	A	0.324	1.12(1.08;1.16)	2.744e-08	0.00272543	1	rs913245	CASC20
rs453114	20:6379635:G:T	20p12.3	20	6379635	G	T	0.324	1.12(1.08;1.16)	2.576e-08	0.00252312	1	rs913245	CASC20
rs654408	20:6380001:A:G	20p12.3	20	6380001	G	A	0.324	0.89(0.85;0.93)	2.615e-08	0.00262239	1	rs913245	CASC20
rs654433	20:6380022:C:T	20p12.3	20	6380022	C	T	0.324	1.12(1.08;1.16)	2.709e-08	0.00272543	1	rs913245	CASC20
rs542134	20:6380036:C:G	20p12.3	20	6380036	G	C	0.324	1.12(1.08;1.16)	2.712e-08	0.00272543	1	rs913245	CASC20
rs433414	20:6380246:A:T	20p12.3	20	6380246	T	A	0.324	0.89(0.85;0.93)	2.635e-08	0.00262239	1	rs913245	CASC20
rs373038	20:6380637:A:G	20p12.3	20	6380637	G	A	0.324	1.12(1.08;1.16)	2.603e-08	0.00262239	1	rs913245	CASC20
rs2423149	20:6381216:A:G	20p12.3	20	6381216	G	A	0.324	0.89(0.85;0.93)	2.627e-08	0.00262239	1	rs913245	CASC20
rs2209763	20:6381747:C:T	20p12.3	20	6381747	C	T	0.325	1.12(1.08;1.16)	3.36e-08	0.00384707	1	rs913245	CASC20
rs6085539	20:6381804:C:G	20p12.3	20	6381804	G	C	0.326	1.12(1.08;1.16)	3.197e-08	0.00370324	0.99	rs913245	CASC20
rs913245	20:6382301:A:G	20p12.3	20	6382301	G	A	0.324	0.89(0.85;0.93)	1.428e-08	0.00110978	1	rs913245	CASC20
rs6085542	20:6382668:C:T	20p12.3	20	6382668	C	T	0.324	1.13(1.08;1.17)	1.555e-08	0.00129979	1	rs913245	CASC20
rs6038479	20:6383303:C:G	20p12.3	20	6383303	G	C	0.324	1.13(1.08;1.17)	1.526e-08	0.00124953	1	rs913245	CASC20
rs2423151	20:6383527:A:G	20p12.3	20	6383527	G	A	0.353	0.9(0.86;0.94)	3.565e-07	0.0985573	0.86	rs913245	CASC20
rs355527	20:6388068:C:T	20p12.3	20	6388068	C	T	0.324	1.12(1.08;1.17)	1.997e-08	0.00184977	1	rs913245	CASC20
rs355526	20:6388401:C:T	20p12.3	20	6388401	C	T	0.324	1.12(1.08;1.17)	2.006e-08	0.00184977	1	rs913245	CASC20
rs2423154	20:6392681:A:G	20p12.3	20	6392681	G	A	0.358	0.91(0.87;0.95)	8.479e-06	0.887902	0.84	rs913245	CASC20
rs2423156	20:6394652:A:G	20p12.3	20	6394652	G	A	0.324	0.89(0.85;0.93)	1.728e-08	0.0015212	1	rs913245	CASC20
rs438945	20:6395353:A:G	20p12.3	20	6395353	G	A	0.324	0.89(0.85;0.93)	2.015e-08	0.00184977	1	rs913245	CASC20
rs355525	20:6396379:C:T	20p12.3	20	6396379	C	T	0.324	0.89(0.85;0.93)	2.245e-08	0.00216119	1	rs913245	CASC20
rs6054220	20:6396978:A:C	20p12.3	20	6396978	C	A	0.361	1.1(1.06;1.14)	7.731e-06	0.866125	0.84	rs913245	CASC20
rs2423157	20:6396990:A:G	20p12.3	20	6396990	G	A	0.324	1.12(1.08;1.17)	2.019e-08	0.00184977	1	rs913245	CASC20
rs6038483	20:6397036:A:C	20p12.3	20	6397036	C	A	0.36	1.1(1.06;1.14)	5.315e-06	0.814229	0.84	rs913245	CASC20
rs2423158	20:6397236:C:T	20p12.3	20	6397236	C	T	0.36	1.1(1.06;1.14)	5.22e-06	0.809645	0.84	rs913245	CASC20
rs2423159	20:6397292:A:G	20p12.3	20	6397292	G	A	0.36	1.1(1.06;1.14)	5.211e-06	0.809645	0.84	rs913245	CASC20
rs173322	20:6397323:A:G	20p12.3	20	6397323	G	A	0.36	1.1(1.06;1.14)	5.087e-06	0.80497	0.84	rs913245	CASC20
rs1115460	20:6398572:A:G	20p12.3	20	6398572	G	A	0.325	0.89(0.85;0.93)	2.355e-08	0.00233538	1	rs913245	CASC20
rs2876032	20:6399494:C:T	20p12.3	20	6399494	C	T	0.324	1.12(1.08;1.16)	2.725e-08	0.00283239	1	rs913245	CASC20
rs355523	20:6401824:A:G	20p12.3	20	6401824	G	A	0.361	0.91(0.87;0.95)	5.566e-06	0.823121	0.84	rs913245	CASC20
rs2423160	20:6402559:A:G	20p12.3	20	6402559	G	A	0.361	1.1(1.06;1.14)	5.515e-06	0.81872	0.84	rs913245	CASC20
rs355522	20:6402641:G:T	20p12.3	20	6402641	G	T	0.361	0.91(0.87;0.95)	5.548e-06	0.81872	0.84	rs913245	CASC20
rs355521	20:6403132:G:T	20p12.3	20	6403132	G	T	0.361	1.1(1.06;1.14)	5.633e-06	0.823121	0.84	rs913245	CASC20
rs355520	20:6403267:C:T	20p12.3	20	6403267	C	T	0.361	1.1(1.06;1.14)	5.278e-06	0.809645	0.84	rs913245	CASC20
rs17793475	20:6403431:A:G	20p12.3	20	6403431	G	A	0.361	1.1(1.06;1.14)	5.15e-06	0.80497	0.84	rs913245	CASC20
rs8124724	20:6403521:C:T	20p12.3	20	6403521	C	T	0.361	0.91(0.87;0.95)	5.162e-06	0.80497	0.84	rs913245	CASC20
rs6516161	20:6403774:A:G	20p12.3	20	6403774	G	A	0.361	1.1(1.06;1.14)	5.258e-06	0.809645	0.84	rs913245	CASC20
rs6516162	20:6403804:G:T	20p12.3	20	6403804	G	T	0.361	0.91(0.87;0.95)	5.689e-06	0.823121	0.84	rs913245	CASC20
rs6516163	20:6403919:C:T	20p12.3	20	6403919	C	T	0.361	0.91(0.87;0.95)	5.733e-06	0.827431	0.84	rs913245	CASC20
rs6516164	20:6403930:G:T	20p12.3	20	6403930	G	T	0.361	0.91(0.87;0.95)	5.464e-06	0.81872	0.84	rs913245	CASC20
rs4292146	20:6404117:C:T	20p12.3	20	6404117	C	T	0.361	1.1(1.06;1.14)	5.792e-06	0.827431	0.84	rs913245	CASC20
rs961253	20:6404281:A:C	20p12.3	20	6404281	C	A	0.361	1.1(1.06;1.14)	5.55e-06	0.81872	0.84	rs913245	CASC20
rs961254	20:6404364:A:G	20p12.3	20	6404364	G	A	0.361	1.1(1.06;1.14)	5.519e-06	0.81872	0.84	rs913245	CASC20
rs5005940	20:6404442:A:T	20p12.3	20	6404442	T	A	0.361	0.91(0.87;0.95)	5.636e-06	0.823121	0.84	rs913245	CASC20
rs4815894	20:6405044:C:T	20p12.3	20	6405044	C	T	0.361	1.1(1.06;1.14)	5.156e-06	0.80497	0.84	rs913245	CASC20
rs13045451	20:6405408:A:G	20p12.3	20	6405408	G	A	0.361	1.1(1.06;1.14)	5.653e-06	0.81872	0.84	rs913245	CASC20
rs13037538	20:6405479:A:G	20p12.3	20	6405479	G	A	0.361	0.91(0.87;0.95)	5.509e-06	0.814229	0.84	rs913245	CASC20
rs6054223	20:6405607:C:T	20p12.3	20	6405607	C	T	0.361	0.91(0.87;0.95)	6.473e-06	0.847354	0.84	rs913245	CASC20
rs62198536	20:6405614:A:G	20p12.3	20	6405614	G	A	0.361	0.91(0.87;0.95)	6.031e-06	0.835508	0.84	rs913245	CASC20
rs71338563	20:6405744:C:T	20p12.3	20	6405744	C	T	0.361	1.1(1.06;1.14)	4.503e-06	0.769607	0.84	rs913245	CASC20
rs71338564	20:6405944:A:G	20p12.3	20	6405944	G	A	0.361	1.1(1.06;1.14)	5.024e-06	0.795338	0.84	rs913245	CASC20
rs6117251	20:6406440:A:G	20p12.3	20	6406440	G	A	0.315	0.89(0.85;0.93)	2.037e-08	0.001889	0.9	rs913245	CASC20
rs6019374	20:47303812:A:G	20q13.13	20	47303812	G	A	0.485	1.08(1.04;1.12)	9.136e-05	0.993875	0.61	rs6066825	PREX1
rs1040559	20:47314445:A:G	20q13.13	20	47314445	G	A	0.485	1.08(1.04;1.12)	0.0001479	0.996534	0.61	rs6066825	PREX1
rs761274	20:47315362:C:T	20q13.13	20	47315362	C	T	0.486	1.08(1.04;1.12)	9.11e-05	0.993719	0.61	rs6066825	PREX1
rs761273	20:47315488:A:G	20q13.13	20	47315488	G	A	0.486	1.08(1.04;1.12)	9.654e-05	0.994175	0.61	rs6066825	PREX1
rs761272	20:47315581:A:G	20q13.13	20	47315581	G	A	0.486	1.08(1.04;1.12)	9.207e-05	0.993719	0.61	rs6066825	PREX1
rs761271	20:47315637:A:G	20q13.13	20	47315637	G	A	0.486	1.08(1.04;1.12)	9.26e-05	0.993719	0.61	rs6066825	PREX1
rs6019380	20:47318845:A:G	20q13.13	20	47318845	G	A	0.486	1.08(1.04;1.12)	9.544e-05	0.993875	0.61	rs6066825	PREX1
rs4810864	20:47319142:C:G	20q13.13	20	47319142	G	C	0.485	0.93(0.89;0.97)	0.0001427	0.996271	0.61	rs6066825	PREX1
rs2143563	20:47320211:A:G	20q13.13	20	47320211	G	A	0.486	1.08(1.04;1.12)	9.38e-05	0.993719	0.61	rs6066825	PREX1
rs6095245	20:47320770:C:G	20q13.13	20	47320770	G	C	0.486	0.92(0.89;0.96)	9.843e-05	0.994027	0.61	rs6066825	PREX1
rs6095248	20:47320932:C:T	20q13.13	20	47320932	C	T	0.486	1.08(1.04;1.12)	9.518e-05	0.993875	0.61	rs6066825	PREX1
rs2869668	20:47321393:C:T	20q13.13	20	47321393	C	T	0.486	1.08(1.04;1.12)	9.399e-05	0.994086	0.6	rs6066825	PREX1
rs2869669	20:47321449:C:T	20q13.13	20	47321449	C	T	0.487	1.08(1.04;1.12)	9.835e-05	0.994374	0.61	rs6066825	PREX1
rs6019386	20:47326440:G:T	20q13.13	20	47326440	G	T	0.485	1.08(1.04;1.12)	0.0001295	0.996018	0.61	rs6066825	PREX1
rs6125442	20:47331210:C:G	20q13.13	20	47331210	G	C	0.491	1.08(1.04;1.12)	8.246e-05	0.992688	0.63	rs6066825	PREX1
rs6019393	20:47334435:C:G	20q13.13	20	47334435	G	C	0.491	0.92(0.88;0.96)	7.634e-05	0.992392	0.63	rs6066825	PREX1
rs6090894	20:47334688:G:T	20q13.13	20	47334688	G	T	0.491	0.92(0.88;0.96)	7.984e-05	0.992768	0.63	rs6066825	PREX1
rs926629	20:47335736:A:G	20q13.13	20	47335736	G	A	0.491	1.08(1.04;1.12)	8.152e-05	0.992948	0.63	rs6066825	PREX1
rs2092492	20:47338650:A:G	20q13.13	20	47338650	G	A	0.491	1.08(1.04;1.12)	7.236e-05	0.991577	0.63	rs6066825	PREX1
rs6066823	20:47338768:C:G	20q13.13	20	47338768	G	C	0.491	1.08(1.04;1.12)	7.25e-05	0.991577	0.63	rs6066825	PREX1
rs6066825	20:47340117:A:G	20q13.13	20	47340117	G	A	0.378	1.15(1.11;1.19)	7.129e-11	4.64109e-07	1	rs6066825	PREX1
rs2281288	20:47343460:G:T	20q13.13	20	47343460	G	T	0.485	1.08(1.04;1.12)	7.91e-05	0.992475	0.66	rs6066825	PREX1
rs2274933	20:60897488:A:G	20q13.33	20	60897488	G	A	0.219	0.88(0.83;0.93)	1.783e-07	0.0138967	0.75	rs2427291	LAMA5
rs76706776	20:60897561:C:G	20q13.33	20	60897561	G	C	0.222	1.14(1.09;1.19)	2.27e-07	0.0166042	0.8	rs2427291	LAMA5
rs75875081	20:60897562:A:C	20q13.33	20	60897562	C	A	0.222	0.88(0.82;0.93)	2.169e-07	0.0156259	0.8	rs2427291	LAMA5
rs71323580	20:60897570:C:G	20q13.33	20	60897570	G	C	0.222	1.14(1.09;1.19)	2.14e-07	0.0156259	0.8	rs2427291	LAMA5
rs6143021	20:60897772:C:T	20q13.33	20	60897772	C	T	0.264	1.13(1.08;1.18)	3.586e-07	0.0534775	0.63	rs2427291	LAMA5
rs7269717	20:60898088:C:T	20q13.33	20	60898088	C	T	0.265	1.13(1.08;1.18)	2.841e-07	0.039545	0.63	rs2427291	LAMA5
rs34599961	20:60899422:C:T	20q13.33	20	60899422	C	T	0.204	0.89(0.84;0.94)	1.697e-05	0.888328	0.61	rs2427291	LAMA5
rs11698103	20:60901626:C:G	20q13.33	20	60901626	G	C	0.257	0.88(0.84;0.93)	3.302e-07	0.0417271	0.65	rs2427291	LAMA5
rs3810550	20:60912117:C:T	20q13.33	20	60912117	C	T	0.209	0.87(0.82;0.92)	1.122e-07	0.00568649	0.91	rs2427291	LAMA5
rs8124907	20:60913127:A:G	20q13.33	20	60913127	G	A	0.246	1.13(1.09;1.18)	2.4e-07	0.0271993	0.75	rs2427291	LAMA5
rs6143024	20:60914229:A:G	20q13.33	20	60914229	G	A	0.246	1.14(1.09;1.18)	1.788e-07	0.0165405	0.75	rs2427291	LAMA5
rs6143025	20:60914451:A:G	20q13.33	20	60914451	G	A	0.246	0.88(0.83;0.93)	1.947e-07	0.0187547	0.75	rs2427291	LAMA5
rs6143026	20:60915508:C:T	20q13.33	20	60915508	C	T	0.251	0.87(0.82;0.92)	1.48e-08	0.000436865	0.77	rs2427291	LAMA5
rs6143029	20:60915824:C:T	20q13.33	20	60915824	C	T	0.214	0.86(0.81;0.91)	7.026e-09	8.87221e-05	0.94	rs2427291	LAMA5
rs13043914	20:60916010:A:G	20q13.33	20	60916010	G	A	0.25	0.87(0.82;0.92)	1.433e-08	0.000392026	0.77	rs2427291	LAMA5
rs6143031	20:60917589:G:T	20q13.33	20	60917589	G	T	0.25	0.87(0.82;0.92)	1.404e-08	0.000378098	0.77	rs2427291	LAMA5
rs6143032	20:60917649:A:G	20q13.33	20	60917649	G	A	0.25	0.87(0.82;0.92)	2.017e-08	0.000671476	0.77	rs2427291	LAMA5
rs6143033	20:60917684:A:G	20q13.33	20	60917684	G	A	0.25	0.87(0.82;0.92)	2.039e-08	0.000695797	0.77	rs2427291	LAMA5
rs6142735	20:60918087:C:G	20q13.33	20	60918087	G	C	0.25	0.87(0.82;0.92)	2.088e-08	0.000695797	0.77	rs2427291	LAMA5
rs6142736	20:60919652:A:G	20q13.33	20	60919652	G	A	0.249	0.87(0.82;0.92)	1.82e-08	0.00056173	0.77	rs2427291	LAMA5
rs6142737	20:60919800:C:G	20q13.33	20	60919800	G	C	0.25	1.15(1.1;1.19)	1.823e-08	0.00056173	0.77	rs2427291	LAMA5
rs6142738	20:60919960:C:T	20q13.33	20	60919960	C	T	0.25	1.15(1.1;1.19)	1.834e-08	0.00056173	0.77	rs2427291	LAMA5
rs6143034	20:60920545:C:T	20q13.33	20	60920545	C	T	0.25	1.15(1.1;1.2)	1.274e-08	0.000327043	0.77	rs2427291	LAMA5
rs6143035	20:60920700:C:T	20q13.33	20	60920700	C	T	0.25	1.15(1.1;1.2)	1.202e-08	0.000304094	0.77	rs2427291	LAMA5
rs2427291	20:60921324:A:G	20q13.33	20	60921324	G	A	0.204	0.85(0.8;0.9)	9.687e-10	2.80829e-06	1	rs2427291	LAMA5
rs6143036	20:60921721:A:C	20q13.33	20	60921721	C	A	0.249	0.87(0.82;0.92)	8.162e-09	0.000188043	0.77	rs2427291	LAMA5
rs2427292	20:60924107:C:T	20q13.33	20	60924107	C	T	0.249	0.87(0.82;0.91)	5.193e-09	8.61494e-05	0.77	rs2427291	LAMA5
rs2427293	20:60925859:C:T	20q13.33	20	60925859	C	T	0.248	0.87(0.82;0.92)	1.085e-08	0.000271143	0.77	rs2427291	LAMA5
rs2427294	20:60927257:A:G	20q13.33	20	60927257	G	A	0.262	0.87(0.82;0.91)	1.603e-09	2.0489e-05	0.7	rs2427291	LAMA5
rs2427295	20:60927431:A:G	20q13.33	20	60927431	G	A	0.263	0.87(0.82;0.91)	1.547e-09	1.67053e-05	0.71	rs2427291	LAMA5
rs2427296	20:60927475:A:G	20q13.33	20	60927475	G	A	0.264	0.87(0.82;0.91)	1.401e-09	1.42273e-05	0.71	rs2427291	LAMA5
rs13037253	20:60928724:A:G	20q13.33	20	60928724	G	A	0.263	0.87(0.82;0.91)	2.526e-09	3.84968e-05	0.71	rs2427291	LAMA5:RP11-157P1.5
rs62199217	20:60929539:A:G	20q13.33	20	60929539	G	A	0.263	0.87(0.82;0.91)	2.626e-09	3.84968e-05	0.71	rs2427291	LAMA5:RP11-157P1.5
rs1741640	20:60932414:C:T	20q13.33	20	60932414	C	T	0.244	0.87(0.82;0.91)	2.366e-09	2.84817e-05	0.71	rs2427291	LAMA5
rs477859	20:60937597:A:G	20q13.33	20	60937597	G	A	0.221	0.86(0.81;0.91)	1.457e-09	9.45498e-06	0.79	rs2427291	LAMA5
rs1741635	20:60938197:C:G	20q13.33	20	60938197	G	C	0.223	0.86(0.81;0.91)	1.027e-09	5.43774e-06	0.78	rs2427291	LAMA5
rs67072353	20:60940702:A:G	20q13.33	20	60940702	G	A	0.219	0.86(0.81;0.91)	1.822e-09	1.11374e-05	0.8	rs2427312	LAMA5
rs2427300	20:60946237:C:T	20q13.33	20	60946237	C	T	0.274	0.9(0.86;0.95)	1.967e-05	0.932398	0.62	rs2427312	LAMA5
rs6121558	20:60961365:C:T	20q13.33	20	60961365	C	T	0.241	1.15(1.1;1.2)	1.033e-08	0.000214592	0.8	rs2427312	RPS21
rs1570027	20:60968596:A:G	20q13.33	20	60968596	G	A	0.234	1.14(1.1;1.19)	6.213e-08	0.00321706	0.83	rs2427312	CABLES2
rs2427308	20:60969451:C:T	20q13.33	20	60969451	C	T	0.234	0.88(0.83;0.92)	8.175e-08	0.00478679	0.83	rs2427312	CABLES2
rs2427312	20:60970591:C:T	20q13.33	20	60970591	C	T	0.201	0.85(0.8;0.9)	1.758e-09	7.24851e-06	1	rs2427312	CABLES2
rs2427313	20:60970675:A:G	20q13.33	20	60970675	G	A	0.299	0.91(0.87;0.95)	1.765e-05	0.938116	0.61	rs2427312	CABLES2
rs2427314	20:60973666:C:T	20q13.33	20	60973666	C	T	0.301	0.91(0.86;0.95)	9.935e-06	0.880156	0.6	rs2427312	CABLES2
rs2427320	20:60976723:A:G	20q13.33	20	60976723	G	A	0.242	1.15(1.1;1.2)	1.63e-08	0.000456241	0.8	rs2427312	CABLES2
rs6061512	20:60976929:A:G	20q13.33	20	60976929	G	A	0.241	0.87(0.82;0.92)	1.729e-08	0.000489813	0.79	rs2427312	CABLES2
rs6061235	20:60978524:C:G	20q13.33	20	60978524	G	C	0.242	1.15(1.1;1.2)	2.097e-08	0.000649749	0.8	rs2427312	CABLES2
rs10211851	20:60982997:C:T	20q13.33	20	60982997	C	T	0.268	0.9(0.86;0.95)	8.379e-06	0.814404	0.69	rs2427312	CABLES2
rs7262524	20:60983973:C:T	20q13.33	20	60983973	C	T	0.268	0.9(0.86;0.95)	8.562e-06	0.822348	0.69	rs2427312	RBBP8NL
rs2236202	20:60985164:C:T	20q13.33	20	60985164	C	T	0.261	0.9(0.85;0.94)	2.497e-06	0.467199	0.71	rs2427312	RBBP8NL
rs2236200	20:60986019:A:C	20q13.33	20	60986019	C	A	0.251	1.13(1.09;1.18)	2.237e-07	0.0261874	0.71	rs2427312	RBBP8NL

## Sheet: S4
Supplementary table 4: Association of genetic risk scores (GRS) with EOCRC risk stratified by Lynch status
	Lynch (N=202)			Non-Lynch (N=2337)			P-heterogeinity (Lynch vs. Non-Lynch)
Genetic Risk Scores (GRS)	OR	95%CI	Pvalue	OR	95%CI	Pvalue
GRS(per unit increase)*	1.59	1.05-2.42	0.03	2.99	2.73 - 3.27	2.12e-121	0.56
Tertile(Highest vs lowest)*	1.52	1.06 - 2.18	0.03	2.28	2.11 - 2.47	1.24e-94	0.52
*logistic regression models adjusted for sex, age and 20 principal components.
**Lynch status available for two studies: Colon Cancer Family Registry (CCFR) and Columbus-area HNPCC Study, OCCPI study, Ohio Colorectal Cancer Prevention Initiative (OSUMC)

## Sheet: S5
Supplementary table 5: Heritability enrichment of 28 functional annotation categories for SNPs in the meta-analysis, calculated with stratified LD Score regression
Category	Proportion_of_SNPs	Prop._h2	Prop._h2_std_error	Enrichment	Enrichment_std_error	Enrichment_p
H3K27ac(Hnisz)	0.389076	0.955344	0.107551	2.45542	0.276428	9.49e-08
SuperEnhancer	0.170383	0.489149	0.0604179	2.87088	0.3546	3.03e-07
H3K4me1	0.605819	1.07518	0.0937226	1.77476	0.154704	1.5e-05
Repressed	0.718511	0.392197	0.0866479	0.545847	0.120594	0.000194637
DHS	0.496042	1.14916	0.201794	2.31667	0.406808	0.00116686
Conserved	0.330412	0.691974	0.117117	2.09427	0.354456	0.00262009
H3K27ac(PGC2)	0.268778	0.694612	0.158917	2.58433	0.591258	0.00661423
H3K4me3_peaks	0.0416488	0.44169	0.151017	10.6051	3.62596	0.00925549
TSS	0.0343534	0.251956	0.086337	7.33425	2.5132	0.0106406
DGF	0.136006	0.973103	0.334074	7.15488	2.45632	0.0110885
Coding	0.0636618	0.269919	0.0807574	4.23988	1.26854	0.0112492
TFBS	0.341215	0.865807	0.199	2.53743	0.583212	0.014193
CTCF	0.0238662	0.29099	0.123701	12.1926	5.18312	0.0239318
H3K4me3	0.255139	0.543697	0.130566	2.13098	0.511745	0.0261443
H3K4me1_peaks	0.169823	0.731581	0.26107	4.30791	1.53731	0.0274251
H3K9ac	0.229855	0.534348	0.140232	2.32472	0.61009	0.0351519
DHS_peaks	0.110583	0.634078	0.27081	5.73396	2.44893	0.0481629
Intron	0.396796	0.51713	0.0639152	1.30326	0.161078	0.0519931
WeakEnhancer	0.0887866	0.294972	0.11503	3.32226	1.29558	0.0814904
Enhancer(Hoffman)	0.0898451	0.295711	0.121924	3.29134	1.35705	0.0935799
PromoterFlanking	0.0331865	-0.110236	0.0938758	-3.3217	2.82874	0.125973
H3K9ac_peaks	0.0384595	0.298471	0.181845	7.76066	4.72823	0.1507
Promoter	0.030656	0.145895	0.0816679	4.75911	2.66401	0.159907
FetalDHS	0.283362	0.55118	0.210651	1.94515	0.7434	0.203574
Enhancer(Andersson)	0.0190351	0.10625	0.0861237	5.58178	4.52448	0.310629
UTR_3	0.0264553	0.0887212	0.0831178	3.35363	3.14182	0.451544
Transcribed	0.345968	0.452938	0.181926	1.30919	0.525846	0.555026
UTR_5	0.0268651	0.0548978	0.0683845	2.04346	2.54548	0.6783

## Sheet: S6
Supplementary table 6: Cell-type specific analysis of enrichment of major histone marks and DNase binding sites on heritability of EOCRC
Tissue/cell Type	Tissue Category	Dataset	Marks	Coefficient	Coefficient_std_error	Coefficient_P_value
Rectal_Mucosa	Digestive	Roadmap	H3K27ac	1.96e-07	5.34e-08	0.000121324
Colonic_Mucosa	Digestive	Roadmap	H3K27ac	2.15e-07	6.51e-08	0.000490315
Sigmoid_Colon	Digestive	Roadmap	H3K27ac	1.91e-07	5.99e-08	0.000701761
Rectal_Mucosa	Digestive	Roadmap	H3K27ac	1.7e-07	5.41e-08	0.000813513
Stomach	Digestive	ENTEX	H3K27ac	1.01e-07	3.23e-08	0.000851158
Stomach_Mucosa	Digestive	Roadmap	H3K9ac	2.53e-07	8.1e-08	0.000888425
Rectal_Mucosa	Digestive	Roadmap	H3K4me1	1.27e-07	4.7e-08	0.00339191
Small_Intestine	Digestive	Roadmap	H3K27ac	1.54e-07	5.83e-08	0.00411876
Colonic_Mucosa	Digestive	Roadmap	H3K4me3	3.04e-07	1.15e-07	0.00423473
Stomach_Mucosa	Digestive	Roadmap	H3K4me1	8.36e-08	3.21e-08	0.00463493
Rectal_Mucosa_Donor_31	Digestive	Roadmap	H3K9ac	2.02e-07	8.03e-08	0.00582518
Fetal_Intestine_Small	Digestive	Roadmap	DNase	2.43e-07	9.68e-08	0.00594535
Rectal_Mucosa_Donor_29	Digestive	Roadmap	H3K4me3	2.92e-07	1.16e-07	0.00599681
SI-Term-Ileum_	Digestive	ENTEX	H3K27ac	7.57e-08	3.02e-08	0.00605774
Spleen_	Blood/Immune	ENTEX	H3K36me3	5.42e-08	2.19e-08	0.00662209
Rectal_Mucosa_Donor_29	Digestive	Roadmap	H3K4me1	1.55e-07	6.31e-08	0.00696596
Stomach_	Digestive	ENTEX	H3K4me1	9.16e-08	3.79e-08	0.00776247
Lung_	Other	ENTEX	H3K36me3	8.84e-08	3.73e-08	0.00888387
Pancreas	Pancreas	Roadmap	H3K4me1	1.01e-07	4.29e-08	0.00943074
Lung	Other	Roadmap	H3K4me1	1.49e-07	6.37e-08	0.00950146
Lung_	Other	ENTEX	H3K27ac	8.36e-08	3.61e-08	0.0102537
Fetal_Intestine_Large	Digestive	Roadmap	DNase	1.62e-07	7.06e-08	0.0107316
Duodenum_Mucosa	Digestive	Roadmap	H3K4me1	8.9e-08	3.99e-08	0.0127792
Lung	Other	Roadmap	H3K27ac	1.71e-07	7.79e-08	0.0140924
Placenta	Other	Roadmap	H3K4me1	7.52e-08	3.43e-08	0.0141508
Rectal_Mucosa_Donor_29	Digestive	Roadmap	H3K9ac	2.65e-07	1.21e-07	0.0143354
Osteoblast_Primary_Cells	Musculoskeletal/Connective	Roadmap	H3K4me3	2.52e-07	1.16e-07	0.0147834
Colonic_Mucosa	Digestive	Roadmap	H3K9ac	2.42e-07	1.13e-07	0.0162602
Stomach_	Digestive	ENTEX	H3K36me3	9.22e-08	4.42e-08	0.0183758
Lung_	Other	ENTEX	H3K4me1	7.78e-08	3.76e-08	0.0193556
Rectal_Mucosa_Donor_31	Digestive	Roadmap	H3K4me3	2.4e-07	1.17e-07	0.0195945
Stomach_Mucosa	Digestive	Roadmap	H3K4me3	2.74e-07	1.34e-07	0.0207327
Gastric	Digestive	Roadmap	H3K27ac	1.86e-07	9.15e-08	0.020858
Pancreas_	Pancreas	ENTEX	H3K4me1	4.05e-08	2.06e-08	0.0243953
Gastric	Digestive	Roadmap	DNase	2.49e-07	1.28e-07	0.0255047
Sigmoid_Colon	Digestive	Roadmap	H3K4me1	1.89e-07	9.85e-08	0.0272095
Gastric	Digestive	Roadmap	H3K4me1	1.39e-07	7.38e-08	0.0300702
Fetal_Intestine_Small	Digestive	Roadmap	H3K27ac	7.01e-08	3.77e-08	0.0313376
Small_Intestine	Digestive	Roadmap	H3K4me1	1.15e-07	6.2e-08	0.0313799
Rectal_Smooth_Muscle	Musculoskeletal/Connective	Roadmap	H3K4me3	2.33e-07	1.27e-07	0.0334371
Fetal_Intestine_Large	Digestive	Roadmap	H3K4me1	5.84e-08	3.27e-08	0.0370244
NHDF-Ad_Adult_Dermal_Fibroblast_Primary_Cells	Musculoskeletal/Connective	Roadmap	H3K27ac	1.16e-07	6.9e-08	0.046173
Small_Intestine	Digestive	Roadmap	DNase	1.02e-07	6.24e-08	0.0506452
SI-Term-Ileum_	Digestive	ENTEX	H3K4me1	8.47e-08	5.26e-08	0.053837
NHDF-Ad_Adult_Dermal_Fibroblast_Primary_Cells	Musculoskeletal/Connective	Roadmap	H3K9ac	2.07e-07	1.29e-07	0.054531
Pancreatic_Islets	Pancreas	Roadmap	H3K27ac	1.8e-07	1.13e-07	0.0552569
Foreskin_Keratinocyte_Primary_Cells_skin03	Other	Roadmap	H3K27ac	7.39e-08	4.66e-08	0.0563392
Right_Atrium	Cardiovascular	Roadmap	H3K4me1	9.26e-08	5.86e-08	0.057222
Duodenum_Mucosa	Digestive	Roadmap	H3K9ac	1.35e-07	8.56e-08	0.0577004
Colonic_Mucosa	Digestive	Roadmap	H3K4me1	1.05e-07	6.68e-08	0.0583235
NHDF-Ad_Adult_Dermal_Fibroblast_Primary_Cells	Musculoskeletal/Connective	Roadmap	H3K4me1	7.84e-08	5.01e-08	0.0588466
Stomach_	Digestive	ENTEX	H3K4me3	1.67e-07	1.07e-07	0.0590109
Fetal_Intestine_Large	Digestive	Roadmap	H3K27ac	5.46e-08	3.52e-08	0.060609
Fetal_Intestine_Large	Digestive	Roadmap	H3K4me3	1.97e-07	1.27e-07	0.0611621
Colon-TV_	Digestive	ENTEX	H3K27ac	5.17e-08	3.46e-08	0.0676455
NHDF-Ad_Adult_Dermal_Fibroblast_Primary_Cells	Musculoskeletal/Connective	Roadmap	H3K4me3	2.94e-07	2.04e-07	0.0751395
NHEK-Epidermal_Keratinocyte_Primary_Cells	Other	Roadmap	H3K9ac	1.02e-07	7.12e-08	0.0760868
Spleen	Blood/Immune	Roadmap	H3K4me1	6.26e-08	4.38e-08	0.0763053
Gastric	Digestive	Roadmap	H3K36me3	8.36e-08	5.86e-08	0.0766263
Cortex_derived_primary_cultured_neurospheres	CNS	Roadmap	H3K36me3	6.87e-08	4.83e-08	0.077184
Right_Atrium	Cardiovascular	Roadmap	H3K27ac	1.03e-07	7.26e-08	0.0788806
Osteoblast_Primary_Cells	Musculoskeletal/Connective	Roadmap	H3K27ac	7.84e-08	5.7e-08	0.0843896
Esophagus	Digestive	Roadmap	H3K27ac	7.26e-08	5.33e-08	0.0863071
Primary_T_cells_from_cord_blood	Blood/Immune	Roadmap	H3K36me3	7.47e-08	5.52e-08	0.0880354
NHEK-Epidermal_Keratinocyte_Primary_Cells	Other	Roadmap	DNase	7.94e-08	5.94e-08	0.0907914
Primary_B_cells_from_cord_blood	Blood/Immune	Roadmap	H3K4me1	4.83e-08	3.66e-08	0.0933205
NHLF_Lung_Fibroblast_Primary_Cells	Musculoskeletal/Connective	Roadmap	H3K9ac	1.93e-07	1.47e-07	0.0938809
NHEK-Epidermal_Keratinocyte_Primary_Cells	Other	Roadmap	H3K27ac	5.23e-08	4.03e-08	0.0969391
Primary_hematopoietic_stem_cells_short_term_culture	Blood/Immune	Roadmap	H3K4me3	1.52e-07	1.18e-07	0.0999026
Mammary_	Other	ENTEX	H3K4me1	9.31e-08	7.38e-08	0.103565
Psoas_Muscle	Musculoskeletal/Connective	Roadmap	H3K36me3	9.84e-08	7.81e-08	0.103805
Placenta	Other	Roadmap	DNase	7.68e-08	6.13e-08	0.104903
Spleen_	Blood/Immune	ENTEX	H3K27ac	2.99e-08	2.4e-08	0.106393
Fetal_Lung	Other	Roadmap	H3K9ac	1.34e-07	1.09e-07	0.110397
Primary_hematopoietic_stem_cells	Blood/Immune	Roadmap	H3K4me3	1.77e-07	1.47e-07	0.113527
Fetal_Intestine_Small	Digestive	Roadmap	H3K4me3	1.46e-07	1.22e-07	0.117054
Pancreas	Pancreas	Roadmap	H3K36me3	7.93e-08	6.68e-08	0.117731
Placenta	Other	Roadmap	H3K27ac	3.46e-08	2.95e-08	0.120254
Duodenum_Mucosa	Digestive	Roadmap	H3K4me3	7.92e-08	6.77e-08	0.121072
Duodenum_Smooth_Muscle	Digestive	Roadmap	H3K27ac	7.28e-08	6.25e-08	0.122078
Adrenal_gland_	Other	ENTEX	H3K4me3	8.55e-08	7.39e-08	0.123674
Osteoblast_Primary_Cells	Musculoskeletal/Connective	Roadmap	H3K4me1	3.88e-08	3.37e-08	0.124692
Ganglion_Eminence_derived_primary_cultured_neurospheres	CNS	Roadmap	H3K36me3	5.49e-08	4.78e-08	0.125175
Primary_monocytes_from_peripheral_blood	Blood/Immune	Roadmap	DNase	9.77e-08	8.54e-08	0.126366
Primary_Natural_Killer_cells_from_peripheral_blood	Blood/Immune	Roadmap	H3K36me3	4.36e-08	3.83e-08	0.127665
Primary_T_killer_naive_cells_from_peripheral_blood	Blood/Immune	Roadmap	H3K36me3	6.67e-08	6.03e-08	0.134225
Fetal_Intestine_Small	Digestive	Roadmap	H3K4me1	3.44e-08	3.13e-08	0.135597
Pancreas	Pancreas	Roadmap	DNase	9.23e-08	8.55e-08	0.140089
Esoph-Mucosa_	Digestive	ENTEX	H3K27ac	6.01e-08	5.64e-08	0.143048
Spleen_	Blood/Immune	ENTEX	H3K4me1	7.67e-08	7.24e-08	0.144449
Prostate_	Other	ENTEX	H3K27ac	3.76e-08	3.6e-08	0.147839
Lung	Other	Roadmap	H3K36me3	7.83e-08	7.53e-08	0.149178
Pancreatic_Islets	Pancreas	Roadmap	H3K9ac	1.81e-07	1.76e-07	0.150998
Colonic_Mucosa	Digestive	Roadmap	H3K36me3	7.54e-08	7.37e-08	0.152875
NHDF-Ad_Adult_Dermal_Fibroblast_Primary_Cells	Musculoskeletal/Connective	Roadmap	DNase	6.67e-08	6.52e-08	0.153293
Esoph-Mucosa_	Digestive	ENTEX	H3K36me3	5.63e-08	5.53e-08	0.154173
Esoph-Mucosa_	Digestive	ENTEX	H3K4me1	3.59e-08	3.54e-08	0.155106
Primary_hematopoietic_stem_cells_G-CSF-mobilized_Female	Blood/Immune	Roadmap	H3K4me3	1.01e-07	1e-07	0.157155
NHEK-Epidermal_Keratinocyte_Primary_Cells	Other	Roadmap	H3K4me1	2.9e-08	2.98e-08	0.164836
Primary_B_cells_from_peripheral_blood	Blood/Immune	Roadmap	H3K4me1	2.7e-08	2.82e-08	0.168413
Fetal_Kidney	Other	Roadmap	H3K4me3	1.53e-07	1.62e-07	0.171162
Primary_monocytes_from_peripheral_blood	Blood/Immune	Roadmap	H3K4me1	2.41e-08	2.6e-08	0.17708
NHEK-Epidermal_Keratinocyte_Primary_Cells	Other	Roadmap	H3K36me3	3.46e-08	3.74e-08	0.177563
NHLF_Lung_Fibroblast_Primary_Cells	Musculoskeletal/Connective	Roadmap	H3K4me3	1.74e-07	1.88e-07	0.177771
Placenta	Other	Roadmap	H3K4me3	1.38e-07	1.5e-07	0.178443
Fetal_Lung	Other	Roadmap	DNase	6.28e-08	6.85e-08	0.179473
Primary_hematopoietic_stem_cells_G-CSF-mobilized_Male	Blood/Immune	Roadmap	H3K36me3	2.66e-08	2.92e-08	0.181597
Spleen	Blood/Immune	Roadmap	H3K36me3	4.11e-08	4.53e-08	0.182027
Primary_hematopoietic_stem_cells_G-CSF-mobilized_Male	Blood/Immune	Roadmap	H3K4me1	2.43e-08	2.7e-08	0.183661
NHLF_Lung_Fibroblast_Primary_Cells	Musculoskeletal/Connective	Roadmap	H3K27ac	5.76e-08	6.47e-08	0.186674
NHLF_Lung_Fibroblast_Primary_Cells	Musculoskeletal/Connective	Roadmap	H3K4me1	4.99e-08	5.7e-08	0.190895
Primary_T_helper_naive_cells_from_peripheral_blood_1	Blood/Immune	Roadmap	H3K36me3	4.09e-08	4.71e-08	0.192692
Fetal_Heart	Cardiovascular	Roadmap	H3K9ac	3.59e-08	4.14e-08	0.193141
Fetal_Lung	Other	Roadmap	H3K4me3	1.01e-07	1.2e-07	0.198553
Spleen_	Blood/Immune	ENTEX	H3K4me3	3.5e-08	4.17e-08	0.200855
Foreskin_Fibroblast_Primary_Cells_skin02	Musculoskeletal/Connective	Roadmap	H3K27ac	5.22e-08	6.26e-08	0.20193
Primary_hematopoietic_stem_cells_G-CSF-mobilized_Male	Blood/Immune	Roadmap	H3K4me3	6.34e-08	7.71e-08	0.205297
Primary_hematopoietic_stem_cells	Blood/Immune	Roadmap	H3K4me1	5.19e-08	6.33e-08	0.206342
Fetal_Stomach	Digestive	Roadmap	DNase	8e-08	9.87e-08	0.208935
Duodenum_Smooth_Muscle	Digestive	Roadmap	H3K4me3	4.14e-08	5.16e-08	0.211404
Mammary_	Other	ENTEX	H3K36me3	2.49e-08	3.12e-08	0.212186
Spleen	Blood/Immune	Roadmap	H3K27ac	4.03e-08	5.11e-08	0.214909
Thyroid_gland_	Other	ENTEX	H3K4me1	1.59e-08	2.02e-08	0.215273
Pancreas_	Pancreas	ENTEX	H3K27ac	1.98e-08	2.53e-08	0.216736
HMEC_Mammary_Epithelial_Primary_Cells	Other	Roadmap	H3K27ac	3.69e-08	4.72e-08	0.217164
Fetal_Stomach	Digestive	Roadmap	H3K4me3	1.3e-07	1.66e-07	0.217363
Fetal_Heart	Cardiovascular	Roadmap	DNase	3.13e-08	4.06e-08	0.220265
Stomach_Mucosa	Digestive	Roadmap	H3K36me3	9.07e-08	1.18e-07	0.221914
Sigmoid_Colon	Digestive	Roadmap	H3K4me3	1.09e-07	1.47e-07	0.230237
Foreskin_Keratinocyte_Primary_Cells_skin03	Other	Roadmap	H3K4me1	2.29e-08	3.18e-08	0.235746
Foreskin_Keratinocyte_Primary_Cells_skin02	Other	Roadmap	H3K36me3	3.06e-08	4.41e-08	0.243434
Rectal_Mucosa_Donor_29	Digestive	Roadmap	H3K36me3	3.77e-08	5.44e-08	0.244309
Testis_	Other	ENTEX	H3K4me3	4.05e-08	5.87e-08	0.24495
SI-Term-Ileum_	Digestive	ENTEX	H3K4me3	6.1e-08	8.87e-08	0.245958
Foreskin_Keratinocyte_Primary_Cells_skin02	Other	Roadmap	H3K4me1	3.32e-08	4.83e-08	0.246273
Ovary	Other	Roadmap	H3K4me3	8.08e-08	1.2e-07	0.250018
Left_Ventricle	Cardiovascular	Roadmap	H3K4me3	1.13e-07	1.7e-07	0.254123
Pancreatic_Islets	Pancreas	Roadmap	H3K4me3	8.8e-08	1.34e-07	0.255995
Rectal_Mucosa_Donor_31	Digestive	Roadmap	H3K36me3	3.53e-08	5.45e-08	0.25867
Primary_hematopoietic_stem_cells_G-CSF-mobilized_Female	Blood/Immune	Roadmap	H3K4me1	1.59e-08	2.5e-08	0.262153
Fetal_Kidney	Other	Roadmap	DNase	5.02e-08	7.92e-08	0.263193
Pancreatic_Islets	Pancreas	Roadmap	H3K4me1	2.38e-08	3.83e-08	0.266856
Foreskin_Fibroblast_Primary_Cells_skin01	Musculoskeletal/Connective	Roadmap	DNase	4.78e-08	7.78e-08	0.26957
Primary_B_cells_from_peripheral_blood	Blood/Immune	Roadmap	H3K36me3	1.59e-08	2.58e-08	0.269822
Primary_T_regulatory_cells_from_peripheral_blood	Blood/Immune	Roadmap	H3K36me3	1.94e-08	3.24e-08	0.27391
Sigmoid_Colon	Digestive	Roadmap	H3K36me3	4.92e-08	8.47e-08	0.280754
Foreskin_Fibroblast_Primary_Cells_skin01	Musculoskeletal/Connective	Roadmap	H3K4me1	1.55e-08	2.67e-08	0.280972
HMEC_Mammary_Epithelial_Primary_Cells	Other	Roadmap	H3K9ac	4.94e-08	8.59e-08	0.28284
Gastric	Digestive	Roadmap	H3K4me3	6.95e-08	1.21e-07	0.28307
Colon-TV_	Digestive	ENTEX	H3K4me3	6.35e-08	1.11e-07	0.283728
Fetal_Lung	Other	Roadmap	H3K4me1	1.93e-08	3.45e-08	0.288028
Uterus_	Other	ENTEX	H3K4me3	7.68e-08	1.38e-07	0.288903
Primary_hematopoietic_stem_cells_G-CSF-mobilized_Female	Blood/Immune	Roadmap	H3K36me3	1.72e-08	3.11e-08	0.289992
Primary_mononuclear_cells_from_peripheral_blood	Blood/Immune	Roadmap	H3K4me1	5.37e-08	9.71e-08	0.290303
Primary_T_helper_memory_cells_from_peripheral_blood_2	Blood/Immune	Roadmap	H3K36me3	4.54e-08	8.25e-08	0.291076
Primary_T_killer_memory_cells_from_peripheral_blood	Blood/Immune	Roadmap	H3K36me3	3.72e-08	6.83e-08	0.293132
Fetal_Heart	Cardiovascular	Roadmap	H3K4me1	1.02e-08	1.91e-08	0.295697
Small_Intestine	Digestive	Roadmap	H3K4me3	9.57e-08	1.81e-07	0.298751
Esophagus	Digestive	Roadmap	H3K36me3	3.48e-08	6.72e-08	0.302237
Colon-Sigm_	Digestive	ENTEX	H3K36me3	2.68e-08	5.27e-08	0.305638
Pancreas	Pancreas	Roadmap	H3K27ac	4.06e-08	8.06e-08	0.30739
Foreskin_Fibroblast_Primary_Cells_skin02	Musculoskeletal/Connective	Roadmap	DNase	5.17e-08	1.04e-07	0.309241
Fetal_Kidney	Other	Roadmap	H3K9ac	7.09e-08	1.44e-07	0.31104
Artery-Coronary_	Cardiovascular	ENTEX	H3K4me3	3.32e-08	6.83e-08	0.313594
Breast_Myoepithelial_Primary_Cells	Other	Roadmap	H3K4me3	4.88e-08	1.01e-07	0.314969
Vagina_	Other	ENTEX	H3K27ac	1.76e-08	3.69e-08	0.316707
Colon_Smooth_Muscle	Musculoskeletal/Connective	Roadmap	H3K4me3	4.03e-08	8.49e-08	0.317372
Brain_Dorsolateral_Prefrontal_Cortex	CNS	Roadmap	H3K36me3	2.4e-08	5.16e-08	0.321148
Primary_B_cells_from_cord_blood	Blood/Immune	Roadmap	H3K36me3	4.36e-08	9.4e-08	0.321486
Fetal_Adrenal_Gland	Other	Roadmap	H3K4me1	1.48e-08	3.22e-08	0.322577
Thyroid_gland_	Other	ENTEX	H3K4me3	3.86e-08	8.49e-08	0.324513
Lung	Other	Roadmap	H3K4me3	6.31e-08	1.43e-07	0.329288
Aorta	Cardiovascular	Roadmap	H3K4me3	7.07e-08	1.6e-07	0.329385
Breast_variant_Human_Mammary_Epithelial_Cells_(vHMEC)	Other	Roadmap	H3K4me1	1.56e-08	3.53e-08	0.329502
Rectal_Smooth_Muscle	Musculoskeletal/Connective	Roadmap	H3K9ac	6.42e-08	1.47e-07	0.33115
Foreskin_Fibroblast_Primary_Cells_skin02	Musculoskeletal/Connective	Roadmap	H3K36me3	1.15e-08	2.65e-08	0.331832
Primary_hematopoietic_stem_cells_G-CSF-mobilized_Female	Blood/Immune	Roadmap	H3K27ac	1.98e-08	4.58e-08	0.332636
Primary_T_cells_effector_memory_enriched_from_peripheral_blood	Blood/Immune	Roadmap	H3K36me3	2.01e-08	4.67e-08	0.333284
Primary_mononuclear_cells_from_peripheral_blood	Blood/Immune	Roadmap	H3K36me3	1.62e-08	3.81e-08	0.335751
Primary_hematopoietic_stem_cells_short_term_culture	Blood/Immune	Roadmap	H3K4me1	1.45e-08	3.49e-08	0.339565
Right_Ventricle	Cardiovascular	Roadmap	H3K36me3	2.68e-08	6.68e-08	0.343987
Liver	Liver	Roadmap	H3K4me1	8.81e-09	2.22e-08	0.345855
Foreskin_Fibroblast_Primary_Cells_skin02	Musculoskeletal/Connective	Roadmap	H3K4me3	2.88e-08	7.49e-08	0.350266
Artery-Tibial_	Cardiovascular	ENTEX	H3K4me1	3.63e-08	9.45e-08	0.350439
Left_Ventricle	Cardiovascular	Roadmap	H3K36me3	1.98e-08	5.36e-08	0.356081
Foreskin_Keratinocyte_Primary_Cells_skin03	Other	Roadmap	H3K4me3	4.12e-08	1.12e-07	0.356846
NHEK-Epidermal_Keratinocyte_Primary_Cells	Other	Roadmap	H3K4me3	3.54e-08	9.78e-08	0.358837
Primary_T_helper_cells_PMA-I_stimulated	Blood/Immune	Roadmap	H3K27ac	9.99e-09	2.77e-08	0.35905
Fetal_Adrenal_Gland	Other	Roadmap	H3K4me3	6.25e-08	1.78e-07	0.36261
Foreskin_Fibroblast_Primary_Cells_skin02	Musculoskeletal/Connective	Roadmap	H3K4me1	1.13e-08	3.25e-08	0.363911
Primary_hematopoietic_stem_cells_G-CSF-mobilized_Male	Blood/Immune	Roadmap	DNase	3.51e-08	1.01e-07	0.364399
Primary_hematopoietic_stem_cells	Blood/Immune	Roadmap	H3K36me3	2.36e-08	6.86e-08	0.365713
Left_Ventricle	Cardiovascular	Roadmap	H3K27ac	1.17e-08	3.46e-08	0.36718
Adipose_Nuclei	Adipose	Roadmap	H3K4me3	2.1e-08	6.21e-08	0.367321
Lung_	Other	ENTEX	H3K4me3	4.51e-08	1.37e-07	0.370872
Liver	Liver	Roadmap	H3K27ac	8.96e-09	2.75e-08	0.372356
Primary_T_helper_memory_cells_from_peripheral_blood_1	Blood/Immune	Roadmap	H3K36me3	1.55e-08	4.8e-08	0.37302
Primary_monocytes_from_peripheral_blood	Blood/Immune	Roadmap	H3K4me3	4.29e-08	1.33e-07	0.373286
Primary_mononuclear_cells_from_peripheral_blood	Blood/Immune	Roadmap	H3K9ac	2.78e-08	8.77e-08	0.375427
Aorta	Cardiovascular	Roadmap	H3K36me3	3.15e-08	1.01e-07	0.377295
Fetal_Stomach	Digestive	Roadmap	H3K27ac	1.35e-08	4.35e-08	0.378177
Primary_hematopoietic_stem_cells_short_term_culture	Blood/Immune	Roadmap	H3K36me3	9.46e-09	3.12e-08	0.380853
Duodenum_Mucosa	Digestive	Roadmap	H3K36me3	1.13e-08	3.81e-08	0.383866
Primary_B_cells_from_peripheral_blood	Blood/Immune	Roadmap	H3K27ac	1.18e-08	4.01e-08	0.383975
Primary_T_regulatory_cells_from_peripheral_blood	Blood/Immune	Roadmap	H3K27ac	9.66e-09	3.32e-08	0.38564
Heart-Atrial_	Cardiovascular	ENTEX	H3K27ac	6.82e-09	2.34e-08	0.385646
Esophagus	Digestive	Roadmap	H3K4me1	2e-08	7.12e-08	0.389203
Prostate_	Other	ENTEX	H3K4me3	3.89e-08	1.46e-07	0.395204
Fetal_Kidney	Other	Roadmap	H3K4me1	2.61e-08	1.02e-07	0.398448
Primary_T_helper_memory_cells_from_peripheral_blood_1	Blood/Immune	Roadmap	H3K4me3	1.84e-08	7.52e-08	0.403148
Liver	Liver	Roadmap	H3K9ac	1.22e-08	5e-08	0.403425
Small_Intestine	Digestive	Roadmap	H3K36me3	2.63e-08	1.13e-07	0.408468
Primary_T_cells_from_peripheral_blood	Blood/Immune	Roadmap	H3K36me3	7.11e-09	3.22e-08	0.412693
Spleen	Blood/Immune	Roadmap	H3K4me3	1.78e-08	8.28e-08	0.414741
Primary_T_helper_17_cells_PMA-I_stimulated	Blood/Immune	Roadmap	H3K36me3	9.16e-09	4.29e-08	0.415456
Esophagus	Digestive	Roadmap	H3K4me3	2.82e-08	1.37e-07	0.418557
Colon-Sigm_	Digestive	ENTEX	H3K4me3	2.86e-08	1.5e-07	0.424471
Right_Ventricle	Cardiovascular	Roadmap	H3K4me1	8.65e-09	4.73e-08	0.427368
Adipose_Nuclei	Adipose	Roadmap	H3K9ac	1.58e-08	8.71e-08	0.428191
Foreskin_Keratinocyte_Primary_Cells_skin02	Other	Roadmap	DNase	1.09e-08	6.11e-08	0.429263
Thyroid_gland_	Other	ENTEX	H3K27ac	3.05e-09	1.78e-08	0.432032
Primary_Natural_Killer_cells_from_peripheral_blood	Blood/Immune	Roadmap	H3K4me3	1.74e-08	1.06e-07	0.434884
Primary_T_helper_naive_cells_from_peripheral_blood_2	Blood/Immune	Roadmap	H3K36me3	5.3e-09	3.45e-08	0.439012
Foreskin_Melanocyte_Primary_Cells_skin03	Other	Roadmap	H3K36me3	7.54e-09	5.24e-08	0.442735
Mammary_	Other	ENTEX	H3K27ac	3.88e-09	2.83e-08	0.445419
Brain_Hippocampus_Middle	CNS	Roadmap	H3K4me3	9.96e-09	7.28e-08	0.44558
Primary_hematopoietic_stem_cells_G-CSF-mobilized_Female	Blood/Immune	Roadmap	DNase	1.02e-08	7.86e-08	0.448383
Primary_neutrophils_from_peripheral_blood	Blood/Immune	Roadmap	H3K4me1	2.78e-09	2.17e-08	0.449019
Brain_Angular_Gyrus	CNS	Roadmap	H3K36me3	7.49e-09	5.86e-08	0.449121
Right_Atrium	Cardiovascular	Roadmap	H3K4me3	1.69e-08	1.4e-07	0.451897
Mammary_	Other	ENTEX	H3K4me3	7.94e-09	7.41e-08	0.45731
Foreskin_Keratinocyte_Primary_Cells_skin02	Other	Roadmap	H3K4me3	1.35e-08	1.28e-07	0.458005
Primary_T_killer_naive_cells_from_peripheral_blood	Blood/Immune	Roadmap	H3K4me1	2.99e-09	2.93e-08	0.45937
HMEC_Mammary_Epithelial_Primary_Cells	Other	Roadmap	H3K4me3	1.4e-08	1.44e-07	0.461276
Primary_T_helper_cells_from_peripheral_blood	Blood/Immune	Roadmap	H3K36me3	2.26e-09	2.71e-08	0.466759
Primary_T_cells_effector_memory_enriched_from_peripheral_blood	Blood/Immune	Roadmap	H3K4me1	3.35e-09	4.27e-08	0.468761
HMEC_Mammary_Epithelial_Primary_Cells	Other	Roadmap	H3K4me1	2.9e-09	3.79e-08	0.469458
SI-Term-Ileum_	Digestive	ENTEX	H3K36me3	7.07e-09	9.47e-08	0.470256
Pancreas_	Pancreas	ENTEX	H3K4me3	5.62e-09	8.57e-08	0.473856
Adipose_Nuclei	Adipose	Roadmap	H3K4me1	2.02e-09	3.51e-08	0.477083
Ovary_	Other	ENTEX	H3K4me3	6.32e-09	1.31e-07	0.480724
Pancreatic_Islets	Pancreas	Roadmap	H3K36me3	2.27e-09	5.68e-08	0.484052
Colon_Smooth_Muscle	Musculoskeletal/Connective	Roadmap	H3K9ac	2.97e-09	9.36e-08	0.487343
NHLF_Lung_Fibroblast_Primary_Cells	Musculoskeletal/Connective	Roadmap	H3K36me3	2.02e-09	7.38e-08	0.48909
Primary_T_helper_17_cells_PMA-I_stimulated	Blood/Immune	Roadmap	H3K27ac	1.11e-09	4.54e-08	0.490284
Duodenum_Smooth_Muscle	Digestive	Roadmap	H3K36me3	1.03e-09	4.28e-08	0.490397
Primary_mononuclear_cells_from_peripheral_blood	Blood/Immune	Roadmap	H3K27ac	1.13e-09	9.92e-08	0.495444
Primary_T_killer_naive_cells_from_peripheral_blood	Blood/Immune	Roadmap	H3K27ac	6.68e-10	6.9e-08	0.496143
Primary_T_helper_memory_cells_from_peripheral_blood_2	Blood/Immune	Roadmap	H3K4me3	5.68e-10	9.41e-08	0.497593
Liver	Liver	Roadmap	H3K4me3	-1.1e-10	4.73e-08	0.500926
Brain_Germinal_Matrix	CNS	Roadmap	H3K36me3	-2.4e-10	6.56e-08	0.50146
Colon-TV_	Digestive	ENTEX	H3K4me1	-1.81e-09	8.91e-08	0.508105
Foreskin_Fibroblast_Primary_Cells_skin01	Musculoskeletal/Connective	Roadmap	H3K27ac	-1.83e-09	5.1e-08	0.514293
Primary_monocytes_from_peripheral_blood	Blood/Immune	Roadmap	H3K27ac	-1.94e-09	4.74e-08	0.516371
Brain_Substantia_Nigra	CNS	Roadmap	H3K4me3	-3.64e-09	8.56e-08	0.516941
Skeletal_Muscle_Female	Musculoskeletal/Connective	Roadmap	H3K36me3	-1.73e-09	4.06e-08	0.516981
Primary_Natural_Killer_cells_from_peripheral_blood	Blood/Immune	Roadmap	H3K27ac	-2.06e-09	3.6e-08	0.522748
Left_Ventricle	Cardiovascular	Roadmap	H3K4me1	-2.64e-09	4.03e-08	0.526113
Pancreas	Pancreas	Roadmap	H3K4me3	-1.15e-08	1.41e-07	0.532456
Osteoblast_Primary_Cells	Musculoskeletal/Connective	Roadmap	H3K36me3	-2.88e-09	3.1e-08	0.53702
HMEC_Mammary_Epithelial_Primary_Cells	Other	Roadmap	DNase	-6.99e-09	7.51e-08	0.537067
Artery-Coronary_	Cardiovascular	ENTEX	H3K27ac	-3.18e-09	3.27e-08	0.538689
Primary_Natural_Killer_cells_from_peripheral_blood	Blood/Immune	Roadmap	H3K4me1	-4.08e-09	3.14e-08	0.551748
Skeletal_Muscle_Male	Musculoskeletal/Connective	Roadmap	H3K36me3	-5.77e-09	4.41e-08	0.552073
Fetal_Intestine_Small	Digestive	Roadmap	H3K36me3	-3.6e-09	2.61e-08	0.554797
Esoph-Muscularis_	Digestive	ENTEX	H3K36me3	-5.18e-09	3.72e-08	0.555356
Breast_Myoepithelial_Primary_Cells	Other	Roadmap	H3K36me3	-4.66e-09	3.13e-08	0.55912
Vagina_	Other	ENTEX	H3K36me3	-1.56e-08	1e-07	0.561754
NHLF_Lung_Fibroblast_Primary_Cells	Musculoskeletal/Connective	Roadmap	DNase	-1.22e-08	7.75e-08	0.562635
Testis_	Other	ENTEX	H3K36me3	-2.25e-08	1.38e-07	0.564671
liver_	Liver	ENTEX	H3K27ac	-3.66e-09	2.24e-08	0.565023
Primary_T_helper_memory_cells_from_peripheral_blood_1	Blood/Immune	Roadmap	H3K4me1	-4.5e-09	2.58e-08	0.569288
Adrenal_gland_	Other	ENTEX	H3K27ac	-5.28e-09	2.94e-08	0.571185
Ovary	Other	Roadmap	DNase	-1.31e-08	7.01e-08	0.574247
Primary_T_helper_memory_cells_from_peripheral_blood_2	Blood/Immune	Roadmap	H3K4me1	-4.85e-09	2.49e-08	0.577301
Colon-TV_	Digestive	ENTEX	H3K36me3	-1.25e-08	6.32e-08	0.578456
Primary_B_cells_from_peripheral_blood	Blood/Immune	Roadmap	DNase	-1.38e-08	6.36e-08	0.58616
Foreskin_Fibroblast_Primary_Cells_skin01	Musculoskeletal/Connective	Roadmap	H3K4me3	-1.61e-08	7.25e-08	0.58782
Adipose_Nuclei	Adipose	Roadmap	H3K27ac	-6.45e-09	2.83e-08	0.590214
Breast_variant_Human_Mammary_Epithelial_Cells_(vHMEC)	Other	Roadmap	H3K4me3	-3.21e-08	1.39e-07	0.591713
Pancreas_	Pancreas	ENTEX	H3K36me3	-8.95e-09	3.82e-08	0.592715
Aorta	Cardiovascular	Roadmap	H3K27ac	-1.15e-08	4.79e-08	0.59458
Fetal_Adrenal_Gland	Other	Roadmap	H3K36me3	-7.28e-09	2.9e-08	0.598935
liver_	Liver	ENTEX	H3K4me1	-2.56e-08	9.91e-08	0.601901
Primary_T_cells_from_peripheral_blood	Blood/Immune	Roadmap	H3K4me3	-2.67e-08	9.97e-08	0.605649
Brain_Germinal_Matrix	CNS	Roadmap	H3K4me1	-1.72e-08	6.41e-08	0.605827
Prostate_	Other	ENTEX	H3K36me3	-4.93e-08	1.78e-07	0.609202
Brain_Anterior_Caudate	CNS	Roadmap	H3K36me3	-1.37e-08	4.76e-08	0.613367
Primary_T_cells_effector_memory_enriched_from_peripheral_blood	Blood/Immune	Roadmap	H3K4me3	-2.76e-08	9.56e-08	0.613735
Colon_Smooth_Muscle	Musculoskeletal/Connective	Roadmap	H3K27ac	-1.14e-08	3.93e-08	0.613761
Liver	Liver	Roadmap	H3K36me3	-7.65e-09	2.39e-08	0.625488
Primary_T_helper_cells_PMA-I_stimulated	Blood/Immune	Roadmap	H3K36me3	-9.06e-09	2.83e-08	0.625654
Primary_T_killer_memory_cells_from_peripheral_blood	Blood/Immune	Roadmap	H3K27ac	-2.3e-08	7e-08	0.628637
Stomach_Smooth_Muscle	Musculoskeletal/Connective	Roadmap	H3K9ac	-3.71e-08	1.09e-07	0.633241
Esoph-Muscularis_	Digestive	ENTEX	H3K4me3	-3.54e-08	1.04e-07	0.633364
Vagina_	Other	ENTEX	H3K4me3	-4.82e-08	1.36e-07	0.638395
Right_Ventricle	Cardiovascular	Roadmap	H3K4me3	-3.67e-08	1.03e-07	0.639401
Fetal_Brain_Male	CNS	Roadmap	H3K36me3	-5.81e-08	1.59e-07	0.642399
Skeletal_Muscle_Male	Musculoskeletal/Connective	Roadmap	H3K4me1	-1.23e-08	3.18e-08	0.65072
Foreskin_Fibroblast_Primary_Cells_skin01	Musculoskeletal/Connective	Roadmap	H3K36me3	-9.06e-09	2.29e-08	0.653476
Fetal_Adrenal_Gland	Other	Roadmap	DNase	-2.61e-08	6.55e-08	0.655094
Right_Ventricle	Cardiovascular	Roadmap	H3K27ac	-1.9e-08	4.7e-08	0.656916
Foreskin_Melanocyte_Primary_Cells_skin03	Other	Roadmap	H3K4me3	-4.84e-08	1.19e-07	0.657221
Foreskin_Keratinocyte_Primary_Cells_skin03	Other	Roadmap	H3K36me3	-9.65e-09	2.35e-08	0.659602
Primary_T_helper_naive_cells_from_peripheral_blood_1	Blood/Immune	Roadmap	H3K4me3	-3.47e-08	8.26e-08	0.662855
Placenta	Other	Roadmap	H3K36me3	-1.7e-08	4.03e-08	0.663402
Brain_Cingulate_Gyrus	CNS	Roadmap	H3K36me3	-2.07e-08	4.92e-08	0.663413
Ovary	Other	Roadmap	H3K4me1	-2e-08	4.68e-08	0.665581
Primary_neutrophils_from_peripheral_blood	Blood/Immune	Roadmap	H3K4me3	-2.4e-08	5.52e-08	0.668268
Primary_T_cells_from_peripheral_blood	Blood/Immune	Roadmap	H3K27ac	-1.67e-08	3.75e-08	0.671687
Rectal_Smooth_Muscle	Musculoskeletal/Connective	Roadmap	H3K4me1	-2.08e-08	4.46e-08	0.679252
Skeletal_Muscle_Female	Musculoskeletal/Connective	Roadmap	H3K4me1	-1.25e-08	2.63e-08	0.681898
Primary_neutrophils_from_peripheral_blood	Blood/Immune	Roadmap	H3K36me3	-1.09e-08	2.28e-08	0.68295
Brain_Inferior_Temporal_Lobe	CNS	Roadmap	H3K36me3	-2.2e-08	4.54e-08	0.686505
Fetal_Intestine_Large	Digestive	Roadmap	H3K36me3	-1.93e-08	3.92e-08	0.6885
Thymus	Blood/Immune	Roadmap	H3K36me3	-3.05e-08	6.16e-08	0.68952
Fetal_Adrenal_Gland	Other	Roadmap	H3K27ac	-1.54e-08	3.06e-08	0.692784
Breast_variant_Human_Mammary_Epithelial_Cells_(vHMEC)	Other	Roadmap	H3K36me3	-1.19e-08	2.33e-08	0.69492
Primary_T_regulatory_cells_from_peripheral_blood	Blood/Immune	Roadmap	H3K4me1	-1.62e-08	3.16e-08	0.696189
Ganglion_Eminence_derived_primary_cultured_neurospheres	CNS	Roadmap	H3K4me3	-5.31e-08	1.02e-07	0.699118
Esoph-Mucosa_	Digestive	ENTEX	H3K4me3	-4.68e-08	8.97e-08	0.699203
Primary_T_killer_memory_cells_from_peripheral_blood	Blood/Immune	Roadmap	H3K4me1	-1.7e-08	3.26e-08	0.699623
Skin_tissue_	Other	ENTEX	H3K4me3	-5.73e-08	1.09e-07	0.700926
Fetal_Muscle_Trunk	Musculoskeletal/Connective	Roadmap	H3K4me1	-1.27e-08	2.38e-08	0.703814
Breast_variant_Human_Mammary_Epithelial_Cells_(vHMEC)	Other	Roadmap	DNase	-3.85e-08	7.13e-08	0.705349
Aorta_	Cardiovascular	ENTEX	H3K4me3	-2.83e-08	5.16e-08	0.708318
Right_Atrium	Cardiovascular	Roadmap	H3K36me3	-4.96e-08	8.72e-08	0.715099
Heart-LV_	Cardiovascular	ENTEX	H3K4me1	-2.79e-08	4.9e-08	0.715595
Primary_B_cells_from_cord_blood	Blood/Immune	Roadmap	H3K4me3	-7.66e-08	1.33e-07	0.718072
Uterus_	Other	ENTEX	H3K27ac	-1.45e-08	2.47e-08	0.721653
Aorta_	Cardiovascular	ENTEX	H3K36me3	-1.54e-08	2.59e-08	0.723815
Primary_T_helper_naive_cells_from_peripheral_blood_1	Blood/Immune	Roadmap	H3K4me1	-1.64e-08	2.76e-08	0.724282
HMEC_Mammary_Epithelial_Primary_Cells	Other	Roadmap	H3K36me3	-3.13e-08	5.17e-08	0.727348
Ovary	Other	Roadmap	H3K36me3	-3.13e-08	5.18e-08	0.727486
Esoph-Muscularis_	Digestive	ENTEX	H3K4me1	-1.69e-08	2.73e-08	0.731592
skeletal_muscle_	Musculoskeletal/Connective	ENTEX	H3K4me3	-3.26e-08	5.16e-08	0.736222
Primary_mononuclear_cells_from_peripheral_blood	Blood/Immune	Roadmap	H3K4me3	-8.65e-08	1.36e-07	0.736871
Primary_T_cells_effector_memory_enriched_from_peripheral_blood	Blood/Immune	Roadmap	H3K27ac	-2.95e-08	4.62e-08	0.738265
Adrenal_gland_	Other	ENTEX	H3K4me1	-2.16e-08	3.37e-08	0.73908
Fetal_Brain_Female	CNS	Roadmap	H3K36me3	-2.62e-08	4.06e-08	0.740515
Psoas_Muscle	Musculoskeletal/Connective	Roadmap	DNase	-4.57e-08	6.94e-08	0.744884
Stomach_Smooth_Muscle	Musculoskeletal/Connective	Roadmap	H3K36me3	-3.18e-08	4.83e-08	0.744909
Primary_T_helper_cells_PMA-I_stimulated	Blood/Immune	Roadmap	H3K4me1	-1.51e-08	2.26e-08	0.748486
Cortex_derived_primary_cultured_neurospheres	CNS	Roadmap	H3K4me1	-2.28e-08	3.41e-08	0.748556
Placenta_Amnion	Other	Roadmap	H3K4me1	-2.13e-08	3.15e-08	0.750557
Primary_T_helper_naive_cells_from_peripheral_blood_2	Blood/Immune	Roadmap	H3K27ac	-2.69e-08	3.91e-08	0.754234
Primary_T_helper_memory_cells_from_peripheral_blood_1	Blood/Immune	Roadmap	H3K27ac	-3.78e-08	5.48e-08	0.755234
Primary_T_killer_naive_cells_from_peripheral_blood	Blood/Immune	Roadmap	H3K4me3	-7.89e-08	1.14e-07	0.756219
Primary_T_helper_cells_from_peripheral_blood	Blood/Immune	Roadmap	H3K27ac	-3.54e-08	5.05e-08	0.758454
Fetal_Kidney	Other	Roadmap	H3K36me3	-7.21e-08	1.02e-07	0.759862
Primary_T_helper_cells_from_peripheral_blood	Blood/Immune	Roadmap	H3K4me1	-1.69e-08	2.38e-08	0.760849
Fetal_Brain_Female	CNS	Roadmap	H3K4me1	-3.04e-08	4.23e-08	0.763445
Skeletal_Muscle_Male	Musculoskeletal/Connective	Roadmap	H3K9ac	-3.72e-08	4.99e-08	0.772021
Primary_T_helper_cells_PMA-I_stimulated	Blood/Immune	Roadmap	H3K4me3	-4.11e-08	5.51e-08	0.772228
Placenta_Amnion	Other	Roadmap	H3K36me3	-3.04e-08	4.05e-08	0.773521
Ovary	Other	Roadmap	H3K27ac	-4.59e-08	6.05e-08	0.77628
skeletal_muscle_	Musculoskeletal/Connective	ENTEX	H3K27ac	-1.19e-08	1.56e-08	0.777782
Skeletal_Muscle_Female	Musculoskeletal/Connective	Roadmap	H3K9ac	-4.85e-08	6.29e-08	0.779621
Primary_T_helper_memory_cells_from_peripheral_blood_2	Blood/Immune	Roadmap	H3K27ac	-4.06e-08	5.18e-08	0.783109
Foreskin_Melanocyte_Primary_Cells_skin03	Other	Roadmap	H3K4me1	-2.48e-08	3.13e-08	0.785883
Ovary_	Other	ENTEX	H3K36me3	-8.25e-08	1.03e-07	0.789062
Brain_Angular_Gyrus	CNS	Roadmap	H3K4me3	-8.16e-08	1e-07	0.792302
Primary_T_killer_naive_cells_from_peripheral_blood	Blood/Immune	Roadmap	H3K9ac	-9.16e-08	1.12e-07	0.792776
Brain_Substantia_Nigra	CNS	Roadmap	H3K36me3	-5.81e-08	7.09e-08	0.793795
Foreskin_Melanocyte_Primary_Cells_skin01	Other	Roadmap	H3K4me3	-8.04e-08	9.78e-08	0.794278
Skeletal_Muscle_Male	Musculoskeletal/Connective	Roadmap	H3K4me3	-6.15e-08	7.48e-08	0.794754
Heart-LV_	Cardiovascular	ENTEX	H3K27ac	-2.89e-08	3.43e-08	0.799876
Heart-Atrial_	Cardiovascular	ENTEX	H3K4me3	-1.11e-07	1.32e-07	0.800027
Primary_T_helper_17_cells_PMA-I_stimulated	Blood/Immune	Roadmap	H3K4me1	-2.42e-08	2.87e-08	0.800314
Rectal_Smooth_Muscle	Musculoskeletal/Connective	Roadmap	H3K27ac	-3.12e-08	3.7e-08	0.800471
Fetal_Stomach	Digestive	Roadmap	H3K4me1	-2.49e-08	2.94e-08	0.801248
Skeletal_Muscle_Female	Musculoskeletal/Connective	Roadmap	H3K27ac	-2.71e-08	3.18e-08	0.802982
Fetal_Stomach	Digestive	Roadmap	H3K36me3	-2.75e-08	3.15e-08	0.808908
Ganglion_Eminence_derived_primary_cultured_neurospheres	CNS	Roadmap	H3K4me1	-4.16e-08	4.71e-08	0.811223
Thyroid_gland_	Other	ENTEX	H3K36me3	-2.77e-08	3.08e-08	0.815354
Breast_Myoepithelial_Primary_Cells	Other	Roadmap	H3K9ac	-6.85e-08	7.6e-08	0.816289
Skeletal_Muscle_Female	Musculoskeletal/Connective	Roadmap	H3K4me3	-6.37e-08	7.04e-08	0.817516
Fetal_Muscle_Leg	Musculoskeletal/Connective	Roadmap	H3K36me3	-3.24e-08	3.55e-08	0.819463
Psoas_Muscle	Musculoskeletal/Connective	Roadmap	H3K4me1	-4.89e-08	5.35e-08	0.819538
Fetal_Brain_Male	CNS	Roadmap	H3K4me3	-2.03e-07	2.22e-07	0.820796
Primary_B_cells_from_peripheral_blood	Blood/Immune	Roadmap	H3K4me3	-1.3e-07	1.42e-07	0.821444
Primary_T_helper_naive_cells_from_peripheral_blood_1	Blood/Immune	Roadmap	H3K27ac	-6.86e-08	7.42e-08	0.822105
Primary_T_helper_naive_cells_from_peripheral_blood	Blood/Immune	Roadmap	H3K9ac	-7.7e-08	8.33e-08	0.822543
Psoas_Muscle	Musculoskeletal/Connective	Roadmap	H3K4me3	-1.33e-07	1.43e-07	0.824959
Primary_T_helper_naive_cells_from_peripheral_blood_2	Blood/Immune	Roadmap	H3K4me1	-2.25e-08	2.41e-08	0.825004
Fetal_Thymus	Blood/Immune	Roadmap	H3K36me3	-2.25e-08	2.4e-08	0.82564
Fetal_Heart	Cardiovascular	Roadmap	H3K4me3	-5.39e-08	5.75e-08	0.825743
Esoph-GJ_	Digestive	ENTEX	H3K4me3	-9.35e-08	9.81e-08	0.829512
Heart-Atrial_	Cardiovascular	ENTEX	H3K4me1	-1.24e-07	1.26e-07	0.836887
Primary_T_cells_from_cord_blood	Blood/Immune	Roadmap	DNase	-7.46e-08	7.6e-08	0.836936
Colon-Sigm_	Digestive	ENTEX	H3K4me1	-1.36e-07	1.37e-07	0.838413
Fetal_Muscle_Leg	Musculoskeletal/Connective	Roadmap	H3K4me1	-2.43e-08	2.46e-08	0.838648
liver_	Liver	ENTEX	H3K36me3	-4.69e-08	4.71e-08	0.840069
Primary_T_regulatory_cells_from_peripheral_blood	Blood/Immune	Roadmap	H3K4me3	-7.7e-08	7.6e-08	0.844548
Cortex_derived_primary_cultured_neurospheres	CNS	Roadmap	H3K4me3	-1.47e-07	1.43e-07	0.847258
Breast_Myoepithelial_Primary_Cells	Other	Roadmap	H3K4me1	-2.64e-08	2.57e-08	0.848031
Heart-LV_	Cardiovascular	ENTEX	H3K4me3	-1.13e-07	1.1e-07	0.849409
Artery-Tibial_	Cardiovascular	ENTEX	H3K36me3	-3.61e-08	3.45e-08	0.852214
skeletal_muscle_	Musculoskeletal/Connective	ENTEX	H3K4me1	-1.8e-08	1.72e-08	0.852374
Testis_	Other	ENTEX	H3K27ac	-2.41e-08	2.29e-08	0.854331
Primary_T_helper_cells_from_peripheral_blood	Blood/Immune	Roadmap	H3K4me3	-1.07e-07	1.01e-07	0.854553
Rectal_Smooth_Muscle	Musculoskeletal/Connective	Roadmap	H3K36me3	-9.79e-08	9.25e-08	0.85518
Brain_Anterior_Caudate	CNS	Roadmap	H3K4me3	-8.93e-08	8.39e-08	0.856368
Colon_Smooth_Muscle	Musculoskeletal/Connective	Roadmap	H3K4me1	-3.08e-08	2.77e-08	0.86659
Stomach_Smooth_Muscle	Musculoskeletal/Connective	Roadmap	H3K27ac	-3.51e-08	3.13e-08	0.869454
Primary_Natural_Killer_cells_from_peripheral_blood	Blood/Immune	Roadmap	DNase	-8.7e-08	7.62e-08	0.873315
Aorta	Cardiovascular	Roadmap	H3K4me1	-8.79e-08	7.65e-08	0.874615
Brain_Hippocampus_Middle	CNS	Roadmap	H3K36me3	-4.92e-08	4.14e-08	0.882954
Brain_Germinal_Matrix	CNS	Roadmap	H3K4me3	-1.5e-07	1.22e-07	0.890539
Stomach_Smooth_Muscle	Musculoskeletal/Connective	Roadmap	H3K4me1	-4.24e-08	3.4e-08	0.893607
Colon_Smooth_Muscle	Musculoskeletal/Connective	Roadmap	H3K36me3	-6.93e-08	5.47e-08	0.897494
Fetal_Muscle_Leg	Musculoskeletal/Connective	Roadmap	DNase	-7.24e-08	5.71e-08	0.897757
Primary_T_helper_naive_cells_from_peripheral_blood_2	Blood/Immune	Roadmap	H3K4me3	-1.06e-07	8.36e-08	0.898053
Fetal_Muscle_Trunk	Musculoskeletal/Connective	Roadmap	DNase	-9.12e-08	7.15e-08	0.898863
Nerve-Tibial_	Other	ENTEX	H3K36me3	-5.19e-08	4.01e-08	0.902281
Fetal_Muscle_Leg	Musculoskeletal/Connective	Roadmap	H3K27ac	-5.61e-08	4.23e-08	0.907467
Foreskin_Melanocyte_Primary_Cells_skin01	Other	Roadmap	DNase	-7.71e-08	5.81e-08	0.907953
liver_	Liver	ENTEX	H3K4me3	-7.35e-08	5.53e-08	0.907994
Primary_T_helper_17_cells_PMA-I_stimulated	Blood/Immune	Roadmap	H3K4me3	-9.62e-08	7.14e-08	0.910916
Stomach_Smooth_Muscle	Musculoskeletal/Connective	Roadmap	H3K4me3	-9.26e-08	6.72e-08	0.915929
Heart-Atrial_	Cardiovascular	ENTEX	H3K36me3	-4.79e-08	3.47e-08	0.916596
Placenta_Amnion	Other	Roadmap	H3K27ac	-1.16e-07	8.2e-08	0.921795
Thymus	Blood/Immune	Roadmap	H3K4me3	-1.91e-07	1.32e-07	0.925773
Primary_T_killer_memory_cells_from_peripheral_blood	Blood/Immune	Roadmap	H3K4me3	-1.4e-07	9.66e-08	0.926198
Brain_Inferior_Temporal_Lobe	CNS	Roadmap	H3K4me3	-1.17e-07	7.94e-08	0.930319
Psoas_Muscle	Musculoskeletal/Connective	Roadmap	H3K27ac	-7.11e-08	4.8e-08	0.930535
Adipose_Nuclei	Adipose	Roadmap	H3K36me3	-5.8e-08	3.86e-08	0.933372
Brain_Substantia_Nigra	CNS	Roadmap	H3K4me1	-4.24e-08	2.8e-08	0.935289
Fetal_Muscle_Trunk	Musculoskeletal/Connective	Roadmap	H3K36me3	-5.82e-08	3.81e-08	0.936858
Nerve-Tibial_	Other	ENTEX	H3K4me3	-1.95e-07	1.26e-07	0.939895
NHDF-Ad_Adult_Dermal_Fibroblast_Primary_Cells	Musculoskeletal/Connective	Roadmap	H3K36me3	-1.28e-07	7.96e-08	0.945418
Brain_Anterior_Caudate	CNS	Roadmap	H3K4me1	-5.06e-08	3.15e-08	0.945971
Fetal_Muscle_Leg	Musculoskeletal/Connective	Roadmap	H3K4me3	-2.26e-07	1.39e-07	0.948595
Heart-LV_	Cardiovascular	ENTEX	H3K36me3	-7.3e-08	4.35e-08	0.953468
Esoph-Muscularis_	Digestive	ENTEX	H3K27ac	-7.07e-08	4.2e-08	0.953795
Primary_T_cells_from_peripheral_blood	Blood/Immune	Roadmap	H3K4me1	-4.84e-08	2.86e-08	0.954777
Aorta_	Cardiovascular	ENTEX	H3K27ac	-2.57e-08	1.51e-08	0.954988
skeletal_muscle_	Musculoskeletal/Connective	ENTEX	H3K36me3	-4.23e-08	2.49e-08	0.955341
Brain_Hippocampus_Middle	CNS	Roadmap	H3K4me1	-3.85e-08	2.26e-08	0.955717
Duodenum_Smooth_Muscle	Digestive	Roadmap	H3K4me1	-7.77e-08	4.56e-08	0.955823
Foreskin_Melanocyte_Primary_Cells_skin03	Other	Roadmap	H3K27ac	-6.58e-08	3.83e-08	0.956877
Brain_Anterior_Caudate	CNS	Roadmap	H3K27ac	-4.84e-08	2.8e-08	0.958102
Primary_T_cells_from_cord_blood	Blood/Immune	Roadmap	H3K4me3	-1.93e-07	1.11e-07	0.958851
Primary_monocytes_from_peripheral_blood	Blood/Immune	Roadmap	H3K36me3	-3.8e-08	2.15e-08	0.961341
Brain_Dorsolateral_Prefrontal_Cortex	CNS	Roadmap	H3K4me3	-1.66e-07	9.24e-08	0.963481
Fetal_Brain_Male	CNS	Roadmap	H3K4me1	-4.72e-08	2.62e-08	0.964075
Fetal_Brain_Female	CNS	Roadmap	H3K4me3	-1.86e-07	1.03e-07	0.965025
Aorta_	Cardiovascular	ENTEX	H3K4me1	-2.78e-08	1.53e-08	0.965335
Foreskin_Melanocyte_Primary_Cells_skin01	Other	Roadmap	H3K36me3	-1.18e-07	6.48e-08	0.965502
Brain_Cingulate_Gyrus	CNS	Roadmap	H3K4me3	-1.97e-07	1.07e-07	0.96789
Colon-Sigm_	Digestive	ENTEX	H3K27ac	-7.99e-08	4.29e-08	0.968546
Fetal_Lung	Other	Roadmap	H3K36me3	-6.76e-08	3.49e-08	0.973648
Esoph-GJ_	Digestive	ENTEX	H3K27ac	-7.59e-08	3.9e-08	0.974213
Fetal_Brain_Female	CNS	Roadmap	DNase	-1.34e-07	6.61e-08	0.978898
Primary_T_cells_from_peripheral_blood	Blood/Immune	Roadmap	DNase	-1.21e-07	5.94e-08	0.979468
Adrenal_gland_	Other	ENTEX	H3K36me3	-6.95e-08	3.38e-08	0.980078
Fetal_Muscle_Trunk	Musculoskeletal/Connective	Roadmap	H3K4me3	-2.9e-07	1.39e-07	0.981476
Fetal_Muscle_Trunk	Musculoskeletal/Connective	Roadmap	H3K27ac	-9.6e-08	4.52e-08	0.983043
Fetal_Heart	Cardiovascular	Roadmap	H3K36me3	-1.75e-07	8.15e-08	0.983881
Brain_Dorsolateral_Prefrontal_Cortex	CNS	Roadmap	H3K4me1	-8.86e-08	4.12e-08	0.98414
Fetal_Thymus	Blood/Immune	Roadmap	H3K4me3	-2.46e-07	1.13e-07	0.985103
Brain_Substantia_Nigra	CNS	Roadmap	H3K27ac	-5.14e-08	2.35e-08	0.985764
Foreskin_Melanocyte_Primary_Cells_skin01	Other	Roadmap	H3K27ac	-2.01e-07	9.17e-08	0.985884
Brain_Anterior_Caudate	CNS	Roadmap	H3K9ac	-1.48e-07	6.68e-08	0.986434
Brain_Cingulate_Gyrus	CNS	Roadmap	H3K4me1	-6.56e-08	2.95e-08	0.986903
Placenta_Amnion	Other	Roadmap	H3K4me3	-3.78e-07	1.68e-07	0.987938
Primary_T_cells_from_cord_blood	Blood/Immune	Roadmap	H3K4me1	-9.83e-08	4.36e-08	0.98795
Brain_Dorsolateral_Prefrontal_Cortex	CNS	Roadmap	H3K9ac	-1.95e-07	8.36e-08	0.99013
Nerve-Tibial_	Other	ENTEX	H3K27ac	-5.13e-08	2.18e-08	0.990691
Brain_Angular_Gyrus	CNS	Roadmap	H3K4me1	-7.8e-08	3.31e-08	0.990696
Fetal_Brain_Male	CNS	Roadmap	DNase	-1.53e-07	6.47e-08	0.990961
Brain_Hippocampus_Middle	CNS	Roadmap	H3K27ac	-5.87e-08	2.42e-08	0.992346
Esoph-GJ_	Digestive	ENTEX	H3K4me1	-7.43e-08	3.02e-08	0.993113
Thymus	Blood/Immune	Roadmap	H3K27ac	-1.5e-07	6.06e-08	0.993453
Nerve-Tibial_	Other	ENTEX	H3K4me1	-7.05e-08	2.78e-08	0.994381
Brain_Inferior_Temporal_Lobe	CNS	Roadmap	H3K27ac	-6.42e-08	2.41e-08	0.996151
Brain_Inferior_Temporal_Lobe	CNS	Roadmap	H3K4me1	-1.07e-07	3.97e-08	0.996482
Foreskin_Melanocyte_Primary_Cells_skin01	Other	Roadmap	H3K4me1	-2.25e-07	8.2e-08	0.997005
Brain_Angular_Gyrus	CNS	Roadmap	H3K27ac	-8.76e-08	2.99e-08	0.998276
Brain_Cingulate_Gyrus	CNS	Roadmap	H3K27ac	-7.76e-08	2.62e-08	0.998476
Brain_Cingulate_Gyrus	CNS	Roadmap	H3K9ac	-2.29e-07	7.4e-08	0.999003
Fetal_Thymus	Blood/Immune	Roadmap	H3K4me1	-7.05e-08	2.26e-08	0.999087
Thymus	Blood/Immune	Roadmap	H3K4me1	-1.31e-07	4.06e-08	0.999374
Fetal_Thymus	Blood/Immune	Roadmap	DNase	-1.93e-07	5.88e-08	0.999473
Fetal_Thymus	Blood/Immune	Roadmap	H3K27ac	-1.1e-07	3.25e-08	0.999626
Brain_Angular_Gyrus	CNS	Roadmap	H3K9ac	-2.37e-07	6.98e-08	0.999655
Brain_Substantia_Nigra	CNS	Roadmap	H3K9ac	-2.41e-07	7.03e-08	0.999702
Brain_Dorsolateral_Prefrontal_Cortex	CNS	Roadmap	H3K27ac	-1.09e-07	3.08e-08	0.999799
Brain_Inferior_Temporal_Lobe	CNS	Roadmap	H3K9ac	-2.12e-07	5.83e-08	0.999865

## Sheet: S7a
Supplementary table 7a: Functional mapping of the 570 credible SNPs
Variant details				Positional mapping			Non-coding score		Chromatin state/peaks		Promoter Histone Marks				Enhancer Histone Marks				Transcription Factor		GENCODE
rsID	CHR	BP	BFDP	nearestGene	dist	func	CADD	RegulomeDB	Minimum 15 chromatin state	Chromatin_Histone peaks	Promoter_H3K4me3 _GI_tissues	Promoter_H3K4me3 _all_tissue_types	Promoter_H3K9ac_GI_tissues	Promoter_H3K9ac_all_tissue_types	Enhancer_H3K4me1_GI_tissues	Enhancer_H3K4me1_all_tissue_types	Enhancer_H3K27ac_GI_tissues	Enhancer_H3K27ac_all_tissue_types	TF-Motifs	TF-ChIP
rs116799977	1	46587265	4.89859e-09	PIK3R3	0	intronic	0.447	7	4	E002,H3K4me3_Pro;E087,H3K4me1_Enh;E111,H3K4me1_Enh	No	ESC			Yes	PANC, GI			Nr2f2		PIK3R3
rs138323269	1	46236184	4.46816e-13	RP11-630I5.1	10764	intergenic	8.167	2b	5	E005,H3K9ac_Pro;E027,H3K9ac_Pro;E049,H3K9ac_Pro;E107,H3K9ac_Pro;E108,H3K9ac_Pro;E111,H3K9ac_Pro;E006,H3K27ac_Enh;E011,H3K27ac_Enh;E012,H3K27ac_Enh;E055,H3K27ac_Enh;E080,H3K27ac_Enh;E100,H3K27ac_Enh;E108,H3K27ac_Enh;E006,H3K4me1_Enh;E017,H3K4me1_Enh;E026,H3K4me1_Enh;E049,H3K4me1_Enh;E052,H3K4me1_Enh;E055,H3K4me1_Enh;E056,H3K4me1_Enh;E090,H3K4me1_Enh;E100,H3K4me1_Enh;E107,H3K4me1_Enh;E108,H3K4me1_E…	No	MUS	Yes	5 tissues	Yes	8 tissues	No	4 tissues	ATF3,Irf	ZNF263	16kb 5' of MAST2
rs138336999	1	46320767	2.05938e-13	MAST2	0	intronic	4.535	5	5	E004,H3K4me1_Enh;E020,H3K4me1_Enh;E021,H3K4me1_Enh;E022,H3K4me1_Enh;E024,H3K4me1_Enh;E049,H3K4me1_Enh;E061,H3K4me1_Enh;E067,H3K4me1_Enh;E094,H3K4me1_Enh;E095,H3K4me1_Enh;E104,H3K4me1_Enh;E008,H3K27ac_Enh;E014,H3K27ac_Enh;E055,H3K27ac_Enh;E063,H3K9ac_Pro;E066,H3K9ac_Pro;E124,H3K9ac_Pro;E108,H3K4me3_Pro;E113,H3K4me3_Pro	No	MUS, SPLN	No	FAT, LIV, BLD	Yes	8 tissues	No	ESC, SKIN	Ets,Ik-1,STAT		MAST2
rs139167107	1	46318085	2.71605e-10	MAST2	0	intronic	1.468	7	5	E094,H3K4me1_Enh;E110,H3K4me1_Enh;E121,H3K4me1_Enh					Yes	GI, MUS			SIX5,TEF-1		MAST2
rs139197566	1	46573822	2.33215e-10	PIK3R3	0	intronic	2.817	7	4	E011,H3K27ac_Enh;E067,H3K27ac_Enh;E116,H3K27ac_Enh;E018,H3K9ac_Pro;E116,H3K9ac_Pro;E116,H3K4me1_Enh;E116,H3K4me3_Pro	No	BLD	No	IPSC, BLD	No	BLD	No	ESDR, BRN, BLD	Hoxa9,Hoxd10,Maf,NRSF,Rhox11		PIK3R3
rs139316825	1	46151904	9.77756e-13	GPBP1L1	0	intronic	3.972	4	1	E001,H3K4me3_Pro;E002,H3K4me3_Pro;E003,H3K4me3_Pro;E004,H3K4me3_Pro;E005,H3K4me3_Pro;E006,H3K4me3_Pro;E007,H3K4me3_Pro;E008,H3K4me3_Pro;E009,H3K4me3_Pro;E010,H3K4me3_Pro;E011,H3K4me3_Pro;E012,H3K4me3_Pro;E013,H3K4me3_Pro;E014,H3K4me3_Pro;E015,H3K4me3_Pro;E016,H3K4me3_Pro;E017,H3K4me3_Pro;E018,H3K4me3_Pro;E019,H3K4me3_Pro;E020,H3K4me3_Pro;E021,H3K4me3_Pro;E022,H3K4me3_Pro;E023,H3K4me3_Pro;E024,H3K…	Yes	24 tissues	Yes	18 tissues	Yes	11 tissues	Yes	23 tissues	BRCA1,Egr-1,TCF12	CTCF,POL24H8,RAD21,CCNT2,TAF1,YY1	GPBP1L1
rs141119166	1	46558253	4.18978e-10	PIK3R3	0	intronic	1.54	7	5	E011,H3K27ac_Enh;E012,H3K27ac_Enh;E053,H3K4me1_Enh;E054,H3K4me1_Enh;E105,H3K4me1_Enh					No	BRN, HRT	No	ESDR	Foxm1,SIX5,ZID,Znf143		PIK3R3
rs141349023	1	46544878	2.07475e-09	PIK3R3	0	intronic	5.961	7	4	E006,H3K9ac_Pro;E027,H3K9ac_Pro;E028,H3K4me1_Enh;E061,H3K4me1_Enh;E058,H3K27ac_Enh;E093,H3K27ac_Enh			No	ESDR, BRST	No	BRST, SKIN	No	SKIN, THYM			PIK3R3
rs141423993	1	46345654	1.65718e-09	MAST2	0	intronic	10.48	6	5	E011,H3K27ac_Enh;E013,H3K27ac_Enh;E061,H3K27ac_Enh;E076,H3K27ac_Enh;E078,H3K27ac_Enh;E118,H3K27ac_Enh;E125,H3K27ac_Enh;E011,H3K4me1_Enh;E013,H3K4me1_Enh;E016,H3K4me1_Enh;E017,H3K4me1_Enh;E025,H3K4me1_Enh;E026,H3K4me1_Enh;E028,H3K4me1_Enh;E052,H3K4me1_Enh;E055,H3K4me1_Enh;E058,H3K4me1_Enh;E110,H3K4me1_Enh;E114,H3K4me1_Enh;E116,H3K4me1_Enh;E125,H3K4me1_Enh;E126,H3K4me1_Enh;E129,H3K4me1_Enh;E025,H3K…			No	FAT, LIV, BRN	Yes	12 tissues	Yes	5 tissues	Nkx2,PLZF		MAST2
rs141743758	1	46662220	2.79528e-09	POMGNT1	0	intronic	0.942	5	4	E005,H3K27ac_Enh;E011,H3K27ac_Enh;E017,H3K27ac_Enh;E020,H3K27ac_Enh;E032,H3K27ac_Enh;E034,H3K27ac_Enh;E037,H3K27ac_Enh;E038,H3K27ac_Enh;E039,H3K27ac_Enh;E040,H3K27ac_Enh;E041,H3K27ac_Enh;E047,H3K27ac_Enh;E048,H3K27ac_Enh;E050,H3K27ac_Enh;E055,H3K27ac_Enh;E056,H3K27ac_Enh;E058,H3K27ac_Enh;E061,H3K27ac_Enh;E062,H3K27ac_Enh;E063,H3K27ac_Enh;E066,H3K27ac_Enh;E067,H3K27ac_Enh;E068,H3K27ac_Enh;E069,H3K…	Yes	16 tissues	Yes	16 tissues	Yes	19 tissues	Yes	13 tissues	Arid3a,Bbx,Hbp1,Hoxb13,Hoxd10		POMGNT1
rs142296595	1	46223923	4.90941e-17	IPP	7600	intergenic	3.28	4	5	E011,H3K4me1_Enh;E094,H3K4me1_Enh;E110,H3K4me1_Enh;E011,H3K4me3_Pro;E021,H3K27ac_Enh;E027,H3K9ac_Pro	No	ESDR	No	BRST	Yes	ESDR, GI	No	IPSC	HMG-IY,Sox		7.6kb 5' of IPP
rs143139269	1	46544069	1.13245e-05	PIK3R3	0	intronic	0.563	7	4	E017,H3K4me1_Enh;E023,H3K4me1_Enh;E025,H3K4me1_Enh;E027,H3K4me1_Enh;E028,H3K4me1_Enh;E058,H3K4me1_Enh;E061,H3K4me1_Enh;E119,H3K4me1_Enh;E127,H3K4me1_Enh;E027,H3K9ac_Pro;E124,H3K9ac_Pro;E127,H3K9ac_Pro;E058,H3K27ac_Enh;E061,H3K27ac_Enh;E093,H3K27ac_Enh;E058,H3K4me3_Pro;E096,H3K4me3_Pro	No	SKIN, LNG	No	BRST, BLD, SKIN	No	4 tissues	No	SKIN, THYM	BCL,Ehf,Ets,HIF1,Spdef,UF1H3BETA,p300		PIK3R3
rs144993944	1	46599639	2.40931e-09	PIK3R3	0	intronic	5.228	4	2	E001,H3K4me1_Enh;E003,H3K4me1_Enh;E004,H3K4me1_Enh;E005,H3K4me1_Enh;E006,H3K4me1_Enh;E007,H3K4me1_Enh;E008,H3K4me1_Enh;E009,H3K4me1_Enh;E010,H3K4me1_Enh;E011,H3K4me1_Enh;E012,H3K4me1_Enh;E013,H3K4me1_Enh;E014,H3K4me1_Enh;E015,H3K4me1_Enh;E016,H3K4me1_Enh;E017,H3K4me1_Enh;E018,H3K4me1_Enh;E019,H3K4me1_Enh;E020,H3K4me1_Enh;E022,H3K4me1_Enh;E023,H3K4me1_Enh;E024,H3K4me1_Enh;E025,H3K4me1_Enh;E026,H3K…	Yes	21 tissues	Yes	18 tissues	Yes	23 tissues	Yes	23 tissues	Hoxa7		RP4-533D7.5
rs145667118	1	46505403	7.29737e-10	PIK3R3	408	downstream	9.576	2a	2	E006,H3K27ac_Enh;E011,H3K27ac_Enh;E012,H3K27ac_Enh;E056,H3K27ac_Enh;E066,H3K27ac_Enh;E067,H3K27ac_Enh;E071,H3K27ac_Enh;E072,H3K27ac_Enh;E075,H3K27ac_Enh;E079,H3K27ac_Enh;E080,H3K27ac_Enh;E089,H3K27ac_Enh;E095,H3K27ac_Enh;E096,H3K27ac_Enh;E100,H3K27ac_Enh;E101,H3K27ac_Enh;E102,H3K27ac_Enh;E104,H3K27ac_Enh;E105,H3K27ac_Enh;E106,H3K27ac_Enh;E108,H3K27ac_Enh;E109,H3K27ac_Enh;E112,H3K27ac_Enh;E113,H3K…	No	SKIN, HRT, CRVX	Yes	8 tissues	Yes	19 tissues	Yes	12 tissues	AP-2,Sin3Ak-20	GR,AP2ALPHA,AP2GAMMA,CEBPB,MAX,STAT3,P300	408bp 3' of PIK3R3
rs145951479	1	46520021	6.18048e-11	PIK3R3	0	intronic	3.822	7	4	E011,H3K27ac_Enh;E012,H3K27ac_Enh;E084,H3K27ac_Enh;E085,H3K27ac_Enh;E013,H3K4me1_Enh;E061,H3K4me1_Enh;E075,H3K4me1_Enh;E084,H3K4me1_Enh;E085,H3K4me1_Enh;E094,H3K4me1_Enh;E097,H3K4me1_Enh;E102,H3K4me1_Enh;E109,H3K4me1_Enh;E110,H3K4me1_Enh;E117,H3K4me1_Enh;E123,H3K4me1_Enh;E024,H3K4me3_Pro;E038,H3K9ac_Pro	No	ESC	No	BLD	Yes	6 tissues	Yes	ESDR, GI	BDP1,GR,Gfi1		PIK3R3
rs146044835	1	46289605	2.02739e-11	MAST2	0	intronic	0.458	6	5	E011,H3K27ac_Enh;E118,H3K27ac_Enh;E011,H3K4me1_Enh;E077,H3K4me1_Enh;E084,H3K4me1_Enh;E085,H3K4me1_Enh;E109,H3K4me1_Enh;E114,H3K4me1_Enh;E116,H3K4me1_Enh;E118,H3K4me1_Enh;E124,H3K9ac_Pro			No	BLD	Yes	5 tissues	No	ESDR, LIV	HP1-site-factor,TATA		MAST2
rs147519115	1	46470825	5.39426e-10	MAST2	0	intronic	0.315	6	4	E005,H3K4me1_Enh;E011,H3K4me1_Enh;E021,H3K4me1_Enh;E029,H3K4me1_Enh;E066,H3K4me1_Enh;E076,H3K4me1_Enh;E088,H3K4me1_Enh;E095,H3K4me1_Enh;E104,H3K4me1_Enh;E105,H3K4me1_Enh;E124,H3K4me1_Enh;E015,H3K27ac_Enh;E029,H3K27ac_Enh;E095,H3K27ac_Enh;E100,H3K27ac_Enh;E103,H3K27ac_Enh;E104,H3K27ac_Enh;E124,H3K27ac_Enh;E062,H3K9ac_Pro;E063,H3K9ac_Pro;E088,H3K9ac_Pro;E124,H3K9ac_Pro			No	BLD, FAT, LNG	Yes	7 tissues	Yes	5 tissues	Nr2f2,Pax-5,T3R,Zbtb12		MAST2
rs147855074	1	46398307	2.57883e-10	MAST2	0	intronic	0.261	6	4	E015,H3K27ac_Enh;E019,H3K27ac_Enh;E020,H3K27ac_Enh;E021,H3K27ac_Enh;E037,H3K27ac_Enh;E050,H3K27ac_Enh;E075,H3K27ac_Enh;E100,H3K27ac_Enh;E101,H3K27ac_Enh;E102,H3K27ac_Enh;E105,H3K27ac_Enh;E106,H3K27ac_Enh;E109,H3K27ac_Enh;E019,H3K9ac_Pro;E024,H3K4me1_Enh;E032,H3K4me1_Enh;E046,H3K4me1_Enh;E055,H3K4me1_Enh;E077,H3K4me1_Enh;E078,H3K4me1_Enh;E095,H3K4me1_Enh;E100,H3K4me1_Enh;E102,H3K4me1_Enh;E105,H3K4…	Yes	GI	No	IPSC	Yes	7 tissues	Yes	6 tissues	HNF4,Mtf1,PPAR,RXRA,Zbtb3		MAST2
rs149599144	1	45801048	3.25739e-17	MUTYH	0	intronic	2.997	5	1	E001,H3K4me1_Enh;E004,H3K4me1_Enh;E005,H3K4me1_Enh;E011,H3K4me1_Enh;E012,H3K4me1_Enh;E013,H3K4me1_Enh;E014,H3K4me1_Enh;E015,H3K4me1_Enh;E016,H3K4me1_Enh;E018,H3K4me1_Enh;E019,H3K4me1_Enh;E020,H3K4me1_Enh;E024,H3K4me1_Enh;E028,H3K4me1_Enh;E034,H3K4me1_Enh;E036,H3K4me1_Enh;E039,H3K4me1_Enh;E040,H3K4me1_Enh;E041,H3K4me1_Enh;E042,H3K4me1_Enh;E043,H3K4me1_Enh;E044,H3K4me1_Enh;E048,H3K4me1_Enh;E053,H3K…	Yes	ESDR, SKIN, GI	Yes	13 tissues	Yes	16 tissues	Yes	12 tissues	Foxa		MUTYH
rs149674794	1	46035879	9.72132e-17	AKR1A1	157	downstream	6.409	4	3	E001,H3K4me1_Enh;E015,H3K4me1_Enh;E018,H3K4me1_Enh;E020,H3K4me1_Enh;E027,H3K4me1_Enh;E034,H3K4me1_Enh;E048,H3K4me1_Enh;E055,H3K4me1_Enh;E056,H3K4me1_Enh;E059,H3K4me1_Enh;E063,H3K4me1_Enh;E069,H3K4me1_Enh;E071,H3K4me1_Enh;E072,H3K4me1_Enh;E073,H3K4me1_Enh;E074,H3K4me1_Enh;E079,H3K4me1_Enh;E091,H3K4me1_Enh;E107,H3K4me1_Enh;E108,H3K4me1_Enh;E114,H3K4me1_Enh;E003,H3K27ac_Enh;E012,H3K27ac_Enh;E013,H3K…	No	SKIN	Yes	7 tissues	Yes	11 tissues	Yes	11 tissues		CTCF,BATF,IRF4,RAD21,SIX5,SMC3,YY1,ZNF143,NFKB,KAP1,MAX,JUND,RFX5,CJUN,CMYC,CTCFL,GATA2,POL2,POL24H8,SIN3AK20,ZNF263	157bp 3' of AKR1A1
rs181735913	1	46310163	2.37284e-10	MAST2	0	intronic	0.044	7	5	E006,H3K4me1_Enh;E011,H3K4me1_Enh;E040,H3K4me1_Enh;E055,H3K4me1_Enh;E056,H3K4me1_Enh;E077,H3K4me1_Enh;E080,H3K4me1_Enh;E011,H3K4me3_Pro;E025,H3K9ac_Pro;E080,H3K27ac_Enh	No	ESDR	No	FAT	Yes	5 tissues	No	ADRL	GR		MAST2
rs181919544	1	45971384	2.81154e-15	MMACHC	0	intronic	1.371	6	5	E011,H3K27ac_Enh;E050,H3K27ac_Enh;E071,H3K27ac_Enh;E074,H3K27ac_Enh;E038,H3K9ac_Pro;E083,H3K9ac_Pro;E107,H3K9ac_Pro;E056,H3K4me3_Pro;E059,H3K4me3_Pro;E066,H3K4me1_Enh;E073,H3K4me1_Enh;E113,H3K4me1_Enh	No	SKIN	No	BLD, HRT, MUS	No	LIV, BRN, SPLN	No	ESDR, BLD, BRN	BCL,ERalpha-a,GR,NRSF,RXRA,YY1		MMACHC
rs181934202	1	46061946	1.07332e-15	NASP	0	intronic	6.495	6	4	E001,H3K4me1_Enh;E018,H3K4me1_Enh;E037,H3K4me1_Enh;E039,H3K4me1_Enh;E040,H3K4me1_Enh;E041,H3K4me1_Enh;E043,H3K4me1_Enh;E044,H3K4me1_Enh;E045,H3K4me1_Enh;E048,H3K4me1_Enh;E061,H3K4me1_Enh;E074,H3K4me1_Enh;E077,H3K4me1_Enh;E087,H3K4me1_Enh;E105,H3K4me1_Enh;E115,H3K4me1_Enh;E123,H3K4me1_Enh;E004,H3K9ac_Pro;E068,H3K9ac_Pro;E012,H3K27ac_Enh;E013,H3K27ac_Enh;E015,H3K27ac_Enh;E016,H3K27ac_Enh;E043,H3K27…			No	ESDR, BRN	Yes	8 tissues	No	4 tissues	Nkx2,Nkx3		NASP
rs183981399	1	46407931	3.43145e-11	MAST2	0	intronic	1.812	7	5	E001,H3K4me1_Enh;E011,H3K4me1_Enh;E014,H3K4me1_Enh;E015,H3K4me1_Enh;E016,H3K4me1_Enh;E018,H3K4me1_Enh;E019,H3K4me1_Enh;E020,H3K4me1_Enh;E003,H3K27ac_Enh;E011,H3K27ac_Enh;E014,H3K27ac_Enh;E016,H3K27ac_Enh;E011,H3K4me3_Pro;E020,H3K4me3_Pro;E020,H3K9ac_Pro;E047,H3K9ac_Pro;E076,H3K9ac_Pro	No	ESDR, IPSC	Yes	IPSC, BLD, GI	No	ESC, ESDR, IPSC	No	ESC, ESDR	Arid3a,Foxp3,HMG-IY,Pax-4,Pou1f1,Pou2f2,Pou5f1		MAST2
rs184117526	1	46404531	6.63011e-13	MAST2	0	intronic	2.487	6	4	E020,H3K27ac_Enh;E102,H3K27ac_Enh;E102,H3K4me1_Enh;E110,H3K4me1_Enh					Yes	GI	Yes	IPSC, GI	Cdx		MAST2
rs186107317	1	46045280	8.16322e-19	NASP	4237	intergenic	1.355	7	5	E110,H3K4me1_Enh					Yes	GI			Pou2f2		4.2kb 5' of NASP
rs188714668	1	46237290	4.09551e-16	RP11-630I5.1	9658	intergenic	11.71	7	5	E047,H3K9ac_Pro;E107,H3K9ac_Pro;E108,H3K9ac_Pro;E080,H3K27ac_Enh;E108,H3K27ac_Enh;E080,H3K4me1_Enh;E084,H3K4me1_Enh;E100,H3K4me1_Enh;E108,H3K4me1_Enh			No	BLD, MUS	Yes	ADRL, GI, MUS	No	ADRL, MUS	Ik-2,RREB-1		15kb 5' of MAST2
rs189064599	1	46122430	4.62056e-16	GPBP1L1	0	intronic	3.718	7	4	E004,H3K27ac_Enh;E012,H3K27ac_Enh;E037,H3K27ac_Enh;E038,H3K27ac_Enh;E039,H3K27ac_Enh;E041,H3K27ac_Enh;E043,H3K27ac_Enh;E044,H3K27ac_Enh;E049,H3K27ac_Enh;E056,H3K27ac_Enh;E061,H3K27ac_Enh;E066,H3K27ac_Enh;E068,H3K27ac_Enh;E071,H3K27ac_Enh;E078,H3K27ac_Enh;E084,H3K27ac_Enh;E085,H3K27ac_Enh;E102,H3K27ac_Enh;E105,H3K27ac_Enh;E106,H3K27ac_Enh;E109,H3K27ac_Enh;E118,H3K27ac_Enh;E124,H3K27ac_Enh;E028,H3K…	Yes	LIV, GI	Yes	4 tissues	Yes	6 tissues	Yes	8 tissues	p300		GPBP1L1
rs192338274	1	46432002	9.81432e-11	MAST2	0	intronic	0.094	5	5	E004,H3K27ac_Enh;E108,H3K27ac_Enh;E011,H3K4me3_Pro;E061,H3K4me1_Enh;E083,H3K4me1_Enh;E102,H3K4me1_Enh;E105,H3K4me1_Enh;E107,H3K4me1_Enh;E108,H3K4me1_Enh;E121,H3K4me1_Enh;E083,H3K9ac_Pro	No	ESDR	No	HRT	Yes	4 tissues	No	ESDR, MUS	Cdx,Pax-4,TAL1		MAST2
rs35286958	1	45980777	1.56056e-15	PRDX1	0	intronic	1.665	NA	3	E001,H3K4me1_Enh;E006,H3K4me1_Enh;E007,H3K4me1_Enh;E011,H3K4me1_Enh;E013,H3K4me1_Enh;E017,H3K4me1_Enh;E024,H3K4me1_Enh;E026,H3K4me1_Enh;E037,H3K4me1_Enh;E043,H3K4me1_Enh;E049,H3K4me1_Enh;E050,H3K4me1_Enh;E051,H3K4me1_Enh;E052,H3K4me1_Enh;E055,H3K4me1_Enh;E056,H3K4me1_Enh;E057,H3K4me1_Enh;E058,H3K4me1_Enh;E061,H3K4me1_Enh;E066,H3K4me1_Enh;E067,H3K4me1_Enh;E069,H3K4me1_Enh;E071,H3K4me1_Enh;E073,H3K…	Yes	5 tissues	Yes	12 tissues	Yes	13 tissues	Yes	15 tissues	Elf3,Fox,Foxa,Foxd3,Foxi1,Foxj1,Foxj2,Foxk1,Foxo,Foxq1,HDAC2,Irf,Sox,p300		PRDX1
rs36053993	1	45797228	1.02113e-17	MUTYH	0	exonic	34	NA	4	E005,H3K4me1_Enh;E022,H3K4me1_Enh;E056,H3K4me1_Enh;E059,H3K4me1_Enh;E075,H3K4me1_Enh;E079,H3K4me1_Enh;E089,H3K4me1_Enh;E101,H3K4me1_Enh;E102,H3K4me1_Enh;E106,H3K4me1_Enh;E108,H3K4me1_Enh;E110,H3K4me1_Enh;E113,H3K4me1_Enh;E006,H3K4me3_Pro;E055,H3K4me3_Pro;E056,H3K4me3_Pro;E113,H3K4me3_Pro;E007,H3K9ac_Pro;E015,H3K9ac_Pro;E018,H3K9ac_Pro;E019,H3K9ac_Pro;E020,H3K9ac_Pro;E027,H3K9ac_Pro;E062,H3K9ac_Pr…	No	ESDR, SKIN, SPLN	Yes	8 tissues	Yes	6 tissues	Yes	10 tissues	HDAC2,TFIIA		MUTYH
rs41272135	1	46082911	7.25849e-15	NASP	0	intronic	2.599	3a	4	E006,H3K4me1_Enh;E032,H3K4me1_Enh;E055,H3K4me1_Enh;E056,H3K4me1_Enh;E063,H3K4me1_Enh;E095,H3K4me1_Enh;E100,H3K4me1_Enh;E104,H3K4me1_Enh;E107,H3K4me1_Enh;E108,H3K4me1_Enh;E122,H3K4me1_Enh;E125,H3K4me1_Enh;E008,H3K27ac_Enh;E011,H3K27ac_Enh;E012,H3K27ac_Enh;E013,H3K27ac_Enh;E014,H3K27ac_Enh;E015,H3K27ac_Enh;E016,H3K27ac_Enh;E017,H3K27ac_Enh;E020,H3K27ac_Enh;E039,H3K27ac_Enh;E040,H3K27ac_Enh;E041,H3K…	No	SPLN	Yes	FAT, GI, MUS	No	8 tissues	Yes	13 tissues	GATA,GR,Lmo2-complex,TATA		NASP
rs41309177	1	46507344	1.30105e-13	PIK3R3	0	UTR3	8.164	3a	4	E001,H3K4me1_Enh;E006,H3K4me1_Enh;E017,H3K4me1_Enh;E018,H3K4me1_Enh;E024,H3K4me1_Enh;E025,H3K4me1_Enh;E031,H3K4me1_Enh;E032,H3K4me1_Enh;E036,H3K4me1_Enh;E046,H3K4me1_Enh;E049,H3K4me1_Enh;E053,H3K4me1_Enh;E054,H3K4me1_Enh;E055,H3K4me1_Enh;E056,H3K4me1_Enh;E059,H3K4me1_Enh;E063,H3K4me1_Enh;E067,H3K4me1_Enh;E068,H3K4me1_Enh;E069,H3K4me1_Enh;E070,H3K4me1_Enh;E071,H3K4me1_Enh;E073,H3K4me1_Enh;E074,H3K…	No	5 tissues	Yes	9 tissues	Yes	19 tissues	Yes	11 tissues	Barhl1,Barx1,Barx2,Dlx2,Dlx5,Hoxa5,Isl2,Lhx4,Lhx8,Msx2	TCF12,ZEB1	PIK3R3
rs544869704	1	46598636	1.28591e-08	PIK3R3	0	UTR5	19.66	NA	1	NA	NA	NA	NA		NA	NA	NA	NA	NA		NA
rs74615010	1	46147491	8.39457e-15	GPBP1L1	0	intronic	0.329	5	1	E001,H3K4me1_Enh;E002,H3K4me1_Enh;E003,H3K4me1_Enh;E004,H3K4me1_Enh;E007,H3K4me1_Enh;E008,H3K4me1_Enh;E009,H3K4me1_Enh;E010,H3K4me1_Enh;E011,H3K4me1_Enh;E012,H3K4me1_Enh;E013,H3K4me1_Enh;E014,H3K4me1_Enh;E015,H3K4me1_Enh;E016,H3K4me1_Enh;E017,H3K4me1_Enh;E018,H3K4me1_Enh;E019,H3K4me1_Enh;E020,H3K4me1_Enh;E021,H3K4me1_Enh;E023,H3K4me1_Enh;E024,H3K4me1_Enh;E025,H3K4me1_Enh;E026,H3K4me1_Enh;E027,H3K…	Yes	12 tissues	Yes	12 tissues	Yes	23 tissues	Yes	12 tissues	BDP1,E2F,YY1		GPBP1L1
rs112481208	4	14868217	0.00566035	LINC00504	0	ncRNA_intronic	0.012	2b	5	E011,H3K4me1_Enh;E012,H3K4me1_Enh;E030,H3K4me1_Enh;E049,H3K4me1_Enh;E061,H3K4me1_Enh;E066,H3K4me1_Enh;E067,H3K4me1_Enh;E068,H3K4me1_Enh;E069,H3K4me1_Enh;E071,H3K4me1_Enh;E072,H3K4me1_Enh;E074,H3K4me1_Enh;E076,H3K4me1_Enh;E092,H3K4me1_Enh;E103,H3K4me1_Enh;E111,H3K4me1_Enh;E118,H3K4me1_Enh;E123,H3K4me1_Enh;E011,H3K4me3_Pro;E076,H3K4me3_Pro;E103,H3K4me3_Pro;E111,H3K4me3_Pro;E061,H3K27ac_Enh;E066,H3K…	Yes	ESDR, GI	Yes	BLD, BRN, GI	Yes	7 tissues	Yes	5 tissues	Arid3a,Dbx1,Foxd3,Hlx1,Hoxb13,Hoxd10,Irx,Mef2,TATA,TEF	TCF4	LINC00504
rs115203393	4	14875682	0.00103342	LINC00504	0	ncRNA_intronic	3.672	6	5	E006,H3K9ac_Pro;E046,H3K4me1_Enh;E061,H3K4me1_Enh;E066,H3K4me1_Enh;E069,H3K4me1_Enh;E096,H3K4me1_Enh;E099,H3K4me1_Enh;E061,H3K27ac_Enh;E096,H3K4me3_Pro	No	LNG	No	ESDR	No	6 tissues	No	SKIN	Foxm1,Smad		LINC00504
rs11728734	4	14870651	0.000436202	LINC00504	0	ncRNA_intronic	3.606	7	5	E001,H3K4me1_Enh;E004,H3K4me1_Enh;E007,H3K4me1_Enh;E010,H3K4me1_Enh;E011,H3K4me1_Enh;E012,H3K4me1_Enh;E015,H3K4me1_Enh;E016,H3K4me1_Enh;E018,H3K4me1_Enh;E023,H3K4me1_Enh;E024,H3K4me1_Enh;E025,H3K4me1_Enh;E029,H3K4me1_Enh;E053,H3K4me1_Enh;E054,H3K4me1_Enh;E061,H3K4me1_Enh;E063,H3K4me1_Enh;E066,H3K4me1_Enh;E067,H3K4me1_Enh;E068,H3K4me1_Enh;E069,H3K4me1_Enh;E070,H3K4me1_Enh;E071,H3K4me1_Enh;E072,H3K…	Yes	ESC, ESDR, GI	Yes	6 tissues	Yes	11 tissues	Yes	7 tissues	Evi-1,TATA		LINC00504
rs11729815	4	14871178	0.000613101	LINC00504	0	ncRNA_intronic	0.536	5	5	E001,H3K4me1_Enh;E004,H3K4me1_Enh;E007,H3K4me1_Enh;E010,H3K4me1_Enh;E011,H3K4me1_Enh;E012,H3K4me1_Enh;E015,H3K4me1_Enh;E023,H3K4me1_Enh;E025,H3K4me1_Enh;E053,H3K4me1_Enh;E054,H3K4me1_Enh;E059,H3K4me1_Enh;E061,H3K4me1_Enh;E063,H3K4me1_Enh;E066,H3K4me1_Enh;E068,H3K4me1_Enh;E069,H3K4me1_Enh;E071,H3K4me1_Enh;E074,H3K4me1_Enh;E076,H3K4me1_Enh;E081,H3K4me1_Enh;E083,H3K4me1_Enh;E092,H3K4me1_Enh;E094,H3K…	Yes	BRST, GI	Yes	6 tissues	Yes	9 tissues	Yes	4 tissues	Gm397		LINC00504
rs11944971	4	14873480	0.000520114	LINC00504	0	ncRNA_intronic	5.774	5	5	E001,H3K4me1_Enh;E002,H3K4me1_Enh;E005,H3K4me1_Enh;E007,H3K4me1_Enh;E012,H3K4me1_Enh;E014,H3K4me1_Enh;E015,H3K4me1_Enh;E018,H3K4me1_Enh;E020,H3K4me1_Enh;E022,H3K4me1_Enh;E024,H3K4me1_Enh;E025,H3K4me1_Enh;E028,H3K4me1_Enh;E049,H3K4me1_Enh;E055,H3K4me1_Enh;E057,H3K4me1_Enh;E058,H3K4me1_Enh;E059,H3K4me1_Enh;E061,H3K4me1_Enh;E076,H3K4me1_Enh;E083,H3K4me1_Enh;E092,H3K4me1_Enh;E094,H3K4me1_Enh;E099,H3K…	No	BRST, BRN, SPLN	No	4 tissues	Yes	10 tissues	Yes	4 tissues	NRSF,Sin3Ak-20		LINC00504
rs41328848	4	14879210	0.00016314	LINC00504	0	ncRNA_intronic	7.688	NA	2	E001,H3K4me1_Enh;E005,H3K4me1_Enh;E011,H3K4me1_Enh;E012,H3K4me1_Enh;E023,H3K4me1_Enh;E025,H3K4me1_Enh;E027,H3K4me1_Enh;E028,H3K4me1_Enh;E029,H3K4me1_Enh;E030,H3K4me1_Enh;E031,H3K4me1_Enh;E032,H3K4me1_Enh;E033,H3K4me1_Enh;E034,H3K4me1_Enh;E035,H3K4me1_Enh;E036,H3K4me1_Enh;E037,H3K4me1_Enh;E038,H3K4me1_Enh;E039,H3K4me1_Enh;E040,H3K4me1_Enh;E041,H3K4me1_Enh;E042,H3K4me1_Enh;E043,H3K4me1_Enh;E044,H3K…	No	BLD, SPLN	No	5 tissues	Yes	19 tissues	Yes	13 tissues	Bsx,Dlx2,Foxd3,Nobox,Pou3f1,Sox	PU1,CMYC,MAX,GATA3,P300	LINC00504
rs58353890	4	14867935	0.00190946	LINC00504	0	ncRNA_intronic	0.185	5	5	E011,H3K4me1_Enh;E012,H3K4me1_Enh;E023,H3K4me1_Enh;E025,H3K4me1_Enh;E030,H3K4me1_Enh;E049,H3K4me1_Enh;E061,H3K4me1_Enh;E066,H3K4me1_Enh;E067,H3K4me1_Enh;E068,H3K4me1_Enh;E069,H3K4me1_Enh;E071,H3K4me1_Enh;E072,H3K4me1_Enh;E074,H3K4me1_Enh;E076,H3K4me1_Enh;E092,H3K4me1_Enh;E103,H3K4me1_Enh;E111,H3K4me1_Enh;E118,H3K4me1_Enh;E123,H3K4me1_Enh;E011,H3K4me3_Pro;E076,H3K4me3_Pro;E103,H3K4me3_Pro;E111,H3K…	Yes	ESDR, GI	Yes	BLD, BRN, GI	Yes	8 tissues	Yes	5 tissues	AP-1,MAZR		LINC00504
rs73800429	4	14867466	0.00201446	LINC00504	0	ncRNA_intronic	6.122	5	5	E006,H3K27ac_Enh;E066,H3K27ac_Enh;E067,H3K27ac_Enh;E068,H3K27ac_Enh;E069,H3K27ac_Enh;E071,H3K27ac_Enh;E072,H3K27ac_Enh;E073,H3K27ac_Enh;E074,H3K27ac_Enh;E076,H3K27ac_Enh;E078,H3K27ac_Enh;E079,H3K27ac_Enh;E101,H3K27ac_Enh;E103,H3K27ac_Enh;E111,H3K27ac_Enh;E011,H3K4me1_Enh;E012,H3K4me1_Enh;E023,H3K4me1_Enh;E025,H3K4me1_Enh;E029,H3K4me1_Enh;E030,H3K4me1_Enh;E049,H3K4me1_Enh;E059,H3K4me1_Enh;E061,H3K…	Yes	ESDR, FAT, GI	Yes	BLD, BRN, GI	Yes	8 tissues	Yes	4 tissues	FXR,HNF1,Pou3f2,RP58		LINC00504
rs77951517	4	14873819	0.00103342	LINC00504	0	ncRNA_intronic	4.996	4	5	E001,H3K4me1_Enh;E002,H3K4me1_Enh;E005,H3K4me1_Enh;E007,H3K4me1_Enh;E008,H3K4me1_Enh;E012,H3K4me1_Enh;E014,H3K4me1_Enh;E015,H3K4me1_Enh;E016,H3K4me1_Enh;E018,H3K4me1_Enh;E019,H3K4me1_Enh;E020,H3K4me1_Enh;E022,H3K4me1_Enh;E025,H3K4me1_Enh;E028,H3K4me1_Enh;E049,H3K4me1_Enh;E055,H3K4me1_Enh;E057,H3K4me1_Enh;E058,H3K4me1_Enh;E059,H3K4me1_Enh;E061,H3K4me1_Enh;E076,H3K4me1_Enh;E083,H3K4me1_Enh;E092,H3K…	No	BRN, SPLN	No	4 tissues	Yes	11 tissues	Yes	4 tissues	CEBPA,Hdx,Mrg,RP58,XBP-1,p300	CTCF,AP2GAMMA,SMC3	LINC00504
rs80322403	4	14866413	0.0465774	LINC00504	0	ncRNA_intronic	4.928	3a	2	E001,H3K4me1_Enh;E007,H3K4me1_Enh;E011,H3K4me1_Enh;E012,H3K4me1_Enh;E023,H3K4me1_Enh;E024,H3K4me1_Enh;E025,H3K4me1_Enh;E029,H3K4me1_Enh;E030,H3K4me1_Enh;E036,H3K4me1_Enh;E049,H3K4me1_Enh;E050,H3K4me1_Enh;E051,H3K4me1_Enh;E054,H3K4me1_Enh;E059,H3K4me1_Enh;E061,H3K4me1_Enh;E063,H3K4me1_Enh;E066,H3K4me1_Enh;E067,H3K4me1_Enh;E068,H3K4me1_Enh;E069,H3K4me1_Enh;E071,H3K4me1_Enh;E072,H3K4me1_Enh;E073,H3K…	Yes	5 tissues	Yes	7 tissues	Yes	15 tissues	Yes	7 tissues	EBF	PU1,GATA1	LINC00504
rs9991453	4	14881316	8.73587e-05	LINC00504	0	ncRNA_intronic	4.073	4	5	E001,H3K4me1_Enh;E005,H3K4me1_Enh;E012,H3K4me1_Enh;E018,H3K4me1_Enh;E025,H3K4me1_Enh;E027,H3K4me1_Enh;E028,H3K4me1_Enh;E039,H3K4me1_Enh;E046,H3K4me1_Enh;E054,H3K4me1_Enh;E057,H3K4me1_Enh;E058,H3K4me1_Enh;E059,H3K4me1_Enh;E061,H3K4me1_Enh;E070,H3K4me1_Enh;E071,H3K4me1_Enh;E072,H3K4me1_Enh;E074,H3K4me1_Enh;E076,H3K4me1_Enh;E079,H3K4me1_Enh;E083,H3K4me1_Enh;E092,H3K4me1_Enh;E094,H3K4me1_Enh;E096,H3K…	Yes	GI, SKIN	No	4 tissues	Yes	15 tissues	Yes	7 tissues		CMYC,HAE2F1,GATA3,P300	LINC00504
rs9991540	4	14881360	6.66178e-05	LINC00504	0	ncRNA_intronic	14.86	3a	5	E001,H3K4me1_Enh;E005,H3K4me1_Enh;E012,H3K4me1_Enh;E018,H3K4me1_Enh;E021,H3K4me1_Enh;E025,H3K4me1_Enh;E027,H3K4me1_Enh;E028,H3K4me1_Enh;E039,H3K4me1_Enh;E046,H3K4me1_Enh;E054,H3K4me1_Enh;E057,H3K4me1_Enh;E058,H3K4me1_Enh;E059,H3K4me1_Enh;E061,H3K4me1_Enh;E070,H3K4me1_Enh;E071,H3K4me1_Enh;E072,H3K4me1_Enh;E074,H3K4me1_Enh;E076,H3K4me1_Enh;E079,H3K4me1_Enh;E083,H3K4me1_Enh;E092,H3K4me1_Enh;E094,H3K…	Yes	SKIN, GI	No	4 tissues	Yes	15 tissues	Yes	7 tissues	AP-3,SRF	EGR1,CMYC,HAE2F1,GATA3,P300	LINC00504
rs10088372	8	117609243	5.07067e-11	EIF3H	45125	intergenic	1.828	5	13	E005,H3K4me1_Enh;E008,H3K9ac_Pro;E075,H3K9ac_Pro;E048,H3K4me3_Pro;E096,H3K4me3_Pro	No	BLD, LNG	Yes	ESC, GI	No	ESDR			Msx-1,Myb		45kb 3' of EIF3H
rs10505474	8	128417504	2.08667e-05	CASC8	0	ncRNA_intronic	3.799	NA	5	E002,H3K4me1_Enh;E011,H3K4me1_Enh;E013,H3K4me1_Enh;E023,H3K4me1_Enh;E039,H3K4me1_Enh;E063,H3K4me1_Enh;E084,H3K4me1_Enh;E085,H3K4me1_Enh;E110,H3K4me1_Enh;E118,H3K4me1_Enh;E012,H3K27ac_Enh;E013,H3K27ac_Enh;E118,H3K27ac_Enh;E023,H3K9ac_Pro			No	FAT	Yes	6 tissues	No	ESDR, LIV			RP11-382A18.1
rs10505477	8	128407443	0.0052979	CASC8	0	ncRNA_intronic	12.4	NA	5	E009,H3K4me1_Enh;E010,H3K4me1_Enh;E012,H3K4me1_Enh;E023,H3K4me1_Enh;E025,H3K4me1_Enh;E026,H3K4me1_Enh;E027,H3K4me1_Enh;E028,H3K4me1_Enh;E030,H3K4me1_Enh;E049,H3K4me1_Enh;E050,H3K4me1_Enh;E051,H3K4me1_Enh;E052,H3K4me1_Enh;E055,H3K4me1_Enh;E056,H3K4me1_Enh;E057,H3K4me1_Enh;E058,H3K4me1_Enh;E063,H3K4me1_Enh;E065,H3K4me1_Enh;E079,H3K4me1_Enh;E085,H3K4me1_Enh;E090,H3K4me1_Enh;E093,H3K4me1_Enh;E108,H3K…	No	FAT, SKIN	No	FAT	Yes	12 tissues	Yes	8 tissues	Msx2,Nkx2,Nobox,SRF,Vax2		RP11-382A18.1
rs10808555	8	128409511	0.00111754	CASC8	0	ncRNA_intronic	2.425	5	5	E012,H3K27ac_Enh;E055,H3K27ac_Enh;E056,H3K27ac_Enh;E058,H3K27ac_Enh;E063,H3K27ac_Enh;E079,H3K27ac_Enh;E089,H3K27ac_Enh;E090,H3K27ac_Enh;E119,H3K27ac_Enh;E127,H3K27ac_Enh;E017,H3K4me1_Enh;E023,H3K4me1_Enh;E025,H3K4me1_Enh;E027,H3K4me1_Enh;E028,H3K4me1_Enh;E032,H3K4me1_Enh;E048,H3K4me1_Enh;E050,H3K4me1_Enh;E051,H3K4me1_Enh;E052,H3K4me1_Enh;E055,H3K4me1_Enh;E056,H3K4me1_Enh;E057,H3K4me1_Enh;E058,H3K…	No	FAT	No	FAT, BRST, SKIN	Yes	9 tissues	Yes	6 tissues	Nr2f2		RP11-382A18.1
rs10808556	8	128413147	7.1836e-06	CASC8	0	ncRNA_intronic	9.857	4	5	E016,H3K4me1_Enh;E023,H3K4me1_Enh;E027,H3K4me1_Enh;E028,H3K4me1_Enh;E033,H3K4me1_Enh;E034,H3K4me1_Enh;E038,H3K4me1_Enh;E039,H3K4me1_Enh;E040,H3K4me1_Enh;E041,H3K4me1_Enh;E043,H3K4me1_Enh;E046,H3K4me1_Enh;E047,H3K4me1_Enh;E055,H3K4me1_Enh;E056,H3K4me1_Enh;E057,H3K4me1_Enh;E058,H3K4me1_Enh;E061,H3K4me1_Enh;E075,H3K4me1_Enh;E077,H3K4me1_Enh;E084,H3K4me1_Enh;E085,H3K4me1_Enh;E090,H3K4me1_Enh;E091,H3K…	Yes	SKIN, GI	Yes	GI, BRST, SKIN	Yes	12 tissues	Yes	5 tissues	Sin3Ak-20,TR4	CTCF,RAD21,CEBPB,SMC3,TFIIIC110,P300,POL2,STAT3	RP11-382A18.1
rs10808557	8	128427306	2.505e-05	CASC8:POU5F1B	00:00:00	ncRNA_intronic	0.759	5	5										Znf143		POU5F1B
rs10955783	8	117601981	4.7504e-12	EIF3H	52387	intergenic	1.068	7	5	E027,H3K9ac_Pro;E049,H3K4me1_Enh			No	BRST	No	STRM					52kb 3' of EIF3H
rs10956366	8	128423491	3.76769e-05	CASC8	0	ncRNA_intronic	2.129	5	5	E019,H3K4me1_Enh;E102,H3K4me1_Enh					Yes	IPSC, GI					RP11-382A18.1
rs10956367	8	128423544	2.505e-05	CASC8	0	ncRNA_intronic	2.823	5	5	E019,H3K4me1_Enh;E102,H3K4me1_Enh					Yes	IPSC, GI			Hsf,Irf		RP11-382A18.1
rs10956368	8	128423650	9.27924e-05	CASC8	0	ncRNA_intronic	3.976	5	5	E019,H3K4me1_Enh;E102,H3K4me1_Enh					Yes	IPSC, GI					RP11-382A18.1
rs10956369	8	128423817	2.62175e-05	CASC8	0	ncRNA_intronic	1.106	5	5	E019,H3K4me1_Enh;E102,H3K4me1_Enh					Yes	IPSC, GI			Foxa,HMG-IY,Hoxa5,Pou2f2,Pou3f2,STAT,Zfp187		RP11-382A18.1
rs10956370	8	128424728	3.14418e-05	CASC8	0	ncRNA_intronic	5.404	5	5										Pou5f1		RP11-382A18.1
rs117079142	8	117790914	7.73401e-11	UTP23	0	intronic	0.931	6	5	E018,H3K4me1_Enh;E020,H3K4me1_Enh					No	IPSC					UTP23
rs11778075	8	128421128	2.62175e-05	CASC8	0	ncRNA_intronic	11.54	2b	5	E006,H3K9ac_Pro;E075,H3K9ac_Pro;E102,H3K9ac_Pro;E128,H3K9ac_Pro;E022,H3K4me1_Enh;E027,H3K4me1_Enh;E056,H3K4me1_Enh;E058,H3K4me1_Enh;E075,H3K4me1_Enh;E077,H3K4me1_Enh;E082,H3K4me1_Enh;E084,H3K4me1_Enh;E085,H3K4me1_Enh;E101,H3K4me1_Enh;E102,H3K4me1_Enh;E106,H3K4me1_Enh;E075,H3K27ac_Enh;E101,H3K27ac_Enh;E102,H3K27ac_Enh;E106,H3K27ac_Enh;E101,H3K4me3_Pro;E102,H3K4me3_Pro	Yes	GI	Yes	ESDR, GI, LNG	Yes	5 tissues	Yes	GI	GCNF,HDAC2,HNF4,Nanog,PPAR,Pou2f2,Pou5f1,RORalpha1,Sox		RP11-382A18.1
rs11784983	8	128421348	2.87139e-05	CASC8	0	ncRNA_intronic	7.376	5	5	E005,H3K27ac_Enh;E075,H3K27ac_Enh;E101,H3K27ac_Enh;E102,H3K27ac_Enh;E106,H3K27ac_Enh;E027,H3K4me1_Enh;E056,H3K4me1_Enh;E058,H3K4me1_Enh;E075,H3K4me1_Enh;E085,H3K4me1_Enh;E101,H3K4me1_Enh;E102,H3K4me1_Enh;E106,H3K4me1_Enh;E118,H3K4me1_Enh;E075,H3K9ac_Pro;E102,H3K9ac_Pro;E096,H3K4me3_Pro;E101,H3K4me3_Pro;E102,H3K4me3_Pro	Yes	LNG, GI	Yes	GI	Yes	4 tissues	Yes	ESDR, GI			RP11-382A18.1
rs117982378	8	117707559	6.16695e-11	EIF3H	0	intronic	0.494	6	1	E002,H3K4me1_Enh;E005,H3K4me1_Enh;E006,H3K4me1_Enh;E011,H3K4me1_Enh;E014,H3K4me1_Enh;E015,H3K4me1_Enh;E016,H3K4me1_Enh;E017,H3K4me1_Enh;E019,H3K4me1_Enh;E020,H3K4me1_Enh;E023,H3K4me1_Enh;E025,H3K4me1_Enh;E026,H3K4me1_Enh;E027,H3K4me1_Enh;E028,H3K4me1_Enh;E029,H3K4me1_Enh;E030,H3K4me1_Enh;E031,H3K4me1_Enh;E032,H3K4me1_Enh;E034,H3K4me1_Enh;E035,H3K4me1_Enh;E036,H3K4me1_Enh;E037,H3K4me1_Enh;E038,H3K…	Yes	10 tissues	Yes	BLD, GI, LNG	Yes	23 tissues	Yes	15 tissues	Irf,SP1,Sp4		EIF3H
rs11985829	8	128409232	4.28163e-05	CASC8	0	ncRNA_intronic	1.376	5	5	E008,H3K27ac_Enh;E012,H3K27ac_Enh;E055,H3K27ac_Enh;E056,H3K27ac_Enh;E058,H3K27ac_Enh;E063,H3K27ac_Enh;E079,H3K27ac_Enh;E089,H3K27ac_Enh;E090,H3K27ac_Enh;E119,H3K27ac_Enh;E127,H3K27ac_Enh;E017,H3K4me1_Enh;E023,H3K4me1_Enh;E025,H3K4me1_Enh;E027,H3K4me1_Enh;E028,H3K4me1_Enh;E032,H3K4me1_Enh;E048,H3K4me1_Enh;E050,H3K4me1_Enh;E051,H3K4me1_Enh;E052,H3K4me1_Enh;E055,H3K4me1_Enh;E056,H3K4me1_Enh;E057,H3K…	No	FAT	No	FAT, BRST, SKIN	Yes	9 tissues	Yes	7 tissues	DMRT1		RP11-382A18.1
rs11986063	8	117640315	3.56922e-11	EIF3H	14053	intergenic	3.479	1f	5	E005,H3K4me1_Enh;E010,H3K4me1_Enh;E012,H3K4me1_Enh;E021,H3K4me1_Enh;E025,H3K4me1_Enh;E056,H3K4me1_Enh;E081,H3K4me1_Enh;E082,H3K4me1_Enh;E121,H3K4me1_Enh;E123,H3K4me1_Enh;E011,H3K27ac_Enh;E030,H3K4me3_Pro	No	BLD			No	7 tissues	No	ESDR		EGR1,GATA2,TAL1	14kb 3' of EIF3H
rs11997201	8	128415734	0.000438708	CASC8	0	ncRNA_intronic	2.069	5	5	E009,H3K4me1_Enh;E011,H3K4me1_Enh;E013,H3K4me1_Enh;E016,H3K4me1_Enh;E023,H3K4me1_Enh;E027,H3K4me1_Enh;E028,H3K4me1_Enh;E033,H3K4me1_Enh;E039,H3K4me1_Enh;E055,H3K4me1_Enh;E056,H3K4me1_Enh;E057,H3K4me1_Enh;E058,H3K4me1_Enh;E075,H3K4me1_Enh;E082,H3K4me1_Enh;E084,H3K4me1_Enh;E085,H3K4me1_Enh;E090,H3K4me1_Enh;E093,H3K4me1_Enh;E094,H3K4me1_Enh;E101,H3K4me1_Enh;E102,H3K4me1_Enh;E106,H3K4me1_Enh;E110,H3K…	Yes	GI	Yes	GI, BRST	Yes	11 tissues	Yes	5 tissues			RP11-382A18.1
rs11998706	8	128422098	2.28651e-05	CASC8	0	ncRNA_intronic	1.023	5	5	E007,H3K9ac_Pro;E102,H3K9ac_Pro;E058,H3K4me1_Enh;E075,H3K4me1_Enh;E101,H3K4me1_Enh;E102,H3K4me1_Enh;E118,H3K4me1_Enh;E075,H3K27ac_Enh;E102,H3K27ac_Enh;E106,H3K27ac_Enh;E096,H3K4me3_Pro	No	LNG	Yes	ESDR, GI	Yes	SKIN, GI, LIV	Yes	GI	HP1-site-factor		RP11-382A18.1
rs12540979	8	117596426	0.00361291	EIF3H	57942	intergenic	3.731	7	5	E001,H3K4me1_Enh;E002,H3K4me1_Enh;E003,H3K4me1_Enh;E005,H3K4me1_Enh;E006,H3K4me1_Enh;E007,H3K4me1_Enh;E008,H3K4me1_Enh;E009,H3K4me1_Enh;E010,H3K4me1_Enh;E012,H3K4me1_Enh;E013,H3K4me1_Enh;E014,H3K4me1_Enh;E015,H3K4me1_Enh;E016,H3K4me1_Enh;E018,H3K4me1_Enh;E019,H3K4me1_Enh;E020,H3K4me1_Enh;E021,H3K4me1_Enh;E022,H3K4me1_Enh;E023,H3K4me1_Enh;E024,H3K4me1_Enh;E025,H3K4me1_Enh;E026,H3K4me1_Enh;E049,H3K…	No	4 tissues	No	ESC, IPSC, STRM	No	9 tissues	No	STRM	AP-4,HEN1,Nanog,Sin3Ak-20		58kb 3' of EIF3H
rs12678562	8	128422488	2.28651e-05	CASC8	0	ncRNA_intronic	1.386	5	5	E007,H3K9ac_Pro;E096,H3K4me3_Pro;E101,H3K4me1_Enh;E102,H3K4me1_Enh;E118,H3K4me1_Enh;E102,H3K27ac_Enh;E106,H3K27ac_Enh	No	LNG	No	ESDR	Yes	GI, LIV	Yes	GI	DMRT7,Pou2f2,YY1		RP11-382A18.1
rs12682374	8	128410948	4.87663e-05	CASC8	0	ncRNA_intronic	1.008	3a	5	E012,H3K27ac_Enh;E056,H3K27ac_Enh;E058,H3K27ac_Enh;E079,H3K27ac_Enh;E101,H3K27ac_Enh;E119,H3K27ac_Enh;E127,H3K27ac_Enh;E023,H3K4me1_Enh;E025,H3K4me1_Enh;E027,H3K4me1_Enh;E028,H3K4me1_Enh;E036,H3K4me1_Enh;E038,H3K4me1_Enh;E041,H3K4me1_Enh;E046,H3K4me1_Enh;E048,H3K4me1_Enh;E050,H3K4me1_Enh;E051,H3K4me1_Enh;E052,H3K4me1_Enh;E055,H3K4me1_Enh;E056,H3K4me1_Enh;E057,H3K4me1_Enh;E058,H3K4me1_Enh;E088,H3K…	No	FAT, SKIN	No	FAT, BRST, SKIN	No	8 tissues	Yes	4 tissues	Ets,Myb,SIX5,p300	POL2	RP11-382A18.1
rs1317644	8	117616701	7.45415e-13	EIF3H	37667	intergenic	1.575	5	13	E097,H3K4me1_Enh;E113,H3K4me1_Enh					No	OVRY, SPLN			Hic1		38kb 3' of EIF3H
rs137963910	8	117689668	1.32672e-25	EIF3H	0	intronic	4.958	5	4	E011,H3K4me3_Pro;E037,H3K4me1_Enh;E039,H3K4me1_Enh;E040,H3K4me1_Enh;E041,H3K4me1_Enh;E043,H3K4me1_Enh;E044,H3K4me1_Enh;E073,H3K4me1_Enh;E109,H3K4me1_Enh;E048,H3K27ac_Enh;E055,H3K27ac_Enh	No	ESDR			Yes	BLD, BRN, GI	No	BLD, SKIN	Hoxa5,Smad4,Zfp187		EIF3H
rs138547691	8	117724357	4.2906e-11	EIF3H	0	intronic	3.111	5	2	E001,H3K4me1_Enh;E005,H3K4me1_Enh;E011,H3K4me1_Enh;E013,H3K4me1_Enh;E014,H3K4me1_Enh;E015,H3K4me1_Enh;E016,H3K4me1_Enh;E017,H3K4me1_Enh;E019,H3K4me1_Enh;E024,H3K4me1_Enh;E025,H3K4me1_Enh;E026,H3K4me1_Enh;E027,H3K4me1_Enh;E028,H3K4me1_Enh;E032,H3K4me1_Enh;E033,H3K4me1_Enh;E034,H3K4me1_Enh;E037,H3K4me1_Enh;E038,H3K4me1_Enh;E039,H3K4me1_Enh;E040,H3K4me1_Enh;E041,H3K4me1_Enh;E042,H3K4me1_Enh;E043,H3K…	No	ESDR, BLD, STRM	Yes	9 tissues	Yes	17 tissues	No	7 tissues	Ascl2,BCL,BHLHE40,ELF1,HEY1,Myf,NRSF,Pou2f2,YY1		EIF3H
rs139444083	8	117742957	2.56758e-28	EIF3H	0	intronic	1.247	6	1	E001,H3K4me1_Enh;E003,H3K4me1_Enh;E004,H3K4me1_Enh;E008,H3K4me1_Enh;E011,H3K4me1_Enh;E012,H3K4me1_Enh;E013,H3K4me1_Enh;E014,H3K4me1_Enh;E015,H3K4me1_Enh;E016,H3K4me1_Enh;E017,H3K4me1_Enh;E018,H3K4me1_Enh;E019,H3K4me1_Enh;E020,H3K4me1_Enh;E021,H3K4me1_Enh;E024,H3K4me1_Enh;E025,H3K4me1_Enh;E027,H3K4me1_Enh;E028,H3K4me1_Enh;E032,H3K4me1_Enh;E033,H3K4me1_Enh;E034,H3K4me1_Enh;E037,H3K4me1_Enh;E038,H3K…	No	5 tissues	No	6 tissues	Yes	18 tissues	No	7 tissues	BCL,CDP,Hbp1,Irf,PRDM1,Pax-4,Pax-5,RFX5		EIF3H
rs143287223	8	117910726	1.08536e-10	RAD21-AS1	21618	intergenic	13.78	7	9												22kb 3' of RAD21-AS1
rs144079886	8	117752713	2.33031e-24	EIF3H	0	intronic	5.333	5	2	E001,H3K4me1_Enh;E002,H3K4me1_Enh;E004,H3K4me1_Enh;E013,H3K4me1_Enh;E014,H3K4me1_Enh;E015,H3K4me1_Enh;E017,H3K4me1_Enh;E023,H3K4me1_Enh;E025,H3K4me1_Enh;E026,H3K4me1_Enh;E027,H3K4me1_Enh;E028,H3K4me1_Enh;E034,H3K4me1_Enh;E037,H3K4me1_Enh;E038,H3K4me1_Enh;E039,H3K4me1_Enh;E040,H3K4me1_Enh;E041,H3K4me1_Enh;E042,H3K4me1_Enh;E043,H3K4me1_Enh;E044,H3K4me1_Enh;E045,H3K4me1_Enh;E047,H3K4me1_Enh;E048,H3K…	No	6 tissues	No	8 tissues	Yes	20 tissues	Yes	11 tissues	Homez		EIF3H
rs145623959	8	117669894	8.05649e-28	EIF3H	0	intronic	3.59	5	1	E001,H3K4me1_Enh;E003,H3K4me1_Enh;E004,H3K4me1_Enh;E005,H3K4me1_Enh;E010,H3K4me1_Enh;E011,H3K4me1_Enh;E013,H3K4me1_Enh;E014,H3K4me1_Enh;E015,H3K4me1_Enh;E016,H3K4me1_Enh;E017,H3K4me1_Enh;E018,H3K4me1_Enh;E019,H3K4me1_Enh;E020,H3K4me1_Enh;E023,H3K4me1_Enh;E024,H3K4me1_Enh;E025,H3K4me1_Enh;E026,H3K4me1_Enh;E028,H3K4me1_Enh;E037,H3K4me1_Enh;E038,H3K4me1_Enh;E039,H3K4me1_Enh;E040,H3K4me1_Enh;E041,H3K…	Yes	8 tissues	Yes	10 tissues	Yes	17 tissues	Yes	15 tissues	CEBPB,CEBPD,Gfi1,Gfi1b,Hdx,Mef2,Pou1f1,Pou6f1,RFX5,STAT,p300		EIF3H
rs1550856	8	117805397	0.000320172	UTP23	0	intronic	3.679	6	5										BAF155,DMRT1,Homez,Myc,PLZF,SIX5,Znf143		UTP23
rs16888589	8	117635602	3.48184e-23	EIF3H	18766	intergenic	1.24	6	2	E006,H3K9ac_Pro;E007,H3K9ac_Pro;E072,H3K9ac_Pro;E117,H3K9ac_Pro;E009,H3K4me1_Enh;E010,H3K4me1_Enh;E011,H3K4me1_Enh;E012,H3K4me1_Enh;E017,H3K4me1_Enh;E025,H3K4me1_Enh;E049,H3K4me1_Enh;E053,H3K4me1_Enh;E056,H3K4me1_Enh;E068,H3K4me1_Enh;E071,H3K4me1_Enh;E074,H3K4me1_Enh;E084,H3K4me1_Enh;E085,H3K4me1_Enh;E088,H3K4me1_Enh;E090,H3K4me1_Enh;E092,H3K4me1_Enh;E098,H3K4me1_Enh;E102,H3K4me1_Enh;E104,H3K4me1…	No	ESDR, LNG	No	ESDR, BRN, CRVX	Yes	10 tissues	Yes	ESDR, LNG, GI	Ik-1,STAT		19kb 3' of EIF3H
rs16888611	8	117642990	1.72546e-09	EIF3H	11378	intergenic	5.681	5	5	E002,H3K4me1_Enh;E025,H3K4me1_Enh;E029,H3K4me1_Enh;E030,H3K4me1_Enh;E055,H3K4me1_Enh;E056,H3K4me1_Enh;E058,H3K4me1_Enh;E065,H3K4me1_Enh;E083,H3K4me1_Enh;E089,H3K4me1_Enh;E090,H3K4me1_Enh;E092,H3K4me1_Enh;E095,H3K4me1_Enh;E096,H3K4me1_Enh;E104,H3K4me1_Enh;E113,H3K4me1_Enh;E121,H3K4me1_Enh;E123,H3K4me1_Enh;E124,H3K4me1_Enh;E008,H3K9ac_Pro;E025,H3K9ac_Pro;E011,H3K27ac_Enh;E020,H3K27ac_Enh;E056,H3K27…	No	FAT, BLD, SKIN	No	ESC, FAT	Yes	10 tissues	Yes	10 tissues	SETDB1,Znf143		11kb 3' of EIF3H
rs16888695	8	117735099	0.000440317	EIF3H	0	intronic	3.182	6	4	E001,H3K4me3_Pro;E002,H3K4me3_Pro;E011,H3K4me3_Pro;E020,H3K4me3_Pro;E066,H3K4me3_Pro;E076,H3K4me3_Pro;E040,H3K4me1_Enh;E041,H3K4me1_Enh;E047,H3K4me1_Enh;E048,H3K4me1_Enh;E041,H3K27ac_Enh;E124,H3K27ac_Enh;E076,H3K9ac_Pro	Yes	5 tissues	Yes	GI	No	BLD	No	BLD			EIF3H
rs16888699	8	117735209	0.00054154	EIF3H	0	intronic	8.55	6	4	E001,H3K4me3_Pro;E002,H3K4me3_Pro;E011,H3K4me3_Pro;E020,H3K4me3_Pro;E066,H3K4me3_Pro;E076,H3K4me3_Pro;E037,H3K4me1_Enh;E040,H3K4me1_Enh;E041,H3K4me1_Enh;E047,H3K4me1_Enh;E048,H3K4me1_Enh;E087,H3K4me1_Enh;E041,H3K27ac_Enh;E124,H3K27ac_Enh;E076,H3K9ac_Pro	Yes	5 tissues	Yes	GI	No	BLD, PANC	No	BLD	Nkx2,Nkx3,Pou3f1		EIF3H
rs16888728	8	117783975	0.00152117	UTP23	0	exonic	10.48	NA	4	E012,H3K27ac_Enh;E039,H3K27ac_Enh;E041,H3K27ac_Enh;E042,H3K27ac_Enh;E044,H3K27ac_Enh;E050,H3K27ac_Enh;E061,H3K27ac_Enh;E063,H3K27ac_Enh;E116,H3K27ac_Enh;E124,H3K27ac_Enh;E023,H3K4me1_Enh;E039,H3K4me1_Enh;E040,H3K4me1_Enh;E044,H3K4me1_Enh;E087,H3K4me1_Enh;E116,H3K4me1_Enh;E124,H3K4me1_Enh;E023,H3K9ac_Pro;E025,H3K9ac_Pro;E027,H3K9ac_Pro;E047,H3K9ac_Pro;E049,H3K9ac_Pro;E052,H3K9ac_Pro;E063,H3K9ac_Pr…	No	BRST, BLD	No	6 tissues	No	FAT, BLD, PANC	No	4 tissues			UTP23
rs16892766	8	117630683	1.01134e-24	EIF3H	23685	intergenic	21.9	2b	2	E006,H3K4me1_Enh;E017,H3K4me1_Enh;E023,H3K4me1_Enh;E026,H3K4me1_Enh;E049,H3K4me1_Enh;E063,H3K4me1_Enh;E068,H3K4me1_Enh;E074,H3K4me1_Enh;E078,H3K4me1_Enh;E086,H3K4me1_Enh;E088,H3K4me1_Enh;E092,H3K4me1_Enh;E093,H3K4me1_Enh;E099,H3K4me1_Enh;E110,H3K4me1_Enh;E111,H3K4me1_Enh;E117,H3K4me1_Enh;E026,H3K27ac_Enh;E049,H3K27ac_Enh;E049,H3K4me3_Pro;E068,H3K4me3_Pro;E066,H3K9ac_Pro	No	STRM, BRN	No	LIV	Yes	10 tissues	No	STRM	Rhox11	FOXA1,GR	24kb 3' of EIF3H
rs1867840	8	117799012	0.00191062	UTP23	0	UTR3	3.979	6	5	E025,H3K9ac_Pro;E027,H3K9ac_Pro;E038,H3K4me1_Enh;E039,H3K4me1_Enh;E040,H3K4me1_Enh;E047,H3K4me1_Enh;E115,H3K4me1_Enh;E116,H3K4me1_Enh			No	FAT, BRST	No	BLD			HMG-IY,OTX,PLZF,Pitx2,Pou2f2,Pou3f2		UTP23
rs2033690	8	117609889	7.45794e-12	EIF3H	44479	intergenic	4.417	NA	13	E006,H3K4me3_Pro;E008,H3K9ac_Pro;E075,H3K9ac_Pro	No	ESDR	Yes	ESC, GI					EWSR1-FLI1,HDAC2,HMG-IY,Pou1f1		44kb 3' of EIF3H
rs2060776	8	128420117	1.58403e-05	CASC8	0	ncRNA_intronic	4.064	5	5	E027,H3K4me1_Enh;E056,H3K4me1_Enh;E058,H3K4me1_Enh;E061,H3K4me1_Enh;E075,H3K4me1_Enh;E084,H3K4me1_Enh;E101,H3K4me1_Enh;E102,H3K4me1_Enh;E058,H3K27ac_Enh;E075,H3K27ac_Enh;E101,H3K27ac_Enh;E102,H3K27ac_Enh;E101,H3K4me3_Pro;E102,H3K9ac_Pro	Yes	GI	Yes	GI	Yes	BRST, SKIN, GI	Yes	SKIN, GI	AP-1,DBP,Foxj1,GCNF,Otx2,Pbx-1,Pbx3,RFX5,SP2		RP11-382A18.1
rs2317214	8	117599599	7.74054e-11	EIF3H	54769	intergenic	0.189	4	5	E002,H3K4me1_Enh;E006,H3K4me1_Enh;E013,H3K4me1_Enh;E023,H3K4me1_Enh;E025,H3K4me1_Enh;E026,H3K4me1_Enh;E028,H3K4me1_Enh;E049,H3K4me1_Enh;E052,H3K4me1_Enh;E055,H3K4me1_Enh;E056,H3K4me1_Enh;E058,H3K4me1_Enh;E096,H3K4me1_Enh;E114,H3K4me1_Enh;E120,H3K4me1_Enh;E121,H3K4me1_Enh;E125,H3K4me1_Enh;E126,H3K4me1_Enh;E129,H3K4me1_Enh;E008,H3K27ac_Enh;E013,H3K27ac_Enh;E026,H3K27ac_Enh;E049,H3K27ac_Enh;E056,H3K…	No	LNG	No	STRM, BRN	No	10 tissues	No	7 tissues	Nkx2		55kb 3' of EIF3H
rs2437844	8	117622571	7.91283e-21	EIF3H	31797	intergenic	8.157	7	13	E007,H3K9ac_Pro;E067,H3K27ac_Enh;E072,H3K27ac_Enh;E073,H3K27ac_Enh			No	ESDR			No	BRN	XBP-1		32kb 3' of EIF3H
rs2450114	8	117623719	9.49237e-21	EIF3H	30649	intergenic	9.106	7	13	E065,H3K4me1_Enh;E067,H3K27ac_Enh;E072,H3K27ac_Enh;E073,H3K27ac_Enh;E096,H3K4me3_Pro	No	LNG			No	VAS	No	BRN	GATA		31kb 3' of EIF3H
rs28535528	8	117642428	2.56448e-09	EIF3H	11940	intergenic	0.676	7	2	E002,H3K4me1_Enh;E025,H3K4me1_Enh;E029,H3K4me1_Enh;E030,H3K4me1_Enh;E031,H3K4me1_Enh;E036,H3K4me1_Enh;E055,H3K4me1_Enh;E056,H3K4me1_Enh;E058,H3K4me1_Enh;E065,H3K4me1_Enh;E083,H3K4me1_Enh;E089,H3K4me1_Enh;E090,H3K4me1_Enh;E095,H3K4me1_Enh;E096,H3K4me1_Enh;E104,H3K4me1_Enh;E113,H3K4me1_Enh;E121,H3K4me1_Enh;E123,H3K4me1_Enh;E124,H3K4me1_Enh;E008,H3K9ac_Pro;E011,H3K27ac_Enh;E020,H3K27ac_Enh;E029,H3K2…	No	BLD, SKIN	No	ESC	No	9 tissues	Yes	7 tissues	BDP1,Nr2f2		12kb 3' of EIF3H
rs28649280	8	117768128	0.0020802	EIF3H	0	intronic	3.954	4	1	E001,H3K4me3_Pro;E002,H3K4me3_Pro;E003,H3K4me3_Pro;E004,H3K4me3_Pro;E005,H3K4me3_Pro;E006,H3K4me3_Pro;E007,H3K4me3_Pro;E008,H3K4me3_Pro;E009,H3K4me3_Pro;E010,H3K4me3_Pro;E011,H3K4me3_Pro;E012,H3K4me3_Pro;E013,H3K4me3_Pro;E014,H3K4me3_Pro;E015,H3K4me3_Pro;E016,H3K4me3_Pro;E017,H3K4me3_Pro;E018,H3K4me3_Pro;E019,H3K4me3_Pro;E020,H3K4me3_Pro;E021,H3K4me3_Pro;E022,H3K4me3_Pro;E023,H3K4me3_Pro;E024,H3K…	Yes	24 tissues	Yes	18 tissues	Yes	14 tissues	Yes	23 tissues	CCNT2,Irf,SP1,TATA,TCF12	POL2,USF1,ELF1,GABP,OCT2,POL24H8,POU2F2,SRF,TAF1,TBP,YY1,NFKB,TCF4,ELK4,KAP1,CJUN,BRCA1,GTF2F1,JUND,MAX,MXI1,RFX5,BHLHE40,CHD2,FOSL2,HEY1,SIN3AK20,SP1,CMYC,GTF2B,IRF1,POL2B,THAP1,STAT3	EIF3H
rs28651059	8	117703931	0.0020802	EIF3H	0	intronic	2.306	6	5	E001,H3K4me1_Enh;E003,H3K4me1_Enh;E004,H3K4me1_Enh;E005,H3K4me1_Enh;E006,H3K4me1_Enh;E008,H3K4me1_Enh;E011,H3K4me1_Enh;E012,H3K4me1_Enh;E013,H3K4me1_Enh;E014,H3K4me1_Enh;E015,H3K4me1_Enh;E016,H3K4me1_Enh;E017,H3K4me1_Enh;E018,H3K4me1_Enh;E019,H3K4me1_Enh;E020,H3K4me1_Enh;E021,H3K4me1_Enh;E022,H3K4me1_Enh;E023,H3K4me1_Enh;E024,H3K4me1_Enh;E025,H3K4me1_Enh;E026,H3K4me1_Enh;E027,H3K4me1_Enh;E028,H3K…	No	ESDR	Yes	10 tissues	Yes	19 tissues	Yes	8 tissues	BRCA1,GR,TATA,THAP1,YY1		EIF3H
rs28668628	8	117679601	0.000277637	EIF3H	0	intronic	5.613	5	5	E001,H3K4me1_Enh;E004,H3K4me1_Enh;E011,H3K4me1_Enh;E013,H3K4me1_Enh;E016,H3K4me1_Enh;E018,H3K4me1_Enh;E027,H3K4me1_Enh;E028,H3K4me1_Enh;E037,H3K4me1_Enh;E038,H3K4me1_Enh;E039,H3K4me1_Enh;E040,H3K4me1_Enh;E041,H3K4me1_Enh;E043,H3K4me1_Enh;E044,H3K4me1_Enh;E045,H3K4me1_Enh;E047,H3K4me1_Enh;E048,H3K4me1_Enh;E049,H3K4me1_Enh;E054,H3K4me1_Enh;E055,H3K4me1_Enh;E061,H3K4me1_Enh;E063,H3K4me1_Enh;E067,H3K…	No	ESDR, BLD, HRT	No	IPSC	Yes	14 tissues	No	ESC, BLD	Pax-6,Whn		EIF3H
rs3847136	8	128407190	7.45036e-05	CASC8	0	ncRNA_intronic	1.149	4	5	E009,H3K4me1_Enh;E010,H3K4me1_Enh;E012,H3K4me1_Enh;E023,H3K4me1_Enh;E025,H3K4me1_Enh;E026,H3K4me1_Enh;E027,H3K4me1_Enh;E028,H3K4me1_Enh;E030,H3K4me1_Enh;E049,H3K4me1_Enh;E050,H3K4me1_Enh;E051,H3K4me1_Enh;E052,H3K4me1_Enh;E055,H3K4me1_Enh;E056,H3K4me1_Enh;E057,H3K4me1_Enh;E058,H3K4me1_Enh;E063,H3K4me1_Enh;E065,H3K4me1_Enh;E079,H3K4me1_Enh;E085,H3K4me1_Enh;E090,H3K4me1_Enh;E093,H3K4me1_Enh;E108,H3K…	No	FAT, SKIN	No	FAT	Yes	12 tissues	Yes	8 tissues		STAT3	RP11-382A18.1
rs3847137	8	128414498	4.93483e-05	CASC8	0	ncRNA_intronic	7.586	NA	5	E011,H3K4me1_Enh;E027,H3K4me1_Enh;E028,H3K4me1_Enh;E039,H3K4me1_Enh;E056,H3K4me1_Enh;E057,H3K4me1_Enh;E058,H3K4me1_Enh;E075,H3K4me1_Enh;E077,H3K4me1_Enh;E079,H3K4me1_Enh;E084,H3K4me1_Enh;E085,H3K4me1_Enh;E089,H3K4me1_Enh;E090,H3K4me1_Enh;E091,H3K4me1_Enh;E093,H3K4me1_Enh;E094,H3K4me1_Enh;E096,H3K4me1_Enh;E101,H3K4me1_Enh;E102,H3K4me1_Enh;E106,H3K4me1_Enh;E117,H3K4me1_Enh;E118,H3K4me1_Enh;E119,H3K…	Yes	GI, SKIN	Yes	4 tissues	Yes	11 tissues	Yes	5 tissues	Ets	CTCF	RP11-382A18.1
rs4276648	8	128427372	2.62175e-05	CASC8:POU5F1B	00:00:00	ncRNA_intronic	3.486	5	5										AIRE,NRSF		POU5F1B
rs4289842	8	117683144	0.000693972	EIF3H	0	intronic	5.336	5	1	E001,H3K4me1_Enh;E004,H3K4me1_Enh;E011,H3K4me1_Enh;E013,H3K4me1_Enh;E015,H3K4me1_Enh;E016,H3K4me1_Enh;E017,H3K4me1_Enh;E018,H3K4me1_Enh;E020,H3K4me1_Enh;E024,H3K4me1_Enh;E027,H3K4me1_Enh;E028,H3K4me1_Enh;E037,H3K4me1_Enh;E038,H3K4me1_Enh;E039,H3K4me1_Enh;E040,H3K4me1_Enh;E041,H3K4me1_Enh;E042,H3K4me1_Enh;E043,H3K4me1_Enh;E044,H3K4me1_Enh;E045,H3K4me1_Enh;E047,H3K4me1_Enh;E048,H3K4me1_Enh;E049,H3K…	Yes	4 tissues	No	ESDR	Yes	14 tissues	No	ESDR, BLD	Pou5f1		EIF3H
rs4871022	8	128427720	6.74548e-05	CASC8:POU5F1B	00:00:00	ncRNA_intronic	5.801	5	5												POU5F1B
rs4871788	8	128421785	1.99324e-05	CASC8	0	ncRNA_intronic	1.271	5	5	E058,H3K4me1_Enh;E075,H3K4me1_Enh;E101,H3K4me1_Enh;E102,H3K4me1_Enh;E106,H3K4me1_Enh;E118,H3K4me1_Enh;E075,H3K27ac_Enh;E101,H3K27ac_Enh;E102,H3K27ac_Enh;E106,H3K27ac_Enh;E096,H3K4me3_Pro;E102,H3K4me3_Pro;E102,H3K9ac_Pro	Yes	LNG, GI	Yes	GI	Yes	SKIN, GI, LIV	Yes	GI	CEBPB,Foxa		RP11-382A18.1
rs4871789	8	128428061	0.0265911	CASC8:POU5F1B	00:00:00	ncRNA_intronic	9.104	5	5	E007,H3K9ac_Pro			No	ESDR					Barhl1,Barx1,DMRT3,DMRT4,Hoxb6,Pax-4,Pou3f2		POU5F1B
rs58836328	8	117687616	0.000502655	EIF3H	0	intronic	4.369	5	5	E001,H3K4me1_Enh;E013,H3K4me1_Enh;E017,H3K4me1_Enh;E032,H3K4me1_Enh;E037,H3K4me1_Enh;E039,H3K4me1_Enh;E040,H3K4me1_Enh;E041,H3K4me1_Enh;E042,H3K4me1_Enh;E043,H3K4me1_Enh;E044,H3K4me1_Enh;E047,H3K4me1_Enh;E048,H3K4me1_Enh;E049,H3K4me1_Enh;E052,H3K4me1_Enh;E061,H3K4me1_Enh;E073,H3K4me1_Enh;E076,H3K4me1_Enh;E083,H3K4me1_Enh;E095,H3K4me1_Enh;E098,H3K4me1_Enh;E100,H3K4me1_Enh;E104,H3K4me1_Enh;E105,H3K…	No	ESDR			Yes	11 tissues	No	BLD	CDP,Dbx2,Mrg1::Hoxa9,Vax2		EIF3H
rs67676723	8	117773987	0.00326052	EIF3H	0	intronic	9.41	4	5	E017,H3K27ac_Enh;E037,H3K27ac_Enh;E048,H3K27ac_Enh;E102,H3K27ac_Enh;E123,H3K27ac_Enh;E017,H3K4me1_Enh;E061,H3K4me1_Enh;E087,H3K4me1_Enh;E088,H3K4me1_Enh;E115,H3K4me1_Enh;E123,H3K4me1_Enh;E019,H3K9ac_Pro;E088,H3K9ac_Pro;E101,H3K9ac_Pro;E123,H3K9ac_Pro;E123,H3K4me3_Pro	No	BLD	Yes	4 tissues	No	4 tissues	Yes	LNG, BLD, GI	CDP,Hsf	PU1	EIF3H
rs6980997	8	117599247	5.8059e-13	EIF3H	55121	intergenic	1.761	5	5	E013,H3K27ac_Enh;E026,H3K27ac_Enh;E049,H3K27ac_Enh;E121,H3K27ac_Enh;E125,H3K27ac_Enh;E129,H3K27ac_Enh;E013,H3K4me1_Enh;E023,H3K4me1_Enh;E025,H3K4me1_Enh;E026,H3K4me1_Enh;E028,H3K4me1_Enh;E049,H3K4me1_Enh;E052,H3K4me1_Enh;E055,H3K4me1_Enh;E056,H3K4me1_Enh;E058,H3K4me1_Enh;E096,H3K4me1_Enh;E114,H3K4me1_Enh;E121,H3K4me1_Enh;E125,H3K4me1_Enh;E126,H3K4me1_Enh;E129,H3K4me1_Enh;E049,H3K9ac_Pro;E125,H3K9…			No	STRM, BRN	No	9 tissues	No	5 tissues	ATF3,CEBPB,E4BP4,HLF,Jundm2,Myc,Rhox11,p300		55kb 3' of EIF3H
rs6983267	8	128413305	1.125e-05	CASC8	0	ncRNA_intronic	20.2	4	5	E016,H3K4me1_Enh;E023,H3K4me1_Enh;E027,H3K4me1_Enh;E028,H3K4me1_Enh;E033,H3K4me1_Enh;E034,H3K4me1_Enh;E039,H3K4me1_Enh;E040,H3K4me1_Enh;E041,H3K4me1_Enh;E043,H3K4me1_Enh;E046,H3K4me1_Enh;E047,H3K4me1_Enh;E055,H3K4me1_Enh;E056,H3K4me1_Enh;E057,H3K4me1_Enh;E058,H3K4me1_Enh;E061,H3K4me1_Enh;E075,H3K4me1_Enh;E077,H3K4me1_Enh;E084,H3K4me1_Enh;E085,H3K4me1_Enh;E089,H3K4me1_Enh;E090,H3K4me1_Enh;E091,H3K…	Yes	SKIN, GI	Yes	GI, BRST, SKIN	Yes	12 tissues	Yes	5 tissues	AP-1,Sox,TCF4	TCF4,FOXA1,P300,RXRA,SP1	RP11-382A18.1
rs6983549	8	128420712	0.000664878	CASC8	0	ncRNA_intronic	0.571	3a	5	E027,H3K4me1_Enh;E056,H3K4me1_Enh;E058,H3K4me1_Enh;E075,H3K4me1_Enh;E077,H3K4me1_Enh;E084,H3K4me1_Enh;E085,H3K4me1_Enh;E101,H3K4me1_Enh;E102,H3K4me1_Enh;E106,H3K4me1_Enh;E075,H3K27ac_Enh;E101,H3K27ac_Enh;E102,H3K27ac_Enh;E106,H3K27ac_Enh;E101,H3K4me3_Pro;E102,H3K4me3_Pro;E102,H3K9ac_Pro	Yes	GI	Yes	GI	Yes	BRST, SKIN, GI	Yes	GI	Irf		RP11-382A18.1
rs6983626	8	117802148	0.000802708	UTP23	0	intronic	2.293	3a	5	E002,H3K4me3_Pro;E025,H3K9ac_Pro;E027,H3K9ac_Pro;E049,H3K9ac_Pro;E062,H3K9ac_Pro;E087,H3K4me1_Enh	No	ESC	No	4 tissues	No	PANC			Foxd3,GATA	MAFF,MAFK	UTP23
rs6998254	8	128428795	0.017665	CASC8:POU5F1B	00:00:00	exonic	10.66	5	5												POU5F1B
rs7002225	8	128428823	0.0205196	CASC8:POU5F1B	00:00:00	exonic	20.4	5	5										GATA,Pax-8		POU5F1B
rs7006843	8	117600602	0.00501246	EIF3H	53766	intergenic	11.56	5	5	E002,H3K4me1_Enh;E013,H3K4me1_Enh;E017,H3K4me1_Enh;E023,H3K4me1_Enh;E026,H3K4me1_Enh;E049,H3K4me1_Enh;E055,H3K4me1_Enh;E056,H3K4me1_Enh;E077,H3K4me1_Enh;E114,H3K4me1_Enh;E120,H3K4me1_Enh;E125,H3K4me1_Enh;E126,H3K4me1_Enh;E129,H3K4me1_Enh;E013,H3K27ac_Enh;E026,H3K27ac_Enh;E049,H3K27ac_Enh;E056,H3K27ac_Enh;E120,H3K27ac_Enh;E125,H3K27ac_Enh;E129,H3K27ac_Enh;E049,H3K9ac_Pro			No	STRM	Yes	10 tissues	No	6 tissues	NF-Y		54kb 3' of EIF3H
rs7013278	8	128414892	0.000817024	CASC8	0	ncRNA_intronic	1.921	5	5	E011,H3K4me1_Enh;E013,H3K4me1_Enh;E027,H3K4me1_Enh;E028,H3K4me1_Enh;E033,H3K4me1_Enh;E039,H3K4me1_Enh;E055,H3K4me1_Enh;E056,H3K4me1_Enh;E057,H3K4me1_Enh;E058,H3K4me1_Enh;E075,H3K4me1_Enh;E077,H3K4me1_Enh;E079,H3K4me1_Enh;E084,H3K4me1_Enh;E085,H3K4me1_Enh;E090,H3K4me1_Enh;E093,H3K4me1_Enh;E094,H3K4me1_Enh;E096,H3K4me1_Enh;E101,H3K4me1_Enh;E102,H3K4me1_Enh;E106,H3K4me1_Enh;E110,H3K4me1_Enh;E117,H3K…	Yes	GI	Yes	4 tissues	Yes	10 tissues	Yes	5 tissues	GATA,HNF4,Lmo2-complex,Pbx3		RP11-382A18.1
rs7013328	8	128423911	2.62175e-05	CASC8	0	ncRNA_intronic	6.557	5	5	E102,H3K4me1_Enh					Yes	GI			Nanog,TCF4		RP11-382A18.1
rs7014328	8	117799487	0.0012024	UTP23	0	intronic	0.96	6	5	E025,H3K9ac_Pro;E038,H3K4me1_Enh;E047,H3K4me1_Enh			No	FAT	No	BLD					UTP23
rs7014346	8	128424792	0.000664878	CASC8	0	ncRNA_intronic	5.425	5	5										AIRE,Osr,p300		RP11-382A18.1
rs7014358	8	117799586	0.00116839	UTP23	0	intronic	2.014	7	5	E025,H3K9ac_Pro;E072,H3K9ac_Pro;E038,H3K4me1_Enh;E047,H3K4me1_Enh			No	FAT, BRN	No	BLD			p300		UTP23
rs7014359	8	117799587	0.00116839	UTP23	0	intronic	0.868	7	5	E025,H3K9ac_Pro;E072,H3K9ac_Pro;E038,H3K4me1_Enh;E047,H3K4me1_Enh			No	FAT, BRN	No	BLD			FXR,p300		UTP23
rs7018367	8	128424883	3.00477e-05	CASC8	0	ncRNA_intronic	5.138	5	5										Ik-1,Ik-2,STAT		RP11-382A18.1
rs7018368	8	128424933	3.00477e-05	CASC8	0	ncRNA_intronic	5.412	5	5										DMRT7		RP11-382A18.1
rs7018371	8	128424899	3.14418e-05	CASC8	0	ncRNA_intronic	0.923	5	5										Irf,SIX5		RP11-382A18.1
rs72681699	8	117707419	0.000440317	EIF3H	0	intronic	1.873	5	1	E005,H3K4me1_Enh;E006,H3K4me1_Enh;E011,H3K4me1_Enh;E014,H3K4me1_Enh;E015,H3K4me1_Enh;E016,H3K4me1_Enh;E017,H3K4me1_Enh;E019,H3K4me1_Enh;E020,H3K4me1_Enh;E023,H3K4me1_Enh;E025,H3K4me1_Enh;E026,H3K4me1_Enh;E027,H3K4me1_Enh;E028,H3K4me1_Enh;E029,H3K4me1_Enh;E030,H3K4me1_Enh;E031,H3K4me1_Enh;E032,H3K4me1_Enh;E034,H3K4me1_Enh;E035,H3K4me1_Enh;E036,H3K4me1_Enh;E037,H3K4me1_Enh;E038,H3K4me1_Enh;E039,H3K…	Yes	10 tissues	Yes	4 tissues	Yes	22 tissues	Yes	16 tissues			EIF3H
rs7388507	8	117787572	0.00140268	UTP23	0	intronic	0.779	5	5	E008,H3K27ac_Enh;E049,H3K27ac_Enh;E050,H3K27ac_Enh;E025,H3K4me1_Enh;E049,H3K4me1_Enh;E109,H3K4me1_Enh;E121,H3K4me1_Enh					Yes	4 tissues	No	ESC, STRM, BLD	CAC-binding-protein,SP1,TCF12		UTP23
rs75128197	8	117734589	2.95795e-11	EIF3H	0	intronic	2.305	7	4	E001,H3K4me3_Pro;E002,H3K4me3_Pro;E011,H3K4me3_Pro;E020,H3K4me3_Pro;E066,H3K4me3_Pro;E076,H3K4me3_Pro;E040,H3K4me1_Enh;E047,H3K4me1_Enh;E048,H3K4me1_Enh;E041,H3K27ac_Enh;E124,H3K27ac_Enh;E076,H3K9ac_Pro	Yes	5 tissues	Yes	GI	No	BLD	No	BLD	Zfp105		EIF3H
rs76316943	8	117848307	2.67598e-07	UTP23	0	intronic	2.064	4	5	E007,H3K9ac_Pro;E011,H3K4me1_Enh;E013,H3K4me1_Enh;E056,H3K27ac_Enh			No	ESDR	No	ESDR	No	SKIN	Irf,LXR	CTCF,RAD21,GATA3	UTP23
rs77214421	8	117633952	1.51857e-28	EIF3H	20416	intergenic	2.497	5	5	E004,H3K27ac_Enh;E011,H3K4me1_Enh;E017,H3K4me1_Enh;E025,H3K4me1_Enh;E028,H3K4me1_Enh;E049,H3K4me1_Enh;E056,H3K4me1_Enh;E058,H3K4me1_Enh;E065,H3K4me1_Enh;E092,H3K4me1_Enh;E104,H3K4me1_Enh;E011,H3K4me3_Pro	No	ESDR			Yes	9 tissues	No	ESDR			20kb 3' of EIF3H
rs7823271	8	117703509	0.0020802	EIF3H	0	intronic	3.881	4	5	E001,H3K4me1_Enh;E003,H3K4me1_Enh;E004,H3K4me1_Enh;E005,H3K4me1_Enh;E006,H3K4me1_Enh;E008,H3K4me1_Enh;E011,H3K4me1_Enh;E012,H3K4me1_Enh;E013,H3K4me1_Enh;E014,H3K4me1_Enh;E015,H3K4me1_Enh;E016,H3K4me1_Enh;E017,H3K4me1_Enh;E018,H3K4me1_Enh;E019,H3K4me1_Enh;E020,H3K4me1_Enh;E021,H3K4me1_Enh;E023,H3K4me1_Enh;E024,H3K4me1_Enh;E025,H3K4me1_Enh;E026,H3K4me1_Enh;E027,H3K4me1_Enh;E028,H3K4me1_Enh;E033,H3K…	No	ESDR	Yes	10 tissues	Yes	19 tissues	Yes	8 tissues	Myf,RFX5		EIF3H
rs7828067	8	117796195	0.00226722	UTP23	0	intronic	3.206	1f	5	E001,H3K4me1_Enh;E002,H3K4me1_Enh;E003,H3K4me1_Enh;E008,H3K4me1_Enh;E009,H3K4me1_Enh;E010,H3K4me1_Enh;E011,H3K4me1_Enh;E012,H3K4me1_Enh;E014,H3K4me1_Enh;E015,H3K4me1_Enh;E016,H3K4me1_Enh;E018,H3K4me1_Enh;E019,H3K4me1_Enh;E020,H3K4me1_Enh;E021,H3K4me1_Enh;E024,H3K4me1_Enh;E028,H3K4me1_Enh;E054,H3K4me1_Enh;E057,H3K4me1_Enh;E058,H3K4me1_Enh;E079,H3K4me1_Enh;E104,H3K4me1_Enh;E123,H3K4me1_Enh;E001,H3K…	No	ESC, IPSC	No	5 tissues	Yes	9 tissues	No	5 tissues	Foxj1,Maf		UTP23
rs7829098	8	117790906	0.00344723	UTP23	0	intronic	1.129	6	5	E018,H3K4me1_Enh;E020,H3K4me1_Enh					No	IPSC					UTP23
rs7832540	8	117714117	0.00165725	EIF3H	0	intronic	9.412	7	4	E001,H3K4me1_Enh;E014,H3K4me1_Enh;E015,H3K4me1_Enh;E016,H3K4me1_Enh;E018,H3K4me1_Enh;E020,H3K4me1_Enh;E037,H3K4me1_Enh;E038,H3K4me1_Enh;E039,H3K4me1_Enh;E041,H3K4me1_Enh;E044,H3K4me1_Enh;E045,H3K4me1_Enh;E047,H3K4me1_Enh;E048,H3K4me1_Enh;E049,H3K4me1_Enh;E055,H3K4me1_Enh;E061,H3K4me1_Enh;E087,H3K4me1_Enh;E109,H3K4me1_Enh;E011,H3K4me3_Pro;E015,H3K27ac_Enh;E019,H3K27ac_Enh;E049,H3K27ac_Enh;E055,H3K…	No	ESDR			Yes	7 tissues	No	5 tissues	HMG-IY,STAT		EIF3H
rs7837208	8	117797872	0.00191062	UTP23	0	intronic	1.177	6	5	E001,H3K4me1_Enh;E002,H3K4me1_Enh;E009,H3K4me1_Enh;E010,H3K4me1_Enh;E011,H3K4me1_Enh;E012,H3K4me1_Enh;E014,H3K4me1_Enh;E015,H3K4me1_Enh;E016,H3K4me1_Enh;E018,H3K4me1_Enh;E019,H3K4me1_Enh;E020,H3K4me1_Enh;E028,H3K4me1_Enh;E058,H3K4me1_Enh;E119,H3K4me1_Enh;E012,H3K27ac_Enh;E015,H3K27ac_Enh;E020,H3K27ac_Enh;E016,H3K9ac_Pro;E019,H3K9ac_Pro;E027,H3K9ac_Pro;E124,H3K9ac_Pro;E028,H3K4me3_Pro	No	BRST	No	4 tissues	No	5 tissues	No	ESDR, ESC, IPSC	Evi-1,Mef2,Pou2f2		UTP23
rs7837328	8	128423127	2.28651e-05	CASC8	0	ncRNA_intronic	2.098	5	5	E008,H3K4me1_Enh;E101,H3K4me1_Enh;E102,H3K4me1_Enh;E110,H3K4me1_Enh;E118,H3K4me1_Enh;E102,H3K27ac_Enh					Yes	ESC, GI, LIV	Yes	GI	CEBPB,Irf,PRDM1,Pou2f2,Pou3f2,STAT,p300		RP11-382A18.1
rs7837626	8	128423341	2.505e-05	CASC8	0	ncRNA_intronic	6.928	5	5	E008,H3K4me1_Enh;E019,H3K4me1_Enh;E102,H3K4me1_Enh					Yes	ESC, IPSC, GI			ERalpha-a		RP11-382A18.1
rs7837644	8	128423398	2.505e-05	CASC8	0	ncRNA_intronic	3.618	5	5	E008,H3K4me1_Enh;E019,H3K4me1_Enh;E102,H3K4me1_Enh					Yes	ESC, IPSC, GI			Ets,NRSF,Pax-5,Sin3Ak-20		RP11-382A18.1
rs7837706	8	128423184	2.505e-05	CASC8	0	ncRNA_intronic	9.709	5	5	E008,H3K4me1_Enh;E101,H3K4me1_Enh;E102,H3K4me1_Enh;E110,H3K4me1_Enh;E118,H3K4me1_Enh;E102,H3K27ac_Enh					Yes	ESC, GI, LIV	Yes	GI			RP11-382A18.1
rs7838174	8	117715731	0.000289975	EIF3H	0	intronic	2.353	3a	4	E004,H3K27ac_Enh;E015,H3K27ac_Enh;E021,H3K27ac_Enh;E055,H3K27ac_Enh;E056,H3K27ac_Enh;E061,H3K27ac_Enh;E116,H3K27ac_Enh;E124,H3K27ac_Enh;E005,H3K4me1_Enh;E016,H3K4me1_Enh;E018,H3K4me1_Enh;E034,H3K4me1_Enh;E037,H3K4me1_Enh;E038,H3K4me1_Enh;E039,H3K4me1_Enh;E041,H3K4me1_Enh;E043,H3K4me1_Enh;E044,H3K4me1_Enh;E045,H3K4me1_Enh;E046,H3K4me1_Enh;E047,H3K4me1_Enh;E048,H3K4me1_Enh;E055,H3K4me1_Enh;E061,H3K…	Yes	ESDR, GI	No	BLD	Yes	13 tissues	No	5 tissues	Pax-3,Pax-5	EBF1	EIF3H
rs78957137	8	117725268	4.74655e-11	EIF3H	0	intronic	12.64	5	2	E001,H3K4me1_Enh;E011,H3K4me1_Enh;E013,H3K4me1_Enh;E014,H3K4me1_Enh;E015,H3K4me1_Enh;E016,H3K4me1_Enh;E018,H3K4me1_Enh;E019,H3K4me1_Enh;E024,H3K4me1_Enh;E025,H3K4me1_Enh;E026,H3K4me1_Enh;E027,H3K4me1_Enh;E028,H3K4me1_Enh;E032,H3K4me1_Enh;E033,H3K4me1_Enh;E037,H3K4me1_Enh;E038,H3K4me1_Enh;E039,H3K4me1_Enh;E040,H3K4me1_Enh;E041,H3K4me1_Enh;E042,H3K4me1_Enh;E043,H3K4me1_Enh;E044,H3K4me1_Enh;E045,H3K…	No	ESDR, BLD, STRM	Yes	11 tissues	Yes	15 tissues	No	6 tissues	Arid3a,Esx1,Foxa,Hoxa3,Hoxa5,Hoxa7,Hoxb4,Msx-1,Nkx6-1,Pax7,Pou2f2,Pou3f2,Prrx1,Vax2,Zfp187		EIF3H
rs871135	8	128426393	3.76769e-05	CASC8	0	ncRNA_intronic	1.26	5	5	E007,H3K27ac_Enh							No	ESDR	Nkx2,Pou2f2		RP11-382A18.1
rs9693860	8	117773826	0.0126708	EIF3H	0	intronic	6.664	3a	5	E017,H3K27ac_Enh;E037,H3K27ac_Enh;E048,H3K27ac_Enh;E102,H3K27ac_Enh;E017,H3K4me1_Enh;E061,H3K4me1_Enh;E087,H3K4me1_Enh;E088,H3K4me1_Enh;E123,H3K4me1_Enh;E019,H3K9ac_Pro;E101,H3K9ac_Pro;E123,H3K9ac_Pro;E123,H3K4me3_Pro	No	BLD	Yes	IPSC, GI, BLD	No	4 tissues	Yes	LNG, BLD, GI			EIF3H
rs979866	8	117791733	0.00230933	UTP23	0	upstream	downstream	NA	5	E001,H3K4me1_Enh;E003,H3K4me1_Enh;E014,H3K4me1_Enh;E016,H3K4me1_Enh;E018,H3K4me1_Enh;E020,H3K4me1_Enh;E024,H3K4me1_Enh;E087,H3K4me1_Enh					No	ESC, IPSC, PANC					UTP23
rs979867	8	117791502	0.00230933	UTP23	0	intronic	8.076	NA	5	E001,H3K4me1_Enh;E014,H3K4me1_Enh;E018,H3K4me1_Enh;E020,H3K4me1_Enh;E024,H3K4me1_Enh;E087,H3K4me1_Enh					No	ESC, IPSC, PANC			Fox		UTP23
rs11255835	10	8732887	6.41789e-05	RP11-575N15.1	33085	intergenic	0.765	6	9										FAC1,Foxj2,Foxp1,Sox,Zfp105		34kb 5' of RN5S299
rs7083289	10	8741069	0.0966169	RP11-575N15.1	24903	intergenic	1.097	5	5										Dobox4,Foxl1,Irx	ZNF263	42kb 5' of RN5S299
rs10789822	11	111162691	1.76383e-05	COLCA1	1422	intergenic	3.88	6	5	E027,H3K4me1_Enh;E109,H3K4me1_Enh;E105,H3K27ac_Enh					Yes	BRST, GI	No	HRT	Nrf1,PLAG1,TATA,Zfx		1.4kb 3' of C11orf92
rs10789823	11	111172403	8.71531e-05	COLCA1:COLCA2	00:00:00	intronic	4.239	5	5	E005,H3K4me1_Enh;E014,H3K4me1_Enh;E024,H3K4me1_Enh;E027,H3K4me1_Enh;E031,H3K4me1_Enh;E032,H3K4me1_Enh;E058,H3K4me1_Enh;E063,H3K4me1_Enh;E066,H3K4me1_Enh;E067,H3K4me1_Enh;E068,H3K4me1_Enh;E069,H3K4me1_Enh;E070,H3K4me1_Enh;E071,H3K4me1_Enh;E072,H3K4me1_Enh;E073,H3K4me1_Enh;E074,H3K4me1_Enh;E075,H3K4me1_Enh;E076,H3K4me1_Enh;E077,H3K4me1_Enh;E078,H3K4me1_Enh;E079,H3K4me1_Enh;E081,H3K4me1_Enh;E082,H3K…	Yes	7 tissues	Yes	8 tissues	Yes	13 tissues	Yes	7 tissues	PU.1,SPIB,p300		C11orf93
rs10891239	11	111120698	6.31037e-06	C11orf53	6008	intergenic	0.485	6	5	E081,H3K4me1_Enh;E092,H3K4me1_Enh					Yes	BRN, GI			CDP,En-1,Pou2f2,Pou6f1,Prrx2,Sox,Znf143		6kb 5' of C11orf53
rs10891241	11	111143508	5.85312e-06	C11orf53	0	intronic	1.998	5	5	E032,H3K4me1_Enh;E069,H3K4me1_Enh;E081,H3K4me1_Enh;E082,H3K4me1_Enh;E069,H3K27ac_Enh;E074,H3K27ac_Enh					No	BLD, BRN	No	BRN	Arid3a,Bbx,Hbp1,Hoxa10,Hoxd10,Nkx6-1,Sox		C11orf53
rs10891246	11	111170540	4.67431e-05	COLCA1:COLCA2	00:00:00	UTR5	6.845	4	1	E001,H3K4me3_Pro;E002,H3K4me3_Pro;E003,H3K4me3_Pro;E004,H3K4me3_Pro;E005,H3K4me3_Pro;E006,H3K4me3_Pro;E007,H3K4me3_Pro;E008,H3K4me3_Pro;E009,H3K4me3_Pro;E010,H3K4me3_Pro;E011,H3K4me3_Pro;E012,H3K4me3_Pro;E013,H3K4me3_Pro;E014,H3K4me3_Pro;E015,H3K4me3_Pro;E016,H3K4me3_Pro;E017,H3K4me3_Pro;E018,H3K4me3_Pro;E019,H3K4me3_Pro;E020,H3K4me3_Pro;E021,H3K4me3_Pro;E022,H3K4me3_Pro;E023,H3K4me3_Pro;E024,H3K…	Yes	22 tissues	Yes	17 tissues	Yes	20 tissues	Yes	14 tissues	EWSR1-FLI1,Egr-1,NRSF,PU.1,SP1,SP2,STAT,ZBTB7A		C11orf93
rs11213801	11	111119694	1.94063e-05	C11orf53	7012	intergenic	7.883	6	5	E081,H3K4me1_Enh;E092,H3K4me1_Enh					Yes	BRN, GI			Foxa,Hoxa10,Pdx1,SIX5,STAT		7kb 5' of C11orf53
rs11213809	11	111135745	5.82544e-06	C11orf53	0	intronic	1.068	7	5	E007,H3K9ac_Pro;E069,H3K4me1_Enh;E077,H3K4me1_Enh;E094,H3K4me1_Enh;E110,H3K4me1_Enh;E072,H3K27ac_Enh			No	ESDR	Yes	BRN, GI	No	BRN			C11orf53
rs11213813	11	111139327	7.99315e-06	C11orf53	0	intronic	3.31	6	5	E007,H3K4me1_Enh;E054,H3K4me1_Enh;E067,H3K4me1_Enh;E069,H3K4me1_Enh;E072,H3K4me1_Enh;E074,H3K4me1_Enh;E078,H3K4me1_Enh;E089,H3K4me1_Enh;E090,H3K4me1_Enh;E118,H3K4me1_Enh;E067,H3K27ac_Enh;E068,H3K27ac_Enh;E069,H3K27ac_Enh;E071,H3K27ac_Enh;E072,H3K27ac_Enh;E074,H3K27ac_Enh;E089,H3K27ac_Enh;E067,H3K4me3_Pro;E069,H3K4me3_Pro;E072,H3K9ac_Pro	No	BRN	No	BRN	Yes	5 tissues	No	BRN, MUS	HNF4,TLX1::NFIC		C11orf53
rs11213820	11	111160491	1.76383e-05	C11orf53	3364	intergenic	5.683	6	5	E118,H3K4me1_Enh					No	LIV			BDP1,LUN-1		3.4kb 3' of C11orf53
rs11213823	11	111169990	0.00043814	COLCA1:COLCA2	00:00:00	UTR5	10.92	4	1	E001,H3K4me3_Pro;E002,H3K4me3_Pro;E003,H3K4me3_Pro;E004,H3K4me3_Pro;E005,H3K4me3_Pro;E006,H3K4me3_Pro;E007,H3K4me3_Pro;E008,H3K4me3_Pro;E009,H3K4me3_Pro;E010,H3K4me3_Pro;E011,H3K4me3_Pro;E012,H3K4me3_Pro;E013,H3K4me3_Pro;E014,H3K4me3_Pro;E015,H3K4me3_Pro;E016,H3K4me3_Pro;E017,H3K4me3_Pro;E018,H3K4me3_Pro;E019,H3K4me3_Pro;E020,H3K4me3_Pro;E021,H3K4me3_Pro;E022,H3K4me3_Pro;E023,H3K4me3_Pro;E024,H3K…	Yes	22 tissues	Yes	17 tissues	Yes	22 tissues	Yes	15 tissues	EBF	CTCF,POL2,PAX5C20,RAD21,TAF1,HEY1	C11orf93
rs12296076	11	111166504	4.39613e-06	COLCA1	0	UTR3	0.386	1f	5	E007,H3K9ac_Pro;E016,H3K9ac_Pro;E020,H3K9ac_Pro;E027,H3K9ac_Pro;E088,H3K9ac_Pro;E102,H3K9ac_Pro;E107,H3K9ac_Pro;E110,H3K9ac_Pro;E011,H3K4me1_Enh;E018,H3K4me1_Enh;E027,H3K4me1_Enh;E077,H3K4me1_Enh;E079,H3K4me1_Enh;E084,H3K4me1_Enh;E085,H3K4me1_Enh;E098,H3K4me1_Enh;E101,H3K4me1_Enh;E102,H3K4me1_Enh;E110,H3K4me1_Enh;E118,H3K4me1_Enh;E068,H3K27ac_Enh;E071,H3K27ac_Enh;E076,H3K27ac_Enh;E111,H3K27ac_Enh			Yes	7 tissues	Yes	6 tissues	Yes	BRN, GI	Cphx,NR4A,VDR		C11orf92
rs1987128	11	111152496	9.97196e-06	C11orf53	0	intronic	0.508	NA	2	E023,H3K4me1_Enh;E025,H3K4me1_Enh;E075,H3K4me1_Enh;E076,H3K4me1_Enh;E077,H3K4me1_Enh;E078,H3K4me1_Enh;E084,H3K4me1_Enh;E085,H3K4me1_Enh;E088,H3K4me1_Enh;E101,H3K4me1_Enh;E102,H3K4me1_Enh;E103,H3K4me1_Enh;E106,H3K4me1_Enh;E109,H3K4me1_Enh;E110,H3K4me1_Enh;E111,H3K4me1_Enh;E023,H3K9ac_Pro;E025,H3K9ac_Pro;E062,H3K9ac_Pro;E068,H3K9ac_Pro;E101,H3K9ac_Pro;E111,H3K9ac_Pro;E025,H3K4me3_Pro;E102,H3K4me3_P…	Yes	FAT, GI	Yes	4 tissues	Yes	FAT, GI, LNG	Yes	BRN, GI	VDR		C11orf53
rs2001754	11	111125512	8.86599e-06	C11orf53	1194	intergenic	0.852	NA	13										Foxd3,Foxj1		1.2kb 5' of C11orf53
rs3087967	11	111156836	4.77475e-06	C11orf53	0	UTR3	0.191	NA	2	E003,H3K4me1_Enh;E012,H3K4me1_Enh;E024,H3K4me1_Enh;E055,H3K4me1_Enh;E075,H3K4me1_Enh;E077,H3K4me1_Enh;E084,H3K4me1_Enh;E085,H3K4me1_Enh;E088,H3K4me1_Enh;E089,H3K4me1_Enh;E101,H3K4me1_Enh;E102,H3K4me1_Enh;E109,H3K4me1_Enh;E110,H3K4me1_Enh;E118,H3K4me1_Enh;E018,H3K4me3_Pro;E101,H3K4me3_Pro;E102,H3K4me3_Pro;E103,H3K4me3_Pro;E118,H3K4me3_Pro;E025,H3K9ac_Pro;E027,H3K9ac_Pro;E062,H3K9ac_Pro;E074,H3K9ac…	Yes	IPSC, GI, LIV	Yes	6 tissues	Yes	7 tissues	Yes	SKIN, GI, LIV	Foxj1,Pax-5,RREB-1		C11orf53
rs36029541	11	111139942	1.7628e-05	C11orf53	0	intronic	2.254	5	1	E002,H3K4me1_Enh;E007,H3K4me1_Enh;E011,H3K4me1_Enh;E012,H3K4me1_Enh;E053,H3K4me1_Enh;E054,H3K4me1_Enh;E066,H3K4me1_Enh;E067,H3K4me1_Enh;E068,H3K4me1_Enh;E069,H3K4me1_Enh;E070,H3K4me1_Enh;E071,H3K4me1_Enh;E072,H3K4me1_Enh;E074,H3K4me1_Enh;E078,H3K4me1_Enh;E081,H3K4me1_Enh;E082,H3K4me1_Enh;E088,H3K4me1_Enh;E090,H3K4me1_Enh;E103,H3K4me1_Enh;E109,H3K4me1_Enh;E118,H3K4me1_Enh;E121,H3K4me1_Enh;E027,H3K…	No	BRN, LIV, MUS	No	BRST, BRN, LIV	Yes	7 tissues	No	BRN, MUS, LIV	Foxd3,GR,HDAC2,Zfp105		C11orf53
rs3802840	11	111171646	0.000111508	COLCA1:COLCA2	00:00:00	intronic	4.919	5	1	E004,H3K9ac_Pro;E016,H3K9ac_Pro;E017,H3K9ac_Pro;E018,H3K9ac_Pro;E062,H3K9ac_Pro;E063,H3K9ac_Pro;E067,H3K9ac_Pro;E074,H3K9ac_Pro;E076,H3K9ac_Pro;E077,H3K9ac_Pro;E083,H3K9ac_Pro;E086,H3K9ac_Pro;E087,H3K9ac_Pro;E088,H3K9ac_Pro;E101,H3K9ac_Pro;E102,H3K9ac_Pro;E103,H3K9ac_Pro;E107,H3K9ac_Pro;E110,H3K9ac_Pro;E111,H3K9ac_Pro;E118,H3K9ac_Pro;E005,H3K4me1_Enh;E014,H3K4me1_Enh;E015,H3K4me1_Enh;E024,H3K4me1…	Yes	12 tissues	Yes	13 tissues	Yes	15 tissues	Yes	8 tissues	Homez,Nkx3		C11orf93
rs3802841	11	111171672	0.000111508	COLCA1:COLCA2	00:00:00	intronic	2.08	5	1	E004,H3K9ac_Pro;E016,H3K9ac_Pro;E017,H3K9ac_Pro;E018,H3K9ac_Pro;E062,H3K9ac_Pro;E063,H3K9ac_Pro;E067,H3K9ac_Pro;E074,H3K9ac_Pro;E076,H3K9ac_Pro;E077,H3K9ac_Pro;E083,H3K9ac_Pro;E086,H3K9ac_Pro;E087,H3K9ac_Pro;E088,H3K9ac_Pro;E101,H3K9ac_Pro;E102,H3K9ac_Pro;E103,H3K9ac_Pro;E107,H3K9ac_Pro;E110,H3K9ac_Pro;E111,H3K9ac_Pro;E118,H3K9ac_Pro;E005,H3K4me1_Enh;E014,H3K4me1_Enh;E024,H3K4me1_Enh;E027,H3K4me1…	Yes	12 tissues	Yes	13 tissues	Yes	15 tissues	Yes	8 tissues	Nanog		C11orf93
rs3802842	11	111171709	0.000116165	COLCA1:COLCA2	00:00:00	intronic	13	1f	1	E004,H3K9ac_Pro;E016,H3K9ac_Pro;E018,H3K9ac_Pro;E062,H3K9ac_Pro;E063,H3K9ac_Pro;E067,H3K9ac_Pro;E074,H3K9ac_Pro;E076,H3K9ac_Pro;E077,H3K9ac_Pro;E083,H3K9ac_Pro;E086,H3K9ac_Pro;E087,H3K9ac_Pro;E088,H3K9ac_Pro;E101,H3K9ac_Pro;E102,H3K9ac_Pro;E103,H3K9ac_Pro;E107,H3K9ac_Pro;E110,H3K9ac_Pro;E111,H3K9ac_Pro;E118,H3K9ac_Pro;E005,H3K4me1_Enh;E014,H3K4me1_Enh;E024,H3K4me1_Enh;E027,H3K4me1_Enh;E031,H3K4me…	Yes	11 tissues	Yes	13 tissues	Yes	15 tissues	Yes	8 tissues	Ik-1,Obox3,Pax-4,Zfp410		C11orf93
rs4477469	11	111160753	1.76383e-05	COLCA1	3360	intergenic	1.539	7	5	E118,H3K4me1_Enh					No	LIV			Pax-4		3.4kb 3' of C11orf92
rs4520624	11	111172210	0.000111508	COLCA1:COLCA2	00:00:00	intronic	3.814	5	5	E005,H3K4me1_Enh;E014,H3K4me1_Enh;E024,H3K4me1_Enh;E027,H3K4me1_Enh;E031,H3K4me1_Enh;E032,H3K4me1_Enh;E055,H3K4me1_Enh;E058,H3K4me1_Enh;E063,H3K4me1_Enh;E066,H3K4me1_Enh;E067,H3K4me1_Enh;E068,H3K4me1_Enh;E069,H3K4me1_Enh;E070,H3K4me1_Enh;E071,H3K4me1_Enh;E072,H3K4me1_Enh;E073,H3K4me1_Enh;E074,H3K4me1_Enh;E075,H3K4me1_Enh;E076,H3K4me1_Enh;E077,H3K4me1_Enh;E078,H3K4me1_Enh;E079,H3K4me1_Enh;E081,H3K…	Yes	9 tissues	Yes	9 tissues	Yes	13 tissues	Yes	7 tissues	Foxj2,Myb		C11orf93
rs4548657	11	111140043	2.96216e-05	C11orf53	0	intronic	8.274	5	1	E007,H3K4me1_Enh;E011,H3K4me1_Enh;E012,H3K4me1_Enh;E053,H3K4me1_Enh;E054,H3K4me1_Enh;E063,H3K4me1_Enh;E066,H3K4me1_Enh;E067,H3K4me1_Enh;E068,H3K4me1_Enh;E069,H3K4me1_Enh;E070,H3K4me1_Enh;E071,H3K4me1_Enh;E072,H3K4me1_Enh;E074,H3K4me1_Enh;E078,H3K4me1_Enh;E081,H3K4me1_Enh;E082,H3K4me1_Enh;E088,H3K4me1_Enh;E090,H3K4me1_Enh;E103,H3K4me1_Enh;E109,H3K4me1_Enh;E118,H3K4me1_Enh;E121,H3K4me1_Enh;E027,H3K…	No	BRN, LIV, MUS	No	BRST, BRN, LIV	Yes	7 tissues	No	BRN, MUS, LIV	Dmbx1		C11orf53
rs4608113	11	111172179	0.000102733	COLCA1:COLCA2	00:00:00	intronic	9.229	5	1	E005,H3K4me1_Enh;E014,H3K4me1_Enh;E024,H3K4me1_Enh;E027,H3K4me1_Enh;E031,H3K4me1_Enh;E032,H3K4me1_Enh;E055,H3K4me1_Enh;E058,H3K4me1_Enh;E063,H3K4me1_Enh;E066,H3K4me1_Enh;E067,H3K4me1_Enh;E068,H3K4me1_Enh;E069,H3K4me1_Enh;E070,H3K4me1_Enh;E071,H3K4me1_Enh;E072,H3K4me1_Enh;E073,H3K4me1_Enh;E074,H3K4me1_Enh;E075,H3K4me1_Enh;E076,H3K4me1_Enh;E077,H3K4me1_Enh;E078,H3K4me1_Enh;E079,H3K4me1_Enh;E081,H3K…	Yes	9 tissues	Yes	9 tissues	Yes	13 tissues	Yes	7 tissues			C11orf93
rs6589218	11	111167557	3.35022e-06	COLCA1	0	UTR5	4.628	5	4	E001,H3K4me1_Enh;E014,H3K4me1_Enh;E018,H3K4me1_Enh;E020,H3K4me1_Enh;E021,H3K4me1_Enh;E024,H3K4me1_Enh;E027,H3K4me1_Enh;E032,H3K4me1_Enh;E056,H3K4me1_Enh;E069,H3K4me1_Enh;E075,H3K4me1_Enh;E079,H3K4me1_Enh;E081,H3K4me1_Enh;E084,H3K4me1_Enh;E085,H3K4me1_Enh;E089,H3K4me1_Enh;E092,H3K4me1_Enh;E094,H3K4me1_Enh;E096,H3K4me1_Enh;E098,H3K4me1_Enh;E101,H3K4me1_Enh;E102,H3K4me1_Enh;E105,H3K4me1_Enh;E110,H3K…	Yes	4 tissues	Yes	7 tissues	Yes	13 tissues	Yes	6 tissues	ATF3,Egr-1,MAZR,ZBTB7A,Zfx		C11orf92
rs6589219	11	111172911	0.00351734	COLCA1:COLCA2	00:00:00	intronic	0.871	6	5	E014,H3K4me1_Enh;E015,H3K4me1_Enh;E018,H3K4me1_Enh;E024,H3K4me1_Enh;E027,H3K4me1_Enh;E031,H3K4me1_Enh;E032,H3K4me1_Enh;E058,H3K4me1_Enh;E063,H3K4me1_Enh;E066,H3K4me1_Enh;E067,H3K4me1_Enh;E068,H3K4me1_Enh;E069,H3K4me1_Enh;E070,H3K4me1_Enh;E071,H3K4me1_Enh;E072,H3K4me1_Enh;E073,H3K4me1_Enh;E075,H3K4me1_Enh;E076,H3K4me1_Enh;E077,H3K4me1_Enh;E078,H3K4me1_Enh;E079,H3K4me1_Enh;E081,H3K4me1_Enh;E084,H3K…	Yes	6 tissues	Yes	6 tissues	Yes	12 tissues	Yes	6 tissues	PPAR		C11orf93
rs6589220	11	111173290	0.00351734	COLCA1:COLCA2	00:00:00	intronic	3.512	5	2	E001,H3K4me1_Enh;E003,H3K4me1_Enh;E007,H3K4me1_Enh;E008,H3K4me1_Enh;E012,H3K4me1_Enh;E014,H3K4me1_Enh;E015,H3K4me1_Enh;E016,H3K4me1_Enh;E018,H3K4me1_Enh;E019,H3K4me1_Enh;E020,H3K4me1_Enh;E022,H3K4me1_Enh;E024,H3K4me1_Enh;E027,H3K4me1_Enh;E028,H3K4me1_Enh;E031,H3K4me1_Enh;E032,H3K4me1_Enh;E057,H3K4me1_Enh;E058,H3K4me1_Enh;E063,H3K4me1_Enh;E066,H3K4me1_Enh;E069,H3K4me1_Enh;E070,H3K4me1_Enh;E071,H3K…	Yes	5 tissues	Yes	9 tissues	Yes	15 tissues	Yes	7 tissues	Spz1		C11orf93
rs7103178	11	111165009	3.33928e-05	COLCA1	0	UTR3	2.242	7	5	E011,H3K4me1_Enh;E027,H3K4me1_Enh;E068,H3K4me1_Enh;E076,H3K4me1_Enh;E103,H3K4me1_Enh;E108,H3K4me1_Enh;E118,H3K4me1_Enh;E020,H3K9ac_Pro;E027,H3K9ac_Pro;E068,H3K9ac_Pro;E101,H3K9ac_Pro;E102,H3K9ac_Pro;E110,H3K9ac_Pro;E068,H3K27ac_Enh;E111,H3K27ac_Enh			Yes	4 tissues	Yes	6 tissues	Yes	BRN, GI			C11orf92
rs7105857	11	111170744	1.33927e-05	COLCA1:COLCA2	00:00:00	splicing	7.39	4	1	E001,H3K4me3_Pro;E002,H3K4me3_Pro;E003,H3K4me3_Pro;E004,H3K4me3_Pro;E005,H3K4me3_Pro;E006,H3K4me3_Pro;E007,H3K4me3_Pro;E008,H3K4me3_Pro;E009,H3K4me3_Pro;E011,H3K4me3_Pro;E012,H3K4me3_Pro;E013,H3K4me3_Pro;E014,H3K4me3_Pro;E015,H3K4me3_Pro;E016,H3K4me3_Pro;E018,H3K4me3_Pro;E019,H3K4me3_Pro;E020,H3K4me3_Pro;E021,H3K4me3_Pro;E022,H3K4me3_Pro;E023,H3K4me3_Pro;E024,H3K4me3_Pro;E025,H3K4me3_Pro;E026,H3K…	Yes	20 tissues	Yes	15 tissues	Yes	20 tissues	Yes	14 tissues	Lmo2-complex,Mxi1,Myf,SP1,Sin3Ak-20,TAL1,TATA,TCF12		C11orf93
rs7116087	11	111133005	0.00135789	C11orf53	0	intronic	0.251	7	7	E056,H3K27ac_Enh;E068,H3K27ac_Enh;E069,H3K27ac_Enh;E071,H3K27ac_Enh;E074,H3K27ac_Enh;E089,H3K27ac_Enh;E094,H3K27ac_Enh;E067,H3K4me1_Enh;E068,H3K4me1_Enh;E069,H3K4me1_Enh;E072,H3K4me1_Enh;E074,H3K4me1_Enh;E088,H3K4me1_Enh;E101,H3K4me1_Enh;E110,H3K4me1_Enh;E068,H3K4me3_Pro;E068,H3K9ac_Pro;E088,H3K9ac_Pro;E101,H3K9ac_Pro	No	BRN	Yes	BRN, LNG, GI	Yes	BRN, LNG, GI	Yes	4 tissues			C11orf53
rs7122375	11	111171071	0.000107033	COLCA1:COLCA2	00:00:00	intronic	8.15	5	1	E001,H3K4me3_Pro;E003,H3K4me3_Pro;E005,H3K4me3_Pro;E006,H3K4me3_Pro;E007,H3K4me3_Pro;E008,H3K4me3_Pro;E009,H3K4me3_Pro;E013,H3K4me3_Pro;E014,H3K4me3_Pro;E015,H3K4me3_Pro;E016,H3K4me3_Pro;E018,H3K4me3_Pro;E019,H3K4me3_Pro;E020,H3K4me3_Pro;E022,H3K4me3_Pro;E025,H3K4me3_Pro;E027,H3K4me3_Pro;E031,H3K4me3_Pro;E035,H3K4me3_Pro;E036,H3K4me3_Pro;E042,H3K4me3_Pro;E052,H3K4me3_Pro;E055,H3K4me3_Pro;E056,H3K…	Yes	14 tissues	Yes	15 tissues	Yes	17 tissues	Yes	11 tissues	NF-E2		C11orf93
rs7130173	11	111154072	3.061e-06	C11orf53	0	intronic	1.393	4	2	E007,H3K9ac_Pro;E008,H3K9ac_Pro;E023,H3K9ac_Pro;E025,H3K9ac_Pro;E062,H3K9ac_Pro;E063,H3K9ac_Pro;E068,H3K9ac_Pro;E073,H3K9ac_Pro;E074,H3K9ac_Pro;E075,H3K9ac_Pro;E087,H3K9ac_Pro;E101,H3K9ac_Pro;E102,H3K9ac_Pro;E103,H3K9ac_Pro;E107,H3K9ac_Pro;E108,H3K9ac_Pro;E110,H3K9ac_Pro;E111,H3K9ac_Pro;E118,H3K9ac_Pro;E023,H3K4me1_Enh;E025,H3K4me1_Enh;E027,H3K4me1_Enh;E032,H3K4me1_Enh;E040,H3K4me1_Enh;E056,H3K4m…	Yes	GI	Yes	9 tissues	Yes	11 tissues	Yes	BRN, GI	GLI,SP1,SRF	CTCF,RAD21,SMC3,YY1	C11orf53
rs7944895	11	111167776	3.05899e-06	COLCA1	0	UTR5	4.755	5	4	E001,H3K4me1_Enh;E014,H3K4me1_Enh;E018,H3K4me1_Enh;E020,H3K4me1_Enh;E021,H3K4me1_Enh;E022,H3K4me1_Enh;E024,H3K4me1_Enh;E027,H3K4me1_Enh;E032,H3K4me1_Enh;E056,H3K4me1_Enh;E069,H3K4me1_Enh;E075,H3K4me1_Enh;E079,H3K4me1_Enh;E081,H3K4me1_Enh;E084,H3K4me1_Enh;E085,H3K4me1_Enh;E089,H3K4me1_Enh;E092,H3K4me1_Enh;E094,H3K4me1_Enh;E096,H3K4me1_Enh;E098,H3K4me1_Enh;E101,H3K4me1_Enh;E102,H3K4me1_Enh;E105,H3K…	Yes	5 tissues	Yes	7 tissues	Yes	13 tissues	Yes	6 tissues	BCL,CHD2,EBF,ERalpha-a,MAZ,UF1H3BETA,ZNF263		C11orf92
rs10467106	12	50753079	0.00136895	FAM186A	0	intronic	2.105	7	5	E038,H3K9ac_Pro			No	BLD					AP-1,Maf,Mxi1,SREBP		FAM186A
rs10506292	12	50744753	0.00112111	FAM186A	0	exonic	0.807	1f	5	E056,H3K27ac_Enh;E056,H3K4me1_Enh;E063,H3K4me1_Enh;E097,H3K4me1_Enh;E105,H3K4me1_Enh;E107,H3K4me1_Enh;E109,H3K4me1_Enh;E110,H3K4me1_Enh;E113,H3K4me1_Enh;E123,H3K4me1_Enh;E059,H3K4me3_Pro;E110,H3K9ac_Pro;E118,H3K9ac_Pro	No	SKIN	Yes	GI, LIV	Yes	8 tissues	No	SKIN	Evi-1,Pax-4,RFX5		FAM186A
rs10747583	12	50946955	1.12416e-05	DIP2B	0	intronic	5.11	6	4	E005,H3K4me1_Enh;E024,H3K4me1_Enh;E027,H3K4me1_Enh;E028,H3K4me1_Enh;E034,H3K4me1_Enh;E037,H3K4me1_Enh;E038,H3K4me1_Enh;E039,H3K4me1_Enh;E040,H3K4me1_Enh;E041,H3K4me1_Enh;E042,H3K4me1_Enh;E043,H3K4me1_Enh;E046,H3K4me1_Enh;E047,H3K4me1_Enh;E050,H3K4me1_Enh;E057,H3K4me1_Enh;E058,H3K4me1_Enh;E066,H3K4me1_Enh;E068,H3K4me1_Enh;E071,H3K4me1_Enh;E072,H3K4me1_Enh;E073,H3K4me1_Enh;E074,H3K4me1_Enh;E079,H3K…	No	SKIN	No	IPSC, BLD, BRN	Yes	13 tissues	No	5 tissues	NRSF,Pou5f1,XBP-1,Zfp128		DIP2B
rs10783344	12	50652929	0.00195526	LIMA1	0	intronic	8.462	6	5	E005,H3K27ac_Enh;E026,H3K27ac_Enh;E048,H3K27ac_Enh;E049,H3K27ac_Enh;E056,H3K27ac_Enh;E058,H3K27ac_Enh;E061,H3K27ac_Enh;E063,H3K27ac_Enh;E066,H3K27ac_Enh;E068,H3K27ac_Enh;E069,H3K27ac_Enh;E072,H3K27ac_Enh;E073,H3K27ac_Enh;E075,H3K27ac_Enh;E076,H3K27ac_Enh;E078,H3K27ac_Enh;E079,H3K27ac_Enh;E080,H3K27ac_Enh;E084,H3K27ac_Enh;E085,H3K27ac_Enh;E089,H3K27ac_Enh;E090,H3K27ac_Enh;E091,H3K27ac_Enh;E093,H3K…	Yes	6 tissues	Yes	11 tissues	Yes	19 tissues	Yes	16 tissues	SETDB1,Znf143		LIMA1
rs10783352	12	50755545	0.00131547	FAM186A	0	intronic	3.103	6	7	E038,H3K9ac_Pro;E047,H3K9ac_Pro			No	BLD					Foxm1,SIX5,Znf143		FAM186A
rs10783353	12	50756036	0.00126402	FAM186A	0	intronic	0.797	7	14												FAM186A
rs10783387	12	51180143	0.000107493	ATF1	0	intronic	3.597	7	2	E001,H3K4me1_Enh;E005,H3K4me1_Enh;E006,H3K4me1_Enh;E012,H3K4me1_Enh;E013,H3K4me1_Enh;E016,H3K4me1_Enh;E017,H3K4me1_Enh;E018,H3K4me1_Enh;E020,H3K4me1_Enh;E023,H3K4me1_Enh;E025,H3K4me1_Enh;E026,H3K4me1_Enh;E027,H3K4me1_Enh;E028,H3K4me1_Enh;E037,H3K4me1_Enh;E039,H3K4me1_Enh;E042,H3K4me1_Enh;E048,H3K4me1_Enh;E049,H3K4me1_Enh;E052,H3K4me1_Enh;E055,H3K4me1_Enh;E056,H3K4me1_Enh;E057,H3K4me1_Enh;E058,H3K…	Yes	11 tissues	Yes	15 tissues	Yes	20 tissues	Yes	16 tissues			ATF1
rs10876013	12	50626065	0.00131547	LIMA1	0	intronic	11.75	7	4	E025,H3K4me1_Enh;E056,H3K4me1_Enh;E061,H3K4me1_Enh;E065,H3K4me1_Enh;E079,H3K4me1_Enh;E084,H3K4me1_Enh;E085,H3K4me1_Enh;E089,H3K4me1_Enh;E090,H3K4me1_Enh;E093,H3K4me1_Enh;E096,H3K4me1_Enh;E102,H3K4me1_Enh;E109,H3K4me1_Enh;E110,H3K4me1_Enh;E116,H3K4me1_Enh;E117,H3K4me1_Enh;E121,H3K4me1_Enh;E038,H3K9ac_Pro;E117,H3K9ac_Pro;E061,H3K27ac_Enh;E089,H3K27ac_Enh;E117,H3K27ac_Enh			No	BLD, CRVX	Yes	9 tissues	No	SKIN, MUS, CRVX			LIMA1
rs10876014	12	50674753	0.00195526	LIMA1	0	intronic	2.372	1f	1	E014,H3K4me1_Enh;E016,H3K4me1_Enh;E025,H3K4me1_Enh;E028,H3K4me1_Enh;E047,H3K4me1_Enh;E048,H3K4me1_Enh;E061,H3K4me1_Enh;E063,H3K4me1_Enh;E067,H3K4me1_Enh;E070,H3K4me1_Enh;E071,H3K4me1_Enh;E073,H3K4me1_Enh;E074,H3K4me1_Enh;E075,H3K4me1_Enh;E076,H3K4me1_Enh;E077,H3K4me1_Enh;E078,H3K4me1_Enh;E082,H3K4me1_Enh;E085,H3K4me1_Enh;E087,H3K4me1_Enh;E099,H3K4me1_Enh;E101,H3K4me1_Enh;E102,H3K4me1_Enh;E108,H3K…	Yes	13 tissues	Yes	4 tissues	Yes	14 tissues	Yes	6 tissues	NF-AT,TATA		LIMA1
rs10876015	12	50677506	0.00154234	LIMA1	176	upstream:downstream	5.246	1f	1	E001,H3K4me3_Pro;E002,H3K4me3_Pro;E003,H3K4me3_Pro;E004,H3K4me3_Pro;E005,H3K4me3_Pro;E006,H3K4me3_Pro;E007,H3K4me3_Pro;E008,H3K4me3_Pro;E009,H3K4me3_Pro;E010,H3K4me3_Pro;E011,H3K4me3_Pro;E012,H3K4me3_Pro;E013,H3K4me3_Pro;E014,H3K4me3_Pro;E015,H3K4me3_Pro;E016,H3K4me3_Pro;E017,H3K4me3_Pro;E018,H3K4me3_Pro;E019,H3K4me3_Pro;E020,H3K4me3_Pro;E021,H3K4me3_Pro;E022,H3K4me3_Pro;E023,H3K4me3_Pro;E024,H3K…	Yes	24 tissues	Yes	18 tissues	Yes	22 tissues	Yes	23 tissues		POL2,CTCF,EGR1,ELF1,OCT2,POL24H8,POU2F2,RAD21,YY1,TAF1,NFKB,AP2ALPHA,AP2GAMMA,E2F6,INI1,MXI1,POL2S2,TBP,HEY1,CMYC,GTF2F1,HMGN3,JUND,MAX,POL2B,SMC3,E2F4,P300	152bp 5' of LIMA1
rs10876016	12	50681323	0.00121452	AC008147.1	2653	intergenic	0.034	5	5	E028,H3K4me1_Enh;E040,H3K4me1_Enh;E055,H3K4me1_Enh;E063,H3K4me1_Enh;E075,H3K4me1_Enh;E089,H3K4me1_Enh;E095,H3K4me1_Enh;E096,H3K4me1_Enh;E104,H3K4me1_Enh;E105,H3K4me1_Enh;E107,H3K4me1_Enh;E108,H3K4me1_Enh;E110,H3K4me1_Enh;E113,H3K4me1_Enh;E121,H3K4me1_Enh;E038,H3K9ac_Pro;E103,H3K9ac_Pro;E121,H3K27ac_Enh			Yes	BLD, GI	Yes	9 tissues	No	MUS	SZF1-1,Spz1		4kb 5' of LIMA1
rs10876017	12	50681539	0.0014823	AC008147.1	2437	intergenic	4.354	6	5	E028,H3K4me1_Enh;E040,H3K4me1_Enh;E063,H3K4me1_Enh;E075,H3K4me1_Enh;E089,H3K4me1_Enh;E095,H3K4me1_Enh;E104,H3K4me1_Enh;E105,H3K4me1_Enh;E107,H3K4me1_Enh;E108,H3K4me1_Enh;E110,H3K4me1_Enh;E113,H3K4me1_Enh;E121,H3K4me1_Enh;E038,H3K9ac_Pro;E103,H3K9ac_Pro;E121,H3K27ac_Enh			Yes	BLD, GI	Yes	7 tissues	No	MUS	Foxj1,Foxo		4.2kb 5' of LIMA1
rs10876020	12	50736265	0.00126402	FAM186A	0	intronic	1.801	6	14										Dbx1,Foxp1,Foxp3,HMG-IY,Mef2,Ncx,Pou2f2,TATA,Zfp105		FAM186A
rs10876023	12	50746917	0.00112111	FAM186A	0	exonic	1.804	6	1	E004,H3K27ac_Enh;E015,H3K27ac_Enh;E017,H3K27ac_Enh;E050,H3K27ac_Enh;E061,H3K27ac_Enh;E072,H3K27ac_Enh;E096,H3K27ac_Enh;E097,H3K27ac_Enh;E106,H3K27ac_Enh;E109,H3K27ac_Enh;E113,H3K27ac_Enh;E115,H3K27ac_Enh;E124,H3K27ac_Enh;E004,H3K4me1_Enh;E018,H3K4me1_Enh;E022,H3K4me1_Enh;E027,H3K4me1_Enh;E029,H3K4me1_Enh;E034,H3K4me1_Enh;E037,H3K4me1_Enh;E039,H3K4me1_Enh;E048,H3K4me1_Enh;E050,H3K4me1_Enh;E055,H3K…	Yes	5 tissues	Yes	10 tissues	Yes	15 tissues	Yes	9 tissues	Nanog,Sin3Ak-20		FAM186A
rs10876024	12	50747005	0.00112111	FAM186A	0	exonic	9.732	6	1	E004,H3K27ac_Enh;E015,H3K27ac_Enh;E017,H3K27ac_Enh;E050,H3K27ac_Enh;E061,H3K27ac_Enh;E072,H3K27ac_Enh;E096,H3K27ac_Enh;E097,H3K27ac_Enh;E106,H3K27ac_Enh;E109,H3K27ac_Enh;E113,H3K27ac_Enh;E115,H3K27ac_Enh;E124,H3K27ac_Enh;E004,H3K4me1_Enh;E015,H3K4me1_Enh;E018,H3K4me1_Enh;E022,H3K4me1_Enh;E027,H3K4me1_Enh;E029,H3K4me1_Enh;E034,H3K4me1_Enh;E037,H3K4me1_Enh;E039,H3K4me1_Enh;E046,H3K4me1_Enh;E048,H3K…	Yes	5 tissues	Yes	10 tissues	Yes	17 tissues	Yes	9 tissues	AP-2,EBF,NF-kappaB,NRSF,PPAR,PTF1-beta		FAM186A
rs10876028	12	50765733	0.000563493	FAM186A	0	intronic	4.356	6	5										Mxi1,Pitx2		FAM186A
rs10876045	12	50909254	1.70841e-05	DIP2B	0	intronic	1.564	6	2	E004,H3K27ac_Enh;E013,H3K27ac_Enh;E029,H3K27ac_Enh;E032,H3K27ac_Enh;E034,H3K27ac_Enh;E037,H3K27ac_Enh;E038,H3K27ac_Enh;E039,H3K27ac_Enh;E040,H3K27ac_Enh;E041,H3K27ac_Enh;E043,H3K27ac_Enh;E044,H3K27ac_Enh;E045,H3K27ac_Enh;E046,H3K27ac_Enh;E050,H3K27ac_Enh;E058,H3K27ac_Enh;E062,H3K27ac_Enh;E066,H3K27ac_Enh;E067,H3K27ac_Enh;E068,H3K27ac_Enh;E069,H3K27ac_Enh;E071,H3K27ac_Enh;E072,H3K27ac_Enh;E073,H3K…	Yes	BLD, BRN, GI	Yes	4 tissues	Yes	17 tissues	Yes	15 tissues			DIP2B
rs10876055	12	50940983	2.4067e-05	DIP2B	0	intronic	16.26	1f	5	E001,H3K4me1_Enh;E009,H3K4me1_Enh;E010,H3K4me1_Enh;E011,H3K4me1_Enh;E012,H3K4me1_Enh;E013,H3K4me1_Enh;E014,H3K4me1_Enh;E016,H3K4me1_Enh;E018,H3K4me1_Enh;E019,H3K4me1_Enh;E020,H3K4me1_Enh;E025,H3K4me1_Enh;E026,H3K4me1_Enh;E027,H3K4me1_Enh;E028,H3K4me1_Enh;E036,H3K4me1_Enh;E037,H3K4me1_Enh;E039,H3K4me1_Enh;E040,H3K4me1_Enh;E041,H3K4me1_Enh;E043,H3K4me1_Enh;E047,H3K4me1_Enh;E048,H3K4me1_Enh;E049,H3K…	Yes	4 tissues	Yes	8 tissues	Yes	19 tissues	Yes	14 tissues	CDP,Cphx,Dbx1,Duxl,Foxa,Foxd3,HNF6,Hlx1,Pbx-1,Pbx3		DIP2B
rs10876059	12	50957170	1.49429e-05	DIP2B	0	intronic	5.212	4	2	E003,H3K27ac_Enh;E006,H3K27ac_Enh;E011,H3K27ac_Enh;E015,H3K27ac_Enh;E016,H3K27ac_Enh;E021,H3K27ac_Enh;E029,H3K27ac_Enh;E037,H3K27ac_Enh;E048,H3K27ac_Enh;E050,H3K27ac_Enh;E058,H3K27ac_Enh;E063,H3K27ac_Enh;E066,H3K27ac_Enh;E067,H3K27ac_Enh;E068,H3K27ac_Enh;E069,H3K27ac_Enh;E071,H3K27ac_Enh;E073,H3K27ac_Enh;E074,H3K27ac_Enh;E080,H3K27ac_Enh;E096,H3K27ac_Enh;E113,H3K27ac_Enh;E114,H3K27ac_Enh;E123,H3K…	Yes	4 tissues	Yes	4 tissues	Yes	16 tissues	No	11 tissues	IRC900814,YY1	POL2	DIP2B
rs10876066	12	50982084	1.40828e-05	DIP2B	0	intronic	1.567	7	5	E005,H3K27ac_Enh;E013,H3K27ac_Enh;E015,H3K27ac_Enh;E037,H3K27ac_Enh;E039,H3K27ac_Enh;E041,H3K27ac_Enh;E044,H3K27ac_Enh;E048,H3K27ac_Enh;E050,H3K27ac_Enh;E058,H3K27ac_Enh;E071,H3K27ac_Enh;E072,H3K27ac_Enh;E074,H3K27ac_Enh;E089,H3K27ac_Enh;E091,H3K27ac_Enh;E093,H3K27ac_Enh;E115,H3K27ac_Enh;E117,H3K27ac_Enh;E125,H3K27ac_Enh;E005,H3K4me1_Enh;E013,H3K4me1_Enh;E017,H3K4me1_Enh;E020,H3K4me1_Enh;E022,H3K…			No	BLD	Yes	14 tissues	No	9 tissues	Myc		DIP2B
rs10876069	12	50993178	0.000356533	DIP2B	0	intronic	3.145	7	5	E005,H3K27ac_Enh;E026,H3K27ac_Enh;E039,H3K27ac_Enh;E041,H3K27ac_Enh;E049,H3K27ac_Enh;E050,H3K27ac_Enh;E061,H3K27ac_Enh;E066,H3K27ac_Enh;E067,H3K27ac_Enh;E068,H3K27ac_Enh;E069,H3K27ac_Enh;E071,H3K27ac_Enh;E072,H3K27ac_Enh;E073,H3K27ac_Enh;E074,H3K27ac_Enh;E079,H3K27ac_Enh;E080,H3K27ac_Enh;E091,H3K27ac_Enh;E095,H3K27ac_Enh;E096,H3K27ac_Enh;E097,H3K27ac_Enh;E104,H3K27ac_Enh;E105,H3K27ac_Enh;E113,H3K…	No	BRST, BLD, BRN	No	7 tissues	Yes	22 tissues	Yes	14 tissues	FEV,NF-kappaB,STAT		DIP2B
rs10876074	12	51031817	5.42182e-06	DIP2B	0	intronic	7.265	3a	5	E001,H3K4me1_Enh;E009,H3K4me1_Enh;E010,H3K4me1_Enh;E013,H3K4me1_Enh;E015,H3K4me1_Enh;E016,H3K4me1_Enh;E020,H3K4me1_Enh;E024,H3K4me1_Enh;E025,H3K4me1_Enh;E027,H3K4me1_Enh;E028,H3K4me1_Enh;E029,H3K4me1_Enh;E032,H3K4me1_Enh;E035,H3K4me1_Enh;E036,H3K4me1_Enh;E037,H3K4me1_Enh;E038,H3K4me1_Enh;E039,H3K4me1_Enh;E040,H3K4me1_Enh;E041,H3K4me1_Enh;E042,H3K4me1_Enh;E043,H3K4me1_Enh;E044,H3K4me1_Enh;E047,H3K…	No	BRN	Yes	9 tissues	Yes	18 tissues	No	11 tissues	Cdx2,Hoxa10,Hoxd10,Mef2,Sox,Zfp105	CTCF,RAD21,SMC3,RFX5	DIP2B
rs10876084	12	51164810	6.64779e-05	ATF1	0	intronic	3.871	6	4	E034,H3K27ac_Enh;E037,H3K27ac_Enh;E041,H3K27ac_Enh;E108,H3K27ac_Enh;E117,H3K27ac_Enh;E038,H3K9ac_Pro;E068,H3K9ac_Pro;E101,H3K9ac_Pro;E117,H3K9ac_Pro;E039,H3K4me1_Enh;E041,H3K4me1_Enh;E047,H3K4me1_Enh;E077,H3K4me1_Enh;E108,H3K4me1_Enh;E117,H3K4me1_Enh;E117,H3K4me3_Pro	No	CRVX	Yes	4 tissues	Yes	4 tissues	No	BLD, MUS, CRVX	DMRT5		ATF1
rs10876087	12	51172480	8.27675e-05	ATF1	0	intronic	0.429	7	1	E021,H3K27ac_Enh;E038,H3K27ac_Enh;E055,H3K27ac_Enh;E058,H3K27ac_Enh;E059,H3K27ac_Enh;E061,H3K27ac_Enh;E075,H3K27ac_Enh;E084,H3K27ac_Enh;E085,H3K27ac_Enh;E097,H3K27ac_Enh;E101,H3K27ac_Enh;E102,H3K27ac_Enh;E106,H3K27ac_Enh;E109,H3K27ac_Enh;E117,H3K27ac_Enh;E034,H3K4me1_Enh;E037,H3K4me1_Enh;E039,H3K4me1_Enh;E040,H3K4me1_Enh;E041,H3K4me1_Enh;E043,H3K4me1_Enh;E044,H3K4me1_Enh;E046,H3K4me1_Enh;E047,H3K…	Yes	GI	Yes	BLD, GI, CRVX	Yes	10 tissues	Yes	6 tissues			ATF1
rs10876092	12	51183311	0.000122421	ATF1	0	intronic	0.61	6	4	E005,H3K27ac_Enh;E017,H3K27ac_Enh;E055,H3K27ac_Enh;E056,H3K27ac_Enh;E058,H3K27ac_Enh;E061,H3K27ac_Enh;E091,H3K27ac_Enh;E096,H3K27ac_Enh;E100,H3K27ac_Enh;E117,H3K27ac_Enh;E118,H3K27ac_Enh;E121,H3K27ac_Enh;E124,H3K27ac_Enh;E125,H3K27ac_Enh;E127,H3K27ac_Enh;E128,H3K27ac_Enh;E129,H3K27ac_Enh;E005,H3K4me1_Enh;E006,H3K4me1_Enh;E017,H3K4me1_Enh;E026,H3K4me1_Enh;E037,H3K4me1_Enh;E049,H3K4me1_Enh;E052,H3K…	No	CRVX	No	5 tissues	Yes	14 tissues	No	10 tissues	AP-1,ATF3,E2F,Egr-1,GLI,Irf,Myc,Sp4		ATF1
rs10876098	12	51220373	0.000107493	ATF1	5467	intergenic	2.086	7	5	E011,H3K27ac_Enh;E038,H3K27ac_Enh;E043,H3K27ac_Enh;E045,H3K27ac_Enh;E047,H3K27ac_Enh;E056,H3K27ac_Enh;E058,H3K27ac_Enh;E074,H3K27ac_Enh;E076,H3K27ac_Enh;E020,H3K9ac_Pro;E023,H3K9ac_Pro;E025,H3K9ac_Pro;E026,H3K9ac_Pro;E049,H3K9ac_Pro;E063,H3K9ac_Pro;E066,H3K9ac_Pro;E067,H3K9ac_Pro;E068,H3K9ac_Pro;E072,H3K9ac_Pro;E074,H3K9ac_Pro;E088,H3K9ac_Pro;E102,H3K9ac_Pro;E107,H3K9ac_Pro;E108,H3K9ac_Pro;E110,H…	Yes	GI	Yes	8 tissues	Yes	7 tissues	Yes	5 tissues	CTCF,TCF12		5.5kb 3' of ATF1
rs11169314	12	50592613	0.00112111	LIMA1	0	intronic	2.468	6	4	E005,H3K27ac_Enh;E026,H3K27ac_Enh;E049,H3K27ac_Enh;E058,H3K27ac_Enh;E061,H3K27ac_Enh;E063,H3K27ac_Enh;E085,H3K27ac_Enh;E091,H3K27ac_Enh;E102,H3K27ac_Enh;E108,H3K27ac_Enh;E109,H3K27ac_Enh;E120,H3K27ac_Enh;E121,H3K27ac_Enh;E122,H3K27ac_Enh;E125,H3K27ac_Enh;E129,H3K27ac_Enh;E005,H3K4me1_Enh;E023,H3K4me1_Enh;E025,H3K4me1_Enh;E026,H3K4me1_Enh;E027,H3K4me1_Enh;E028,H3K4me1_Enh;E052,H3K4me1_Enh;E055,H3K…	No	FAT, ESC	No	5 tissues	Yes	10 tissues	Yes	10 tissues	Cart1,DMRT3,DMRT4,DMRT5,Foxf1,Foxj2,Foxl1,HNF1,Mrg1::Hoxa9,Pou6f1,RORalpha1,Sox,Zfp105		LIMA1
rs11169315	12	50595263	0.00107706	LIMA1	0	UTR5	2.237	6	4	E003,H3K27ac_Enh;E004,H3K27ac_Enh;E005,H3K27ac_Enh;E006,H3K27ac_Enh;E013,H3K27ac_Enh;E014,H3K27ac_Enh;E015,H3K27ac_Enh;E017,H3K27ac_Enh;E019,H3K27ac_Enh;E020,H3K27ac_Enh;E022,H3K27ac_Enh;E026,H3K27ac_Enh;E049,H3K27ac_Enh;E050,H3K27ac_Enh;E055,H3K27ac_Enh;E056,H3K27ac_Enh;E058,H3K27ac_Enh;E059,H3K27ac_Enh;E061,H3K27ac_Enh;E063,H3K27ac_Enh;E079,H3K27ac_Enh;E084,H3K27ac_Enh;E085,H3K27ac_Enh;E087,H3K…	No	MUS, SKIN, LNG	Yes	11 tissues	Yes	15 tissues	Yes	17 tissues			LIMA1
rs11169317	12	50601941	0.000993934	LIMA1	0	intronic	1.939	7	4	E006,H3K4me1_Enh;E017,H3K4me1_Enh;E027,H3K4me1_Enh;E028,H3K4me1_Enh;E034,H3K4me1_Enh;E038,H3K4me1_Enh;E043,H3K4me1_Enh;E044,H3K4me1_Enh;E047,H3K4me1_Enh;E056,H3K4me1_Enh;E057,H3K4me1_Enh;E058,H3K4me1_Enh;E116,H3K4me1_Enh;E125,H3K4me1_Enh;E127,H3K4me1_Enh;E129,H3K4me1_Enh;E017,H3K27ac_Enh;E039,H3K27ac_Enh;E044,H3K27ac_Enh;E056,H3K27ac_Enh;E058,H3K27ac_Enh;E063,H3K27ac_Enh;E079,H3K27ac_Enh;E113,H3K…	No	SKIN	No	FAT, STRM	No	7 tissues	Yes	7 tissues	GR,NRSF		LIMA1
rs11169319	12	50603714	0.000993934	LIMA1	0	intronic	2.242	5	4	E005,H3K27ac_Enh;E017,H3K27ac_Enh;E026,H3K27ac_Enh;E034,H3K27ac_Enh;E037,H3K27ac_Enh;E038,H3K27ac_Enh;E039,H3K27ac_Enh;E040,H3K27ac_Enh;E041,H3K27ac_Enh;E042,H3K27ac_Enh;E043,H3K27ac_Enh;E044,H3K27ac_Enh;E047,H3K27ac_Enh;E048,H3K27ac_Enh;E049,H3K27ac_Enh;E055,H3K27ac_Enh;E058,H3K27ac_Enh;E061,H3K27ac_Enh;E063,H3K27ac_Enh;E066,H3K27ac_Enh;E069,H3K27ac_Enh;E079,H3K27ac_Enh;E080,H3K27ac_Enh;E089,H3K…	No	BLD, SKIN, BONE	Yes	4 tissues	Yes	15 tissues	Yes	15 tissues	NRSF,Nrf1,Pitx2		LIMA1
rs11169322	12	50610976	0.00103469	LIMA1	0	intronic	1.542	1f	1	E017,H3K4me1_Enh;E023,H3K4me1_Enh;E025,H3K4me1_Enh;E026,H3K4me1_Enh;E027,H3K4me1_Enh;E028,H3K4me1_Enh;E034,H3K4me1_Enh;E037,H3K4me1_Enh;E038,H3K4me1_Enh;E039,H3K4me1_Enh;E040,H3K4me1_Enh;E041,H3K4me1_Enh;E042,H3K4me1_Enh;E043,H3K4me1_Enh;E044,H3K4me1_Enh;E045,H3K4me1_Enh;E046,H3K4me1_Enh;E047,H3K4me1_Enh;E048,H3K4me1_Enh;E049,H3K4me1_Enh;E052,H3K4me1_Enh;E053,H3K4me1_Enh;E054,H3K4me1_Enh;E055,H3K…	Yes	9 tissues	Yes	9 tissues	Yes	14 tissues	Yes	11 tissues	Ik-2,p300		LIMA1
rs11169331	12	50628910	0.00166957	LIMA1	0	intronic	4.93	6	4	E005,H3K27ac_Enh;E055,H3K27ac_Enh;E078,H3K27ac_Enh;E079,H3K27ac_Enh;E084,H3K27ac_Enh;E091,H3K27ac_Enh;E094,H3K27ac_Enh;E106,H3K27ac_Enh;E117,H3K27ac_Enh;E005,H3K4me1_Enh;E023,H3K4me1_Enh;E025,H3K4me1_Enh;E055,H3K4me1_Enh;E056,H3K4me1_Enh;E058,H3K4me1_Enh;E061,H3K4me1_Enh;E063,H3K4me1_Enh;E075,H3K4me1_Enh;E077,H3K4me1_Enh;E079,H3K4me1_Enh;E084,H3K4me1_Enh;E085,H3K4me1_Enh;E090,H3K4me1_Enh;E091,H3K…			Yes	4 tissues	Yes	11 tissues	Yes	5 tissues	ERalpha-a,RXRA		LIMA1
rs11169332	12	50629612	0.00173695	LIMA1	0	intronic	0.571	6	4	E023,H3K4me1_Enh;E058,H3K4me1_Enh;E061,H3K4me1_Enh;E063,H3K4me1_Enh;E075,H3K4me1_Enh;E079,H3K4me1_Enh;E084,H3K4me1_Enh;E094,H3K4me1_Enh;E096,H3K4me1_Enh;E099,H3K4me1_Enh;E100,H3K4me1_Enh;E107,H3K4me1_Enh;E108,H3K4me1_Enh;E110,H3K4me1_Enh;E113,H3K4me1_Enh;E094,H3K27ac_Enh;E108,H3K9ac_Pro;E110,H3K9ac_Pro;E117,H3K9ac_Pro			Yes	MUS, GI, CRVX	Yes	7 tissues	Yes	GI	E2F,Foxl1,HMG-IY,HNF1,Ik-2,NF-AT		LIMA1
rs11169335	12	50636364	0.00160474	LIMA1	0	intronic	3.399	1d	2	E001,H3K4me1_Enh;E002,H3K4me1_Enh;E004,H3K4me1_Enh;E005,H3K4me1_Enh;E006,H3K4me1_Enh;E007,H3K4me1_Enh;E011,H3K4me1_Enh;E013,H3K4me1_Enh;E015,H3K4me1_Enh;E017,H3K4me1_Enh;E020,H3K4me1_Enh;E023,H3K4me1_Enh;E025,H3K4me1_Enh;E026,H3K4me1_Enh;E027,H3K4me1_Enh;E028,H3K4me1_Enh;E036,H3K4me1_Enh;E037,H3K4me1_Enh;E048,H3K4me1_Enh;E049,H3K4me1_Enh;E050,H3K4me1_Enh;E051,H3K4me1_Enh;E052,H3K4me1_Enh;E055,H3K…	Yes	11 tissues	Yes	11 tissues	Yes	22 tissues	Yes	22 tissues	Nanog		LIMA1
rs11169339	12	50651456	0.00187969	LIMA1	0	intronic	13.04	4	2	E005,H3K27ac_Enh;E006,H3K27ac_Enh;E017,H3K27ac_Enh;E026,H3K27ac_Enh;E048,H3K27ac_Enh;E049,H3K27ac_Enh;E056,H3K27ac_Enh;E058,H3K27ac_Enh;E061,H3K27ac_Enh;E063,H3K27ac_Enh;E065,H3K27ac_Enh;E066,H3K27ac_Enh;E067,H3K27ac_Enh;E068,H3K27ac_Enh;E069,H3K27ac_Enh;E071,H3K27ac_Enh;E072,H3K27ac_Enh;E073,H3K27ac_Enh;E075,H3K27ac_Enh;E076,H3K27ac_Enh;E078,H3K27ac_Enh;E079,H3K27ac_Enh;E080,H3K27ac_Enh;E084,H3K…	Yes	6 tissues	Yes	11 tissues	Yes	22 tissues	Yes	19 tissues	Egr-1,Elf5,Ets,GATA,Irf,LXR,PU.1,Pax-5,RXRA,TATA,Tel2,p300		LIMA1
rs11169345	12	50662927	0.00187969	LIMA1	0	intronic	7.578	5	5	E002,H3K4me1_Enh;E023,H3K4me1_Enh;E053,H3K4me1_Enh;E054,H3K4me1_Enh;E063,H3K4me1_Enh;E069,H3K4me1_Enh;E075,H3K4me1_Enh;E077,H3K4me1_Enh;E084,H3K4me1_Enh;E085,H3K4me1_Enh;E099,H3K4me1_Enh;E100,H3K4me1_Enh;E101,H3K4me1_Enh;E108,H3K4me1_Enh;E109,H3K4me1_Enh;E110,H3K4me1_Enh;E023,H3K9ac_Pro;E063,H3K9ac_Pro;E068,H3K9ac_Pro;E072,H3K9ac_Pro;E103,H3K9ac_Pro;E110,H3K9ac_Pro;E063,H3K27ac_Enh;E066,H3K27ac_E…			Yes	FAT, BRN, GI	Yes	6 tissues	Yes	FAT, LIV, GI	CEBPA,CEBPB,Dbx1,Hmx,Hoxd8,Isl2,LBP-1,Mef2,Ncx,Nkx2,Nkx3,TEF		LIMA1
rs11169347	12	50663856	0.00187969	LIMA1	0	intronic	4.011	6	5	E002,H3K4me1_Enh;E005,H3K4me1_Enh;E023,H3K4me1_Enh;E063,H3K4me1_Enh;E077,H3K4me1_Enh;E084,H3K4me1_Enh;E085,H3K4me1_Enh;E096,H3K4me1_Enh;E100,H3K4me1_Enh;E101,H3K4me1_Enh;E104,H3K4me1_Enh;E109,H3K4me1_Enh;E110,H3K4me1_Enh;E123,H3K4me1_Enh;E005,H3K27ac_Enh;E063,H3K27ac_Enh;E066,H3K27ac_Enh;E084,H3K27ac_Enh;E085,H3K27ac_Enh;E091,H3K27ac_Enh;E109,H3K27ac_Enh;E023,H3K9ac_Pro;E063,H3K9ac_Pro;E066,H3K9a…	No	BRST	Yes	FAT, LIV, GI	Yes	8 tissues	Yes	5 tissues	Mef2,SIX5		LIMA1
rs11169348	12	50665946	0.00160474	LIMA1	0	intronic	14.57	1f	1	E002,H3K4me1_Enh;E005,H3K4me1_Enh;E014,H3K4me1_Enh;E015,H3K4me1_Enh;E017,H3K4me1_Enh;E023,H3K4me1_Enh;E025,H3K4me1_Enh;E026,H3K4me1_Enh;E027,H3K4me1_Enh;E028,H3K4me1_Enh;E049,H3K4me1_Enh;E050,H3K4me1_Enh;E052,H3K4me1_Enh;E053,H3K4me1_Enh;E061,H3K4me1_Enh;E063,H3K4me1_Enh;E066,H3K4me1_Enh;E071,H3K4me1_Enh;E075,H3K4me1_Enh;E077,H3K4me1_Enh;E078,H3K4me1_Enh;E080,H3K4me1_Enh;E084,H3K4me1_Enh;E085,H3K…	Yes	16 tissues	Yes	12 tissues	Yes	19 tissues	Yes	23 tissues	AFP1	CEBPB,IRF1,STAT1,STAT2,STAT3	LIMA1
rs11169349	12	50670560	0.00160474	LIMA1	0	intronic	0.016	6	2	E005,H3K27ac_Enh;E037,H3K27ac_Enh;E058,H3K27ac_Enh;E063,H3K27ac_Enh;E066,H3K27ac_Enh;E072,H3K27ac_Enh;E075,H3K27ac_Enh;E076,H3K27ac_Enh;E078,H3K27ac_Enh;E080,H3K27ac_Enh;E084,H3K27ac_Enh;E085,H3K27ac_Enh;E090,H3K27ac_Enh;E091,H3K27ac_Enh;E092,H3K27ac_Enh;E094,H3K27ac_Enh;E095,H3K27ac_Enh;E096,H3K27ac_Enh;E097,H3K27ac_Enh;E098,H3K27ac_Enh;E100,H3K27ac_Enh;E101,H3K27ac_Enh;E102,H3K27ac_Enh;E104,H3K…	Yes	GI	Yes	6 tissues	Yes	18 tissues	Yes	16 tissues	AP-1,Maf		LIMA1
rs11169350	12	50671370	0.00160474	LIMA1	0	intronic	3.063	1c	2	E004,H3K9ac_Pro;E025,H3K9ac_Pro;E062,H3K9ac_Pro;E063,H3K9ac_Pro;E077,H3K9ac_Pro;E101,H3K9ac_Pro;E102,H3K9ac_Pro;E107,H3K9ac_Pro;E108,H3K9ac_Pro;E110,H3K9ac_Pro;E005,H3K27ac_Enh;E061,H3K27ac_Enh;E063,H3K27ac_Enh;E066,H3K27ac_Enh;E072,H3K27ac_Enh;E075,H3K27ac_Enh;E078,H3K27ac_Enh;E080,H3K27ac_Enh;E084,H3K27ac_Enh;E085,H3K27ac_Enh;E091,H3K27ac_Enh;E092,H3K27ac_Enh;E094,H3K27ac_Enh;E095,H3K27ac_Enh;E…	Yes	FAT, GI	Yes	5 tissues	Yes	21 tissues	Yes	14 tissues	AP-1,CEBPB,E2F,Irf,Lhx8,NF-Y,Pbx3,RFX5,SP2		LIMA1
rs11169351	12	50672214	0.00160474	LIMA1	0	intronic	1.717	6	5	E005,H3K27ac_Enh;E061,H3K27ac_Enh;E078,H3K27ac_Enh;E084,H3K27ac_Enh;E085,H3K27ac_Enh;E091,H3K27ac_Enh;E100,H3K27ac_Enh;E101,H3K27ac_Enh;E102,H3K27ac_Enh;E005,H3K4me1_Enh;E053,H3K4me1_Enh;E058,H3K4me1_Enh;E061,H3K4me1_Enh;E075,H3K4me1_Enh;E077,H3K4me1_Enh;E084,H3K4me1_Enh;E085,H3K4me1_Enh;E087,H3K4me1_Enh;E091,H3K4me1_Enh;E098,H3K4me1_Enh;E101,H3K4me1_Enh;E102,H3K4me1_Enh;E109,H3K4me1_Enh;E110,H3K…	Yes	GI	Yes	FAT, GI, MUS	Yes	9 tissues	Yes	5 tissues	Cart1,Foxp1,Maf,Sox		LIMA1
rs11169357	12	50689985	0.0014823	AC140061.12	503	upstream:downstream	0.782	1f	4	E050,H3K4me1_Enh;E057,H3K4me1_Enh;E058,H3K4me1_Enh;E063,H3K4me1_Enh;E089,H3K4me1_Enh;E090,H3K4me1_Enh;E095,H3K4me1_Enh;E101,H3K4me1_Enh;E102,H3K4me1_Enh;E107,H3K4me1_Enh;E108,H3K4me1_Enh;E109,H3K4me1_Enh;E113,H3K4me1_Enh;E127,H3K4me1_Enh;E055,H3K27ac_Enh;E063,H3K27ac_Enh;E080,H3K27ac_Enh;E089,H3K27ac_Enh;E100,H3K27ac_Enh;E108,H3K27ac_Enh;E109,H3K27ac_Enh;E113,H3K27ac_Enh;E127,H3K27ac_Enh;E063,H3K…	Yes	GI, SKIN	Yes	FAT, MUS, GI	Yes	7 tissues	Yes	6 tissues	PTF1-beta,YY1		13kb 5' of LIMA1
rs11169359	12	50691309	0.00142453	AC140061.12	0	intronic	5.818	7	4	E001,H3K4me1_Enh;E002,H3K4me1_Enh;E014,H3K4me1_Enh;E023,H3K4me1_Enh;E025,H3K4me1_Enh;E029,H3K4me1_Enh;E050,H3K4me1_Enh;E051,H3K4me1_Enh;E057,H3K4me1_Enh;E058,H3K4me1_Enh;E063,H3K4me1_Enh;E076,H3K4me1_Enh;E077,H3K4me1_Enh;E078,H3K4me1_Enh;E080,H3K4me1_Enh;E085,H3K4me1_Enh;E089,H3K4me1_Enh;E090,H3K4me1_Enh;E095,H3K4me1_Enh;E096,H3K4me1_Enh;E099,H3K4me1_Enh;E101,H3K4me1_Enh;E102,H3K4me1_Enh;E103,H3K…	No	FAT	Yes	4 tissues	Yes	12 tissues	Yes	10 tissues	Pax-4		14kb 5' of LIMA1
rs11169360	12	50691474	0.0014823	AC140061.12	1	upstream:downstream	8.583	6	4	E001,H3K4me1_Enh;E002,H3K4me1_Enh;E003,H3K4me1_Enh;E004,H3K4me1_Enh;E014,H3K4me1_Enh;E015,H3K4me1_Enh;E018,H3K4me1_Enh;E023,H3K4me1_Enh;E025,H3K4me1_Enh;E029,H3K4me1_Enh;E050,H3K4me1_Enh;E051,H3K4me1_Enh;E057,H3K4me1_Enh;E058,H3K4me1_Enh;E063,H3K4me1_Enh;E076,H3K4me1_Enh;E077,H3K4me1_Enh;E078,H3K4me1_Enh;E080,H3K4me1_Enh;E085,H3K4me1_Enh;E089,H3K4me1_Enh;E090,H3K4me1_Enh;E093,H3K4me1_Enh;E095,H3K…	No	FAT	Yes	4 tissues	Yes	15 tissues	Yes	11 tissues	DMRT1,DMRT4,DMRT5,HNF1,STAT,Sox		14kb 5' of LIMA1
rs11169367	12	50697905	0.0014823	AC140061.8	235	downstream	7.39	5	5	E002,H3K4me3_Pro;E025,H3K4me3_Pro;E114,H3K4me3_Pro;E123,H3K4me3_Pro;E006,H3K4me1_Enh;E017,H3K4me1_Enh;E023,H3K4me1_Enh;E025,H3K4me1_Enh;E026,H3K4me1_Enh;E028,H3K4me1_Enh;E049,H3K4me1_Enh;E052,H3K4me1_Enh;E055,H3K4me1_Enh;E056,H3K4me1_Enh;E057,H3K4me1_Enh;E078,H3K4me1_Enh;E089,H3K4me1_Enh;E102,H3K4me1_Enh;E106,H3K4me1_Enh;E108,H3K4me1_Enh;E113,H3K4me1_Enh;E114,H3K4me1_Enh;E120,H3K4me1_Enh;E121,H3K…	No	4 tissues	No	5 tissues	Yes	12 tissues	Yes	7 tissues	FAC1,Foxp1,HDAC2,SIX5		21kb 5' of LIMA1
rs11169369	12	50705688	0.00121452	AC140061.12	423	upstream:downstream	0.322	7	2	E017,H3K27ac_Enh;E026,H3K27ac_Enh;E063,H3K27ac_Enh;E075,H3K27ac_Enh;E079,H3K27ac_Enh;E101,H3K27ac_Enh;E102,H3K27ac_Enh;E114,H3K27ac_Enh;E120,H3K27ac_Enh;E121,H3K27ac_Enh;E126,H3K27ac_Enh;E128,H3K27ac_Enh;E129,H3K27ac_Enh;E017,H3K4me1_Enh;E023,H3K4me1_Enh;E025,H3K4me1_Enh;E026,H3K4me1_Enh;E052,H3K4me1_Enh;E055,H3K4me1_Enh;E056,H3K4me1_Enh;E057,H3K4me1_Enh;E089,H3K4me1_Enh;E098,H3K4me1_Enh;E100,H3K…	No	MUS, LNG	Yes	4 tissues	Yes	10 tissues	Yes	7 tissues	Mef2,TATA		14kb 3' of FAM186A
rs11169370	12	50705872	0.0014823	AC140061.12	239	upstream:downstream	3.027	2b	2	E017,H3K27ac_Enh;E026,H3K27ac_Enh;E049,H3K27ac_Enh;E058,H3K27ac_Enh;E063,H3K27ac_Enh;E066,H3K27ac_Enh;E075,H3K27ac_Enh;E079,H3K27ac_Enh;E098,H3K27ac_Enh;E101,H3K27ac_Enh;E102,H3K27ac_Enh;E106,H3K27ac_Enh;E109,H3K27ac_Enh;E114,H3K27ac_Enh;E120,H3K27ac_Enh;E121,H3K27ac_Enh;E126,H3K27ac_Enh;E128,H3K27ac_Enh;E129,H3K27ac_Enh;E017,H3K4me1_Enh;E023,H3K4me1_Enh;E025,H3K4me1_Enh;E026,H3K4me1_Enh;E049,H3K…	No	MUS, LNG	Yes	5 tissues	Yes	10 tissues	Yes	9 tissues	CACD,Foxo,HNF1,Hoxd8,Ncx		14kb 3' of FAM186A
rs11169373	12	50707886	0.00160474	AC140061.5	0	upstream:downstream	0.723	7	5	E003,H3K9ac_Pro;E023,H3K9ac_Pro;E025,H3K9ac_Pro;E052,H3K9ac_Pro;E072,H3K9ac_Pro;E102,H3K9ac_Pro;E110,H3K9ac_Pro;E017,H3K27ac_Enh;E058,H3K27ac_Enh;E063,H3K27ac_Enh;E079,H3K27ac_Enh;E102,H3K27ac_Enh;E127,H3K27ac_Enh;E017,H3K4me1_Enh;E025,H3K4me1_Enh;E026,H3K4me1_Enh;E028,H3K4me1_Enh;E055,H3K4me1_Enh;E056,H3K4me1_Enh;E057,H3K4me1_Enh;E058,H3K4me1_Enh;E079,H3K4me1_Enh;E089,H3K4me1_Enh;E100,H3K4me1_En…			Yes	5 tissues	Yes	9 tissues	Yes	4 tissues	Pitx3		12kb 3' of FAM186A
rs11169374	12	50708099	0.00154234	AC140061.5	204	downstream	0.135	7	5	E017,H3K27ac_Enh;E058,H3K27ac_Enh;E063,H3K27ac_Enh;E127,H3K27ac_Enh;E017,H3K4me1_Enh;E025,H3K4me1_Enh;E026,H3K4me1_Enh;E056,H3K4me1_Enh;E057,H3K4me1_Enh;E058,H3K4me1_Enh;E079,H3K4me1_Enh;E089,H3K4me1_Enh;E096,H3K4me1_Enh;E100,H3K4me1_Enh;E101,H3K4me1_Enh;E102,H3K4me1_Enh;E109,H3K4me1_Enh;E110,H3K4me1_Enh;E111,H3K4me1_Enh;E114,H3K4me1_Enh;E117,H3K4me1_Enh;E121,H3K4me1_Enh;E126,H3K4me1_Enh;E129,H3K…			Yes	4 tissues	Yes	8 tissues	No	LNG, SKIN, FAT	Myf		12kb 3' of FAM186A
rs11169375	12	50712080	0.0014823	AC140061.2	521	downstream	5.664	7	4	E062,H3K9ac_Pro;E066,H3K4me1_Enh			No	BLD	No	LIV			BCL,ERalpha-a,Ets,Irf,SP1,ZBRK1		7.9kb 3' of FAM186A
rs11169376	12	50713091	0.00154234	AC140061.12	1532	intergenic	12.6	6	5	E002,H3K4me3_Pro	No	ESC							ERalpha-a,Esr2		6.9kb 3' of FAM186A
rs11169377	12	50713094	0.00142453	AC140061.12	1535	intergenic	12.89	6	5	E002,H3K4me3_Pro	No	ESC							Evi-1,NR4A,SREBP		6.9kb 3' of FAM186A
rs11169390	12	50750471	0.00160474	FAM186A	0	intronic	10.23	6	5	E011,H3K4me1_Enh;E048,H3K4me1_Enh;E079,H3K4me1_Enh;E093,H3K4me1_Enh;E038,H3K9ac_Pro;E124,H3K9ac_Pro;E115,H3K27ac_Enh			No	BLD	Yes	4 tissues	No	BLD	DMRT7		FAM186A
rs11169391	12	50750584	0.00180695	FAM186A	0	intronic	0.464	7	5	E011,H3K4me1_Enh;E079,H3K4me1_Enh;E038,H3K9ac_Pro;E124,H3K9ac_Pro			No	BLD	Yes	ESDR, GI					FAM186A
rs11169394	12	50756353	0.00126402	FAM186A	0	intronic	4.035	6	14	E081,H3K4me1_Enh					No	BRN			BATF,DMRT5,Irf		FAM186A
rs11169395	12	50756506	0.00126402	FAM186A	0	intronic	0.677	5	14	E054,H3K4me1_Enh;E081,H3K4me1_Enh					No	BRN			AP-1,Smad		FAM186A
rs11169450	12	50882437	0.000331289	LARP4	8649	intergenic	1.192	5	9	E061,H3K27ac_Enh							No	SKIN	Zbtb3		8.6kb 3' of LARP4
rs11169453	12	50885840	0.000193687	LARP4	12052	intergenic	10.15	1f	9	E011,H3K4me3_Pro	No	ESDR							BATF,HMG-IY,Maf,Pdx1,Pou2f2		12kb 3' of LARP4
rs11169484	12	50934931	9.81433e-06	DIP2B	0	intronic	0.488	6	5	E016,H3K27ac_Enh;E058,H3K27ac_Enh;E066,H3K27ac_Enh;E069,H3K27ac_Enh;E102,H3K27ac_Enh;E114,H3K27ac_Enh;E116,H3K27ac_Enh;E119,H3K27ac_Enh;E124,H3K27ac_Enh;E127,H3K27ac_Enh;E129,H3K27ac_Enh;E016,H3K4me1_Enh;E027,H3K4me1_Enh;E028,H3K4me1_Enh;E031,H3K4me1_Enh;E038,H3K4me1_Enh;E039,H3K4me1_Enh;E040,H3K4me1_Enh;E041,H3K4me1_Enh;E044,H3K4me1_Enh;E048,H3K4me1_Enh;E053,H3K4me1_Enh;E057,H3K4me1_Enh;E058,H3K…			No	7 tissues	Yes	10 tissues	Yes	9 tissues	E2A,Zfp187		DIP2B
rs11169486	12	50937037	1.40828e-05	DIP2B	0	intronic	0.219	7	2	E017,H3K4me1_Enh;E023,H3K4me1_Enh;E024,H3K4me1_Enh;E026,H3K4me1_Enh;E027,H3K4me1_Enh;E028,H3K4me1_Enh;E030,H3K4me1_Enh;E034,H3K4me1_Enh;E037,H3K4me1_Enh;E038,H3K4me1_Enh;E039,H3K4me1_Enh;E041,H3K4me1_Enh;E042,H3K4me1_Enh;E043,H3K4me1_Enh;E044,H3K4me1_Enh;E045,H3K4me1_Enh;E047,H3K4me1_Enh;E048,H3K4me1_Enh;E049,H3K4me1_Enh;E055,H3K4me1_Enh;E057,H3K4me1_Enh;E058,H3K4me1_Enh;E062,H3K4me1_Enh;E066,H3K…	No	BLD, SKIN	Yes	8 tissues	Yes	15 tissues	Yes	13 tissues	Pou2f2		DIP2B
rs11169490	12	50939276	1.54059e-05	DIP2B	0	intronic	2.753	5	5	E001,H3K4me1_Enh;E003,H3K4me1_Enh;E009,H3K4me1_Enh;E012,H3K4me1_Enh;E013,H3K4me1_Enh;E014,H3K4me1_Enh;E015,H3K4me1_Enh;E016,H3K4me1_Enh;E018,H3K4me1_Enh;E019,H3K4me1_Enh;E024,H3K4me1_Enh;E027,H3K4me1_Enh;E028,H3K4me1_Enh;E030,H3K4me1_Enh;E032,H3K4me1_Enh;E033,H3K4me1_Enh;E034,H3K4me1_Enh;E036,H3K4me1_Enh;E037,H3K4me1_Enh;E038,H3K4me1_Enh;E039,H3K4me1_Enh;E040,H3K4me1_Enh;E041,H3K4me1_Enh;E043,H3K…	Yes	5 tissues	Yes	5 tissues	Yes	20 tissues	Yes	11 tissues	AP-1,CAC-binding-protein,E2F,ELF1,Egr-1,Ets,Irf,MOVO-B,Nrf1,Pou2f2,SP1,SREBP,YY1,ZNF219		DIP2B
rs11169492	12	50959002	1.09146e-05	DIP2B	0	intronic	0.747	2b	5	E005,H3K4me1_Enh;E014,H3K4me1_Enh;E022,H3K4me1_Enh;E023,H3K4me1_Enh;E025,H3K4me1_Enh;E027,H3K4me1_Enh;E028,H3K4me1_Enh;E029,H3K4me1_Enh;E030,H3K4me1_Enh;E031,H3K4me1_Enh;E032,H3K4me1_Enh;E034,H3K4me1_Enh;E035,H3K4me1_Enh;E036,H3K4me1_Enh;E037,H3K4me1_Enh;E038,H3K4me1_Enh;E039,H3K4me1_Enh;E040,H3K4me1_Enh;E041,H3K4me1_Enh;E042,H3K4me1_Enh;E043,H3K4me1_Enh;E044,H3K4me1_Enh;E045,H3K4me1_Enh;E046,H3K…	Yes	5 tissues	No	4 tissues	Yes	19 tissues	No	13 tissues			DIP2B
rs11169506	12	51011256	9.37914e-06	DIP2B	0	intronic	3.668	1f	5	E005,H3K27ac_Enh;E006,H3K27ac_Enh;E020,H3K27ac_Enh;E048,H3K27ac_Enh;E050,H3K27ac_Enh;E058,H3K27ac_Enh;E067,H3K27ac_Enh;E068,H3K27ac_Enh;E069,H3K27ac_Enh;E071,H3K27ac_Enh;E072,H3K27ac_Enh;E074,H3K27ac_Enh;E079,H3K27ac_Enh;E087,H3K27ac_Enh;E091,H3K27ac_Enh;E099,H3K27ac_Enh;E119,H3K27ac_Enh;E125,H3K27ac_Enh;E127,H3K27ac_Enh;E005,H3K4me1_Enh;E013,H3K4me1_Enh;E027,H3K4me1_Enh;E028,H3K4me1_Enh;E032,H3K…			No	BRN, SKIN	Yes	14 tissues	Yes	9 tissues	Mef2,RFX5		DIP2B
rs11169520	12	51073523	0.08858	DIP2B	0	intronic	12.08	1f	4	E015,H3K27ac_Enh;E050,H3K27ac_Enh;E067,H3K27ac_Enh;E068,H3K27ac_Enh;E069,H3K27ac_Enh;E071,H3K27ac_Enh;E072,H3K27ac_Enh;E073,H3K27ac_Enh;E074,H3K27ac_Enh;E124,H3K27ac_Enh;E017,H3K4me1_Enh;E052,H3K4me1_Enh;E055,H3K4me1_Enh;E067,H3K4me1_Enh;E068,H3K4me1_Enh;E069,H3K4me1_Enh;E071,H3K4me1_Enh;E072,H3K4me1_Enh;E073,H3K4me1_Enh;E074,H3K4me1_Enh;E088,H3K4me1_Enh;E092,H3K4me1_Enh;E125,H3K4me1_Enh;E068,H3K…			No	BRN, LNG	Yes	5 tissues	No	ESC, BLD, BRN	Barhl1,Gfi1		DIP2B
rs11169523	12	51086275	6.81849e-06	DIP2B	0	intronic	0.061	6	4	E011,H3K4me1_Enh;E054,H3K4me1_Enh;E066,H3K4me1_Enh;E067,H3K4me1_Enh;E068,H3K4me1_Enh;E069,H3K4me1_Enh;E070,H3K4me1_Enh;E071,H3K4me1_Enh;E074,H3K4me1_Enh;E013,H3K27ac_Enh;E049,H3K27ac_Enh;E050,H3K27ac_Enh;E061,H3K27ac_Enh;E067,H3K27ac_Enh;E068,H3K27ac_Enh;E069,H3K27ac_Enh;E071,H3K27ac_Enh;E072,H3K27ac_Enh;E073,H3K27ac_Enh;E074,H3K27ac_Enh;E038,H3K9ac_Pro;E067,H3K9ac_Pro;E068,H3K9ac_Pro;E069,H3K9ac…			No	BLD, BRN	No	ESDR, BRN, LIV	No	5 tissues			DIP2B
rs11169524	12	51089734	1.02692e-05	DIP2B	0	exonic	11.43	6	4	E011,H3K27ac_Enh;E013,H3K27ac_Enh;E050,H3K27ac_Enh;E067,H3K27ac_Enh;E068,H3K27ac_Enh;E069,H3K27ac_Enh;E071,H3K27ac_Enh;E072,H3K27ac_Enh;E073,H3K27ac_Enh;E074,H3K27ac_Enh;E124,H3K27ac_Enh;E049,H3K4me1_Enh;E050,H3K4me1_Enh;E051,H3K4me1_Enh;E067,H3K4me1_Enh;E071,H3K4me1_Enh;E067,H3K9ac_Pro;E119,H3K9ac_Pro			No	BRN, BRST	No	STRM, BLD, BRN	No	ESDR, BLD, BRN	Hoxb8,Mrg,TAL1		DIP2B
rs11169562	12	51187290	0.000139361	ATF1	0	intronic	1.196	6	5	E038,H3K9ac_Pro			No	BLD					LUN-1,Pitx2,STAT		ATF1
rs11169563	12	51191727	0.00049823	ATF1	0	intronic	2.778	6	4	E025,H3K4me3_Pro;E124,H3K4me3_Pro;E058,H3K27ac_Enh	No	FAT, BLD					No	SKIN	ELF1,Myc,NRSF,PLAG1,YY1,Zfx		ATF1
rs11169567	12	51204938	0.000171833	ATF1	0	intronic	4.987	6	4	E014,H3K9ac_Pro;E068,H3K9ac_Pro;E069,H3K9ac_Pro;E015,H3K27ac_Enh;E039,H3K27ac_Enh;E055,H3K27ac_Enh;E056,H3K27ac_Enh;E124,H3K27ac_Enh;E087,H3K4me1_Enh;E098,H3K4me1_Enh;E099,H3K4me3_Pro	No	PLCNT	No	ESC, BRN	No	PANC	No	ESC, BLD, SKIN	Hltf,SRF		ATF1
rs11169570	12	51211692	0.000102923	ATF1	0	intronic	3.565	7	4	E020,H3K27ac_Enh;E021,H3K27ac_Enh;E039,H3K27ac_Enh;E041,H3K27ac_Enh;E050,H3K27ac_Enh;E056,H3K27ac_Enh;E061,H3K27ac_Enh;E072,H3K27ac_Enh;E097,H3K27ac_Enh;E124,H3K27ac_Enh;E047,H3K9ac_Pro			No	BLD			No	5 tissues	Myb,YY1		ATF1
rs11169571	12	51213765	6.64779e-05	ATF1	0	UTR3	5.711	6	4	E011,H3K27ac_Enh;E037,H3K27ac_Enh;E039,H3K27ac_Enh;E041,H3K27ac_Enh;E050,H3K27ac_Enh;E061,H3K27ac_Enh;E072,H3K27ac_Enh;E073,H3K27ac_Enh;E028,H3K4me3_Pro;E047,H3K9ac_Pro;E087,H3K4me1_Enh	No	BRST	No	BLD	No	PANC	No	4 tissues			ATF1
rs11169572	12	51216890	9.43442e-05	ATF1	1984	intergenic	3.18	5	5	E005,H3K4me1_Enh;E011,H3K27ac_Enh;E034,H3K27ac_Enh;E039,H3K27ac_Enh;E041,H3K27ac_Enh;E045,H3K27ac_Enh;E061,H3K27ac_Enh;E063,H3K27ac_Enh;E074,H3K27ac_Enh;E076,H3K27ac_Enh;E100,H3K27ac_Enh;E106,H3K27ac_Enh;E108,H3K27ac_Enh;E111,H3K27ac_Enh;E067,H3K9ac_Pro;E076,H3K9ac_Pro;E108,H3K9ac_Pro			Yes	BRN, GI, MUS	No	ESDR	Yes	7 tissues	CEBPA,CEBPD,YY1,Zbtb3		2kb 3' of ATF1
rs11169578	12	51219701	0.000117233	ATF1	4795	intergenic	0.531	6	5	E011,H3K27ac_Enh;E016,H3K27ac_Enh;E034,H3K27ac_Enh;E037,H3K27ac_Enh;E038,H3K27ac_Enh;E039,H3K27ac_Enh;E043,H3K27ac_Enh;E044,H3K27ac_Enh;E045,H3K27ac_Enh;E047,H3K27ac_Enh;E055,H3K27ac_Enh;E056,H3K27ac_Enh;E058,H3K27ac_Enh;E062,H3K27ac_Enh;E066,H3K27ac_Enh;E067,H3K27ac_Enh;E068,H3K27ac_Enh;E069,H3K27ac_Enh;E071,H3K27ac_Enh;E074,H3K27ac_Enh;E076,H3K27ac_Enh;E078,H3K27ac_Enh;E089,H3K27ac_Enh;E093,H3K…	Yes	6 tissues	Yes	10 tissues	Yes	16 tissues	Yes	11 tissues	Pax-1		4.8kb 3' of ATF1
rs1129406	12	51203371	0.000121564	ATF1	0	exonic	20.7	5	4	E055,H3K27ac_Enh;E123,H3K27ac_Enh;E099,H3K4me3_Pro;E123,H3K4me1_Enh	No	PLCNT			No	BLD	No	SKIN, BLD		GATA1	ATF1
rs11503907	12	51153577	5.33292e-05	RP11-60E8.2	2360	intergenic	1.512	6	5										HMG-IY,HNF1,Hmbox1,Pax-6,TCF12,ZEB1		3.9kb 5' of ATF1
rs11833608	12	50757628	0.00116691	FAM186A	0	intronic	4.121	6	14	E010,H3K4me1_Enh;E011,H3K4me1_Enh;E054,H3K4me1_Enh;E011,H3K27ac_Enh;E011,H3K9ac_Pro			No	ESDR	No	ESDR, BRN	No	ESDR	Barx1,Bsx,HNF4,Hmx,Nobox		FAM186A
rs11836169	12	50717580	0.00131547	FAM186A	2432	intergenic	1.298	7	5	E007,H3K9ac_Pro;E066,H3K27ac_Enh;E075,H3K27ac_Enh;E094,H3K27ac_Enh;E066,H3K4me1_Enh;E075,H3K4me1_Enh;E094,H3K4me1_Enh;E106,H3K4me1_Enh;E110,H3K4me1_Enh;E099,H3K4me3_Pro	No	PLCNT	No	ESDR	Yes	LIV, GI	Yes	LIV, GI	BDP1,Ets,SP1,Znf143		2.4kb 3' of FAM186A
rs11838347	12	50687160	0.0014823	AC140061.10	1756	intergenic	1.634	7	5	E100,H3K4me1_Enh					No	MUS					9.8kb 5' of LIMA1
rs12299669	12	50756275	0.00121452	FAM186A	0	intronic	1.695	6	14										Pitx2		FAM186A
rs12299758	12	50756266	0.00126402	FAM186A	0	intronic	0.544	7	14										AP-1		FAM186A
rs12303082	12	50754563	0.00142453	FAM186A	0	exonic	21.2	6	14	E038,H3K9ac_Pro;E047,H3K9ac_Pro			No	BLD					HDAC2,Sox		FAM186A
rs12307178	12	50987294	1.54059e-05	DIP2B	0	intronic	2.174	5	5	E005,H3K27ac_Enh;E008,H3K27ac_Enh;E021,H3K27ac_Enh;E037,H3K27ac_Enh;E041,H3K27ac_Enh;E061,H3K27ac_Enh;E067,H3K27ac_Enh;E071,H3K27ac_Enh;E072,H3K27ac_Enh;E074,H3K27ac_Enh;E091,H3K27ac_Enh;E124,H3K27ac_Enh;E127,H3K27ac_Enh;E014,H3K4me1_Enh;E034,H3K4me1_Enh;E039,H3K4me1_Enh;E041,H3K4me1_Enh;E054,H3K4me1_Enh;E061,H3K4me1_Enh;E067,H3K4me1_Enh;E071,H3K4me1_Enh;E072,H3K4me1_Enh;E074,H3K4me1_Enh;E087,H3K…	No	ESC			No	6 tissues	No	7 tissues	Evi-1,FAC1,Foxd3,Foxo,Foxp1,HDAC2,Mef2,Pax-4,SIX5,Sox,Zfp105,p300		DIP2B
rs12312177	12	50713504	0.00121452	AC140061.2	1945	intergenic	1.969	7	5										Ik-1,Roaz,STAT		6.5kb 3' of FAM186A
rs12372538	12	50933112	1.34635e-05	DIP2B	0	intronic	2.609	6	5	E001,H3K4me1_Enh;E003,H3K4me1_Enh;E012,H3K4me1_Enh;E013,H3K4me1_Enh;E014,H3K4me1_Enh;E015,H3K4me1_Enh;E016,H3K4me1_Enh;E018,H3K4me1_Enh;E019,H3K4me1_Enh;E020,H3K4me1_Enh;E024,H3K4me1_Enh;E027,H3K4me1_Enh;E028,H3K4me1_Enh;E029,H3K4me1_Enh;E030,H3K4me1_Enh;E031,H3K4me1_Enh;E032,H3K4me1_Enh;E036,H3K4me1_Enh;E037,H3K4me1_Enh;E038,H3K4me1_Enh;E039,H3K4me1_Enh;E040,H3K4me1_Enh;E041,H3K4me1_Enh;E042,H3K…	No	SKIN	Yes	6 tissues	Yes	13 tissues	Yes	9 tissues	Cdx,Foxj1,Foxl1,Nanog,Pou5f1,Sox,TATA		DIP2B
rs12372718	12	51171090	8.27675e-05	ATF1	0	intronic	1.991	1f	5	E017,H3K4me1_Enh;E034,H3K4me1_Enh;E037,H3K4me1_Enh;E038,H3K4me1_Enh;E039,H3K4me1_Enh;E040,H3K4me1_Enh;E041,H3K4me1_Enh;E043,H3K4me1_Enh;E044,H3K4me1_Enh;E046,H3K4me1_Enh;E047,H3K4me1_Enh;E048,H3K4me1_Enh;E059,H3K4me1_Enh;E061,H3K4me1_Enh;E075,H3K4me1_Enh;E085,H3K4me1_Enh;E087,H3K4me1_Enh;E094,H3K4me1_Enh;E100,H3K4me1_Enh;E101,H3K4me1_Enh;E106,H3K4me1_Enh;E109,H3K4me1_Enh;E110,H3K4me1_Enh;E114,H3K…	No	CRVX	Yes	4 tissues	Yes	8 tissues	Yes	5 tissues			ATF1
rs12422417	12	50764711	0.000586984	FAM186A	0	intronic	2.233	1f	7	E017,H3K4me1_Enh;E121,H3K4me1_Enh					No	LNG, MUS					FAM186A
rs12424691	12	50611477	0.00103469	LIMA1:RP3-405J10.2	00:00:00	ncRNA_exonic	10.75	1f	2	E003,H3K27ac_Enh;E004,H3K27ac_Enh;E005,H3K27ac_Enh;E013,H3K27ac_Enh;E017,H3K27ac_Enh;E020,H3K27ac_Enh;E022,H3K27ac_Enh;E026,H3K27ac_Enh;E034,H3K27ac_Enh;E039,H3K27ac_Enh;E040,H3K27ac_Enh;E041,H3K27ac_Enh;E042,H3K27ac_Enh;E043,H3K27ac_Enh;E044,H3K27ac_Enh;E045,H3K27ac_Enh;E049,H3K27ac_Enh;E050,H3K27ac_Enh;E055,H3K27ac_Enh;E058,H3K27ac_Enh;E062,H3K27ac_Enh;E063,H3K27ac_Enh;E073,H3K27ac_Enh;E079,H3K…	Yes	14 tissues	No	10 tissues	Yes	20 tissues	Yes	16 tissues	AP-1,EBF,Gcm1,Rad21,Roaz,Sin3Ak-20		LIMA1
rs12424713	12	50611617	0.00103469	LIMA1:RP3-405J10.2	00:00:00	ncRNA_exonic	5.067	1f	1	E003,H3K27ac_Enh;E004,H3K27ac_Enh;E005,H3K27ac_Enh;E013,H3K27ac_Enh;E017,H3K27ac_Enh;E020,H3K27ac_Enh;E026,H3K27ac_Enh;E034,H3K27ac_Enh;E039,H3K27ac_Enh;E040,H3K27ac_Enh;E041,H3K27ac_Enh;E042,H3K27ac_Enh;E043,H3K27ac_Enh;E044,H3K27ac_Enh;E045,H3K27ac_Enh;E049,H3K27ac_Enh;E050,H3K27ac_Enh;E055,H3K27ac_Enh;E058,H3K27ac_Enh;E062,H3K27ac_Enh;E063,H3K27ac_Enh;E073,H3K27ac_Enh;E079,H3K27ac_Enh;E091,H3K…	Yes	14 tissues	No	8 tissues	Yes	19 tissues	Yes	16 tissues			LIMA1
rs12424876	12	50742041	0.00116691	FAM186A	0	intronic	0.176	6	5	E056,H3K27ac_Enh;E058,H3K4me1_Enh;E100,H3K4me1_Enh					No	SKIN, MUS	No	SKIN	BDP1,CTCF,GCNF,Nr2f2		FAM186A
rs12425229	12	50625058	0.00166957	LIMA1	0	intronic	0.473	1f	4	E005,H3K4me1_Enh;E054,H3K4me1_Enh;E065,H3K4me1_Enh;E069,H3K4me1_Enh;E089,H3K4me1_Enh;E102,H3K4me1_Enh;E109,H3K4me1_Enh;E110,H3K4me1_Enh;E121,H3K4me1_Enh;E011,H3K9ac_Pro;E066,H3K9ac_Pro;E088,H3K9ac_Pro;E117,H3K9ac_Pro;E021,H3K27ac_Enh;E061,H3K27ac_Enh;E089,H3K27ac_Enh;E117,H3K27ac_Enh			No	4 tissues	Yes	5 tissues	No	4 tissues	CTCF,Rad21		LIMA1
rs12425705	12	50610321	0.00121452	LIMA1	0	intronic	4.785	1f	3	E004,H3K27ac_Enh;E026,H3K27ac_Enh;E034,H3K27ac_Enh;E039,H3K27ac_Enh;E040,H3K27ac_Enh;E041,H3K27ac_Enh;E042,H3K27ac_Enh;E043,H3K27ac_Enh;E044,H3K27ac_Enh;E045,H3K27ac_Enh;E049,H3K27ac_Enh;E056,H3K27ac_Enh;E058,H3K27ac_Enh;E063,H3K27ac_Enh;E079,H3K27ac_Enh;E091,H3K27ac_Enh;E117,H3K27ac_Enh;E119,H3K27ac_Enh;E125,H3K27ac_Enh;E127,H3K27ac_Enh;E129,H3K27ac_Enh;E017,H3K4me1_Enh;E023,H3K4me1_Enh;E025,H3K…	Yes	9 tissues	Yes	8 tissues	Yes	13 tissues	Yes	11 tissues	DMRT3		LIMA1
rs12426444	12	50686512	0.00577817	AC140061.11	1671	intergenic	0.036	7	5										LXR,Pax-4		9.2kb 5' of LIMA1
rs12427378	12	51074199	4.306e-06	DIP2B	0	intronic	4.342	6	4	E015,H3K27ac_Enh;E067,H3K27ac_Enh;E068,H3K27ac_Enh;E069,H3K27ac_Enh;E071,H3K27ac_Enh;E072,H3K27ac_Enh;E074,H3K27ac_Enh;E124,H3K27ac_Enh;E017,H3K4me1_Enh;E055,H3K4me1_Enh;E067,H3K4me1_Enh;E068,H3K4me1_Enh;E069,H3K4me1_Enh;E071,H3K4me1_Enh;E072,H3K4me1_Enh;E073,H3K4me1_Enh;E074,H3K4me1_Enh;E088,H3K4me1_Enh;E125,H3K4me1_Enh;E068,H3K9ac_Pro;E088,H3K9ac_Pro			No	BRN, LNG	No	LNG, SKIN, BRN	No	ESC, BRN, BLD	ATF2,Arid5a,CEBPB,Irf		DIP2B
rs12581493	12	50878455	0.00171979	LARP4	4667	intergenic	0.219	4	5	E011,H3K27ac_Enh							No	ESDR	GATA		4.7kb 3' of LARP4
rs12811291	12	50602734	0.000993934	LIMA1	0	intronic	10.32	5	4	E006,H3K4me1_Enh;E017,H3K4me1_Enh;E027,H3K4me1_Enh;E028,H3K4me1_Enh;E034,H3K4me1_Enh;E038,H3K4me1_Enh;E040,H3K4me1_Enh;E043,H3K4me1_Enh;E044,H3K4me1_Enh;E047,H3K4me1_Enh;E052,H3K4me1_Enh;E055,H3K4me1_Enh;E056,H3K4me1_Enh;E057,H3K4me1_Enh;E058,H3K4me1_Enh;E061,H3K4me1_Enh;E096,H3K4me1_Enh;E099,H3K4me1_Enh;E116,H3K4me1_Enh;E119,H3K4me1_Enh;E125,H3K4me1_Enh;E127,H3K4me1_Enh;E129,H3K4me1_Enh;E017,H3K…	No	SKIN, BONE	No	4 tissues	No	9 tissues	Yes	10 tissues	Cdx,Sox		LIMA1
rs12814094	12	50764836	0.000563493	FAM186A	0	intronic	2.537	7	5	E017,H3K4me1_Enh;E121,H3K4me1_Enh					No	LNG, MUS			CEBPB,GR		FAM186A
rs12814717	12	50959199	1.19424e-05	DIP2B	0	intronic	2.563	6	5	E005,H3K4me1_Enh;E014,H3K4me1_Enh;E023,H3K4me1_Enh;E025,H3K4me1_Enh;E027,H3K4me1_Enh;E028,H3K4me1_Enh;E029,H3K4me1_Enh;E030,H3K4me1_Enh;E031,H3K4me1_Enh;E032,H3K4me1_Enh;E035,H3K4me1_Enh;E036,H3K4me1_Enh;E037,H3K4me1_Enh;E038,H3K4me1_Enh;E039,H3K4me1_Enh;E040,H3K4me1_Enh;E041,H3K4me1_Enh;E042,H3K4me1_Enh;E043,H3K4me1_Enh;E044,H3K4me1_Enh;E045,H3K4me1_Enh;E046,H3K4me1_Enh;E047,H3K4me1_Enh;E048,H3K…	Yes	4 tissues	No	LIV, VAS, BLD	Yes	18 tissues	No	10 tissues	BDP1,GR,LUN-1,Maf		DIP2B
rs12818741	12	51032415	5.17813e-06	DIP2B	0	intronic	4.085	1f	5	E013,H3K4me1_Enh;E020,H3K4me1_Enh;E027,H3K4me1_Enh;E028,H3K4me1_Enh;E032,H3K4me1_Enh;E036,H3K4me1_Enh;E037,H3K4me1_Enh;E039,H3K4me1_Enh;E041,H3K4me1_Enh;E043,H3K4me1_Enh;E044,H3K4me1_Enh;E047,H3K4me1_Enh;E048,H3K4me1_Enh;E049,H3K4me1_Enh;E051,H3K4me1_Enh;E052,H3K4me1_Enh;E053,H3K4me1_Enh;E054,H3K4me1_Enh;E055,H3K4me1_Enh;E057,H3K4me1_Enh;E058,H3K4me1_Enh;E059,H3K4me1_Enh;E061,H3K4me1_Enh;E066,H3K…	No	BRN	Yes	7 tissues	Yes	14 tissues	No	8 tissues	Eomes,SEF-1		DIP2B
rs12821454	12	50680122	0.0014823	AC008147.2	1576	intergenic	6.416	6	5	E005,H3K27ac_Enh;E043,H3K27ac_Enh;E048,H3K27ac_Enh;E061,H3K27ac_Enh;E063,H3K27ac_Enh;E123,H3K27ac_Enh;E025,H3K9ac_Pro;E038,H3K9ac_Pro;E047,H3K9ac_Pro;E049,H3K9ac_Pro;E062,H3K9ac_Pro;E075,H3K9ac_Pro;E077,H3K9ac_Pro;E101,H3K9ac_Pro;E103,H3K9ac_Pro;E108,H3K9ac_Pro;E115,H3K9ac_Pro;E027,H3K4me1_Enh;E028,H3K4me1_Enh;E038,H3K4me1_Enh;E040,H3K4me1_Enh;E041,H3K4me1_Enh;E042,H3K4me1_Enh;E045,H3K4me1_Enh;E0…	Yes	4 tissues	Yes	5 tissues	Yes	16 tissues	No	4 tissues			2.8kb 5' of LIMA1
rs12823506	12	50648960	0.00187969	LIMA1	0	intronic	2.594	4	2	E001,H3K4me1_Enh;E005,H3K4me1_Enh;E006,H3K4me1_Enh;E011,H3K4me1_Enh;E013,H3K4me1_Enh;E015,H3K4me1_Enh;E017,H3K4me1_Enh;E025,H3K4me1_Enh;E026,H3K4me1_Enh;E027,H3K4me1_Enh;E028,H3K4me1_Enh;E029,H3K4me1_Enh;E032,H3K4me1_Enh;E036,H3K4me1_Enh;E050,H3K4me1_Enh;E051,H3K4me1_Enh;E057,H3K4me1_Enh;E058,H3K4me1_Enh;E065,H3K4me1_Enh;E075,H3K4me1_Enh;E077,H3K4me1_Enh;E078,H3K4me1_Enh;E079,H3K4me1_Enh;E084,H3K…	Yes	5 tissues	Yes	7 tissues	Yes	20 tissues	Yes	16 tissues	DMRT3,EBF,Zfp410		LIMA1
rs12825860	12	50884796	0.000178212	LARP4	11008	intergenic	6.936	6	9	E011,H3K4me3_Pro	No	ESDR							Mef2,Pou2f2,Pou3f3,Pou6f1,SIX5		11kb 3' of LARP4
rs12825915	12	50885635	0.000163943	LARP4	11847	intergenic	9.111	6	9	E011,H3K4me3_Pro	No	ESDR							Mef2,SIX5		12kb 3' of LARP4
rs12828340	12	50637295	0.00228806	LIMA1	0	intronic	3.147	1f	2	E001,H3K4me1_Enh;E002,H3K4me1_Enh;E005,H3K4me1_Enh;E011,H3K4me1_Enh;E013,H3K4me1_Enh;E015,H3K4me1_Enh;E017,H3K4me1_Enh;E020,H3K4me1_Enh;E023,H3K4me1_Enh;E025,H3K4me1_Enh;E026,H3K4me1_Enh;E027,H3K4me1_Enh;E028,H3K4me1_Enh;E036,H3K4me1_Enh;E048,H3K4me1_Enh;E049,H3K4me1_Enh;E051,H3K4me1_Enh;E052,H3K4me1_Enh;E055,H3K4me1_Enh;E056,H3K4me1_Enh;E057,H3K4me1_Enh;E058,H3K4me1_Enh;E059,H3K4me1_Enh;E061,H3K…	Yes	8 tissues	Yes	9 tissues	Yes	20 tissues	Yes	20 tissues	EBF,Ik-1,PTF1-beta		LIMA1
rs12829833	12	51046224	0.0833195	DIP2B	0	intronic	9.607	7	5	E039,H3K4me1_Enh;E058,H3K4me1_Enh;E071,H3K4me1_Enh;E069,H3K27ac_Enh;E071,H3K27ac_Enh;E074,H3K27ac_Enh;E113,H3K27ac_Enh					No	BLD, SKIN, BRN	No	BRN, SPLN	AP-1,Maf,Myc,NF-E2,NRSF,ZNF263		DIP2B
rs12830155	12	50736289	0.00142453	FAM186A	0	intronic	1.106	7	14										Pax-5		FAM186A
rs12832940	12	50678359	0.0014823	AC008147.2	89	downstream	4.538	3a	1	E001,H3K4me1_Enh;E003,H3K4me1_Enh;E005,H3K4me1_Enh;E006,H3K4me1_Enh;E007,H3K4me1_Enh;E010,H3K4me1_Enh;E014,H3K4me1_Enh;E015,H3K4me1_Enh;E017,H3K4me1_Enh;E019,H3K4me1_Enh;E021,H3K4me1_Enh;E023,H3K4me1_Enh;E025,H3K4me1_Enh;E026,H3K4me1_Enh;E027,H3K4me1_Enh;E028,H3K4me1_Enh;E029,H3K4me1_Enh;E030,H3K4me1_Enh;E031,H3K4me1_Enh;E032,H3K4me1_Enh;E034,H3K4me1_Enh;E036,H3K4me1_Enh;E037,H3K4me1_Enh;E038,H3K…	Yes	24 tissues	Yes	17 tissues	Yes	23 tissues	Yes	20 tissues	NF-kappaB,Zic	SRF,USF1,CFOS,HEY1,NFYA,POL2,POL24H8,TBP	1kb 5' of LIMA1
rs1316442	12	51114427	1.12416e-05	DIP2B	0	intronic	0.141	5	4	E011,H3K27ac_Enh;E056,H3K27ac_Enh;E067,H3K27ac_Enh;E069,H3K27ac_Enh;E071,H3K27ac_Enh;E072,H3K27ac_Enh;E073,H3K27ac_Enh;E074,H3K27ac_Enh;E084,H3K27ac_Enh;E085,H3K27ac_Enh;E124,H3K27ac_Enh;E023,H3K4me1_Enh;E049,H3K4me1_Enh;E063,H3K4me1_Enh;E067,H3K4me1_Enh;E069,H3K4me1_Enh;E071,H3K4me1_Enh;E073,H3K4me1_Enh;E074,H3K4me1_Enh;E077,H3K4me1_Enh;E084,H3K4me1_Enh;E085,H3K4me1_Enh;E087,H3K4me1_Enh;E093,H3K…			No	6 tissues	Yes	7 tissues	Yes	5 tissues	AP-1		DIP2B
rs1316607	12	51042890	5.6767e-06	DIP2B	0	intronic	4.477	6	4	E039,H3K4me1_Enh;E050,H3K4me1_Enh;E071,H3K4me1_Enh;E074,H3K4me1_Enh;E044,H3K27ac_Enh;E067,H3K27ac_Enh;E074,H3K27ac_Enh					No	BLD, BRN	No	BLD, BRN	Esx1,Foxp1,Hoxa5,p300		DIP2B
rs13378012	12	51040397	5.17813e-06	DIP2B	0	intronic	1.552	6	4	E001,H3K4me1_Enh;E005,H3K4me1_Enh;E006,H3K4me1_Enh;E007,H3K4me1_Enh;E013,H3K4me1_Enh;E015,H3K4me1_Enh;E020,H3K4me1_Enh;E027,H3K4me1_Enh;E028,H3K4me1_Enh;E053,H3K4me1_Enh;E055,H3K4me1_Enh;E056,H3K4me1_Enh;E058,H3K4me1_Enh;E069,H3K4me1_Enh;E071,H3K4me1_Enh;E073,H3K4me1_Enh;E074,H3K4me1_Enh;E079,H3K4me1_Enh;E094,H3K4me1_Enh;E099,H3K4me1_Enh;E005,H3K27ac_Enh;E015,H3K27ac_Enh;E058,H3K27ac_Enh;E067,H3K…			No	ESC, BLD, BRN	Yes	8 tissues	No	4 tissues	PLZF		DIP2B
rs1362983	12	50614707	0.00112111	LIMA1:RP3-405J10.4	00:00:00	ncRNA_intronic	7.788	NA	1	E001,H3K4me1_Enh;E004,H3K4me1_Enh;E009,H3K4me1_Enh;E010,H3K4me1_Enh;E011,H3K4me1_Enh;E012,H3K4me1_Enh;E014,H3K4me1_Enh;E015,H3K4me1_Enh;E016,H3K4me1_Enh;E018,H3K4me1_Enh;E019,H3K4me1_Enh;E021,H3K4me1_Enh;E024,H3K4me1_Enh;E029,H3K4me1_Enh;E030,H3K4me1_Enh;E031,H3K4me1_Enh;E032,H3K4me1_Enh;E033,H3K4me1_Enh;E035,H3K4me1_Enh;E036,H3K4me1_Enh;E037,H3K4me1_Enh;E038,H3K4me1_Enh;E039,H3K4me1_Enh;E040,H3K…	Yes	23 tissues	Yes	18 tissues	Yes	19 tissues	Yes	23 tissues	CIZ,Pax-4		RP3-405J10.4
rs17124562	12	50636940	0.00228806	LIMA1	0	intronic	4.059	4	2	E001,H3K4me1_Enh;E002,H3K4me1_Enh;E011,H3K4me1_Enh;E013,H3K4me1_Enh;E015,H3K4me1_Enh;E017,H3K4me1_Enh;E020,H3K4me1_Enh;E023,H3K4me1_Enh;E025,H3K4me1_Enh;E026,H3K4me1_Enh;E027,H3K4me1_Enh;E028,H3K4me1_Enh;E036,H3K4me1_Enh;E048,H3K4me1_Enh;E049,H3K4me1_Enh;E050,H3K4me1_Enh;E051,H3K4me1_Enh;E052,H3K4me1_Enh;E055,H3K4me1_Enh;E056,H3K4me1_Enh;E057,H3K4me1_Enh;E058,H3K4me1_Enh;E059,H3K4me1_Enh;E061,H3K…	Yes	9 tissues	Yes	9 tissues	Yes	22 tissues	Yes	20 tissues	HES1,Myc,TATA	CFOS,JUND,P300	LIMA1
rs1967576	12	51018116	6.22206e-06	DIP2B	0	intronic	0.285	NA	5	E001,H3K4me1_Enh;E003,H3K4me1_Enh;E004,H3K4me1_Enh;E005,H3K4me1_Enh;E008,H3K4me1_Enh;E009,H3K4me1_Enh;E011,H3K4me1_Enh;E012,H3K4me1_Enh;E013,H3K4me1_Enh;E014,H3K4me1_Enh;E015,H3K4me1_Enh;E016,H3K4me1_Enh;E017,H3K4me1_Enh;E018,H3K4me1_Enh;E020,H3K4me1_Enh;E022,H3K4me1_Enh;E024,H3K4me1_Enh;E027,H3K4me1_Enh;E029,H3K4me1_Enh;E031,H3K4me1_Enh;E032,H3K4me1_Enh;E033,H3K4me1_Enh;E034,H3K4me1_Enh;E035,H3K…	Yes	BLD, GI	Yes	7 tissues	Yes	19 tissues	Yes	9 tissues	Cdx,EWSR1-FLI1,HDAC2,Irf,p300		DIP2B
rs1972611	12	50653975	0.00160474	LIMA1	0	intronic	0.511	4	2	E005,H3K27ac_Enh;E017,H3K27ac_Enh;E026,H3K27ac_Enh;E048,H3K27ac_Enh;E049,H3K27ac_Enh;E058,H3K27ac_Enh;E061,H3K27ac_Enh;E063,H3K27ac_Enh;E066,H3K27ac_Enh;E069,H3K27ac_Enh;E072,H3K27ac_Enh;E075,H3K27ac_Enh;E078,H3K27ac_Enh;E079,H3K27ac_Enh;E080,H3K27ac_Enh;E084,H3K27ac_Enh;E085,H3K27ac_Enh;E089,H3K27ac_Enh;E090,H3K27ac_Enh;E091,H3K27ac_Enh;E092,H3K27ac_Enh;E094,H3K27ac_Enh;E095,H3K27ac_Enh;E098,H3K…	Yes	4 tissues	Yes	10 tissues	Yes	19 tissues	Yes	16 tissues	GCM,Pax-5	ELF1,CEBPB	LIMA1
rs2009072	12	50593867	0.000993934	LIMA1	0	intronic	2.113	NA	4	E005,H3K27ac_Enh;E006,H3K27ac_Enh;E013,H3K27ac_Enh;E017,H3K27ac_Enh;E026,H3K27ac_Enh;E049,H3K27ac_Enh;E056,H3K27ac_Enh;E058,H3K27ac_Enh;E061,H3K27ac_Enh;E063,H3K27ac_Enh;E090,H3K27ac_Enh;E091,H3K27ac_Enh;E108,H3K27ac_Enh;E109,H3K27ac_Enh;E114,H3K27ac_Enh;E120,H3K27ac_Enh;E121,H3K27ac_Enh;E125,H3K27ac_Enh;E129,H3K27ac_Enh;E005,H3K4me1_Enh;E013,H3K4me1_Enh;E017,H3K4me1_Enh;E023,H3K4me1_Enh;E025,H3K…			No	4 tissues	Yes	11 tissues	Yes	10 tissues	ZBTB33		LIMA1
rs2090852	12	51086931	8.9628e-06	DIP2B	0	intronic	1.58	1f	4	E006,H3K27ac_Enh;E011,H3K27ac_Enh;E013,H3K27ac_Enh;E015,H3K27ac_Enh;E041,H3K27ac_Enh;E045,H3K27ac_Enh;E049,H3K27ac_Enh;E050,H3K27ac_Enh;E058,H3K27ac_Enh;E067,H3K27ac_Enh;E068,H3K27ac_Enh;E069,H3K27ac_Enh;E071,H3K27ac_Enh;E072,H3K27ac_Enh;E073,H3K27ac_Enh;E074,H3K27ac_Enh;E011,H3K4me1_Enh;E054,H3K4me1_Enh;E067,H3K4me1_Enh;E068,H3K4me1_Enh;E069,H3K4me1_Enh;E071,H3K4me1_Enh;E074,H3K4me1_Enh;E107,H3K…			No	BLD, BRN	No	ESDR, BRN, MUS	No	6 tissues	Cdx2,Mef2,Znf143		DIP2B
rs2111988	12	50668538	0.00187969	LIMA1	0	intronic	13.46	1f	5	E005,H3K27ac_Enh;E037,H3K27ac_Enh;E058,H3K27ac_Enh;E063,H3K27ac_Enh;E066,H3K27ac_Enh;E072,H3K27ac_Enh;E073,H3K27ac_Enh;E075,H3K27ac_Enh;E076,H3K27ac_Enh;E078,H3K27ac_Enh;E079,H3K27ac_Enh;E080,H3K27ac_Enh;E084,H3K27ac_Enh;E085,H3K27ac_Enh;E087,H3K27ac_Enh;E091,H3K27ac_Enh;E092,H3K27ac_Enh;E094,H3K27ac_Enh;E095,H3K27ac_Enh;E096,H3K27ac_Enh;E098,H3K27ac_Enh;E100,H3K27ac_Enh;E101,H3K27ac_Enh;E102,H3K…	Yes	GI, LNG, CRVX	Yes	7 tissues	Yes	15 tissues	Yes	15 tissues	Pax-5,Pax-8		LIMA1
rs2139930	12	51089287	1.12416e-05	DIP2B	0	intronic	0.979	6	4	E013,H3K27ac_Enh;E050,H3K27ac_Enh;E067,H3K27ac_Enh;E069,H3K27ac_Enh;E071,H3K27ac_Enh;E072,H3K27ac_Enh;E073,H3K27ac_Enh;E074,H3K27ac_Enh;E124,H3K27ac_Enh;E050,H3K4me1_Enh;E051,H3K4me1_Enh;E067,H3K4me1_Enh;E071,H3K4me1_Enh;E074,H3K4me1_Enh;E067,H3K9ac_Pro			No	BRN	No	BLD, BRN	No	ESDR, BLD, BRN	GATA,Nkx3,SP2,p300		DIP2B
rs2280503	12	51138687	1.83339e-05	DIP2B	0	UTR3	7.65	NA	4	E004,H3K27ac_Enh;E007,H3K27ac_Enh;E011,H3K27ac_Enh;E029,H3K27ac_Enh;E041,H3K27ac_Enh;E050,H3K27ac_Enh;E056,H3K27ac_Enh;E068,H3K27ac_Enh;E069,H3K27ac_Enh;E091,H3K27ac_Enh;E113,H3K27ac_Enh;E124,H3K27ac_Enh;E023,H3K4me1_Enh;E029,H3K4me1_Enh;E030,H3K4me1_Enh;E061,H3K4me1_Enh;E092,H3K4me1_Enh;E124,H3K4me1_Enh;E038,H3K9ac_Pro;E062,H3K9ac_Pro;E063,H3K9ac_Pro;E088,H3K9ac_Pro			No	BLD, FAT, LNG	Yes	4 tissues	No	6 tissues			DIP2B
rs2302900	12	50599709	0.00359314	LIMA1	0	intronic	0.555	1f	3	E001,H3K4me1_Enh;E002,H3K4me1_Enh;E008,H3K4me1_Enh;E013,H3K4me1_Enh;E014,H3K4me1_Enh;E015,H3K4me1_Enh;E017,H3K4me1_Enh;E025,H3K4me1_Enh;E027,H3K4me1_Enh;E028,H3K4me1_Enh;E047,H3K4me1_Enh;E057,H3K4me1_Enh;E058,H3K4me1_Enh;E061,H3K4me1_Enh;E099,H3K4me1_Enh;E101,H3K4me1_Enh;E119,H3K4me1_Enh;E125,H3K4me1_Enh;E127,H3K4me1_Enh;E129,H3K4me1_Enh;E004,H3K27ac_Enh;E005,H3K27ac_Enh;E008,H3K27ac_Enh;E011,H3K…	No	BRST, SKIN	Yes	9 tissues	Yes	11 tissues	Yes	11 tissues	CTCF,DMRT7		LIMA1
rs2358539	12	50619618	0.00112111	LIMA1:RP3-405J10.4	00:00:00	ncRNA_intronic	0.318	6	4	E003,H3K27ac_Enh;E011,H3K27ac_Enh;E034,H3K27ac_Enh;E038,H3K27ac_Enh;E042,H3K27ac_Enh;E043,H3K27ac_Enh;E044,H3K27ac_Enh;E045,H3K27ac_Enh;E047,H3K27ac_Enh;E048,H3K27ac_Enh;E058,H3K27ac_Enh;E069,H3K27ac_Enh;E084,H3K27ac_Enh;E091,H3K27ac_Enh;E092,H3K27ac_Enh;E111,H3K27ac_Enh;E117,H3K27ac_Enh;E125,H3K27ac_Enh;E129,H3K27ac_Enh;E013,H3K4me1_Enh;E037,H3K4me1_Enh;E039,H3K4me1_Enh;E041,H3K4me1_Enh;E043,H3K…			Yes	4 tissues	Yes	8 tissues	Yes	9 tissues	TCF12		RP3-405J10.4
rs28628775	12	50683816	0.00173695	AC008147.1	160	upstream:downstream	9.5	6	5	E038,H3K9ac_Pro			No	BLD					Pax-2		6.5kb 5' of LIMA1
rs34039674	12	50723565	0.00142453	FAM186A	0	intronic	2.061	6	5	E002,H3K4me1_Enh;E025,H3K4me1_Enh;E026,H3K4me1_Enh;E055,H3K4me1_Enh;E117,H3K4me1_Enh;E129,H3K4me1_Enh;E063,H3K9ac_Pro			No	FAT	No	6 tissues			Mef2,ZEB1		FAM186A
rs34406468	12	50897146	1.80999e-05	DIP2B	1621	intergenic	1.669	5	15	E024,H3K4me3_Pro;E038,H3K9ac_Pro;E045,H3K4me1_Enh;E091,H3K4me1_Enh;E056,H3K27ac_Enh;E061,H3K27ac_Enh;E071,H3K27ac_Enh;E091,H3K27ac_Enh	No	ESC	No	BLD	No	BLD, PLCNT	No	SKIN, BRN, PLCNT	ERalpha-a,NRSF		1.6kb 5' of DIP2B
rs34553264	12	51088979	1.23037e-05	DIP2B	0	intronic	6.745	6	4	E013,H3K27ac_Enh;E050,H3K27ac_Enh;E067,H3K27ac_Enh;E069,H3K27ac_Enh;E071,H3K27ac_Enh;E072,H3K27ac_Enh;E073,H3K27ac_Enh;E074,H3K27ac_Enh;E050,H3K4me1_Enh;E067,H3K4me1_Enh;E071,H3K4me1_Enh;E074,H3K4me1_Enh;E067,H3K9ac_Pro			No	BRN	No	BLD, BRN	No	ESDR, BLD, BRN	GCNF,Maf,Sox		DIP2B
rs34614542	12	50714245	0.00154234	AC140061.2	2686	intergenic	3.131	7	5	E047,H3K9ac_Pro			No	BLD					Arid5b,HMG-IY,Pou2f2,STAT		5.8kb 3' of FAM186A
rs34645899	12	51201749	0.000775576	ATF1	0	intronic	0.698	7	4	E056,H3K27ac_Enh							No	SKIN	CACD,Klf4,Klf7,NRSF,Pax-4,SP1		ATF1
rs34825838	12	50602295	0.000993934	LIMA1	0	intronic	2.608	6	4	E006,H3K4me1_Enh;E017,H3K4me1_Enh;E027,H3K4me1_Enh;E028,H3K4me1_Enh;E034,H3K4me1_Enh;E038,H3K4me1_Enh;E043,H3K4me1_Enh;E044,H3K4me1_Enh;E047,H3K4me1_Enh;E052,H3K4me1_Enh;E056,H3K4me1_Enh;E057,H3K4me1_Enh;E058,H3K4me1_Enh;E096,H3K4me1_Enh;E116,H3K4me1_Enh;E119,H3K4me1_Enh;E125,H3K4me1_Enh;E127,H3K4me1_Enh;E129,H3K4me1_Enh;E017,H3K27ac_Enh;E034,H3K27ac_Enh;E039,H3K27ac_Enh;E041,H3K27ac_Enh;E044,H3K…	No	SKIN	No	BLD, STRM, FAT	No	8 tissues	Yes	9 tissues	YY1		LIMA1
rs34849043	12	50709536	0.0014823	AC140061.4	469	downstream	8.869	6	5	E017,H3K27ac_Enh;E058,H3K27ac_Enh;E017,H3K4me1_Enh;E025,H3K4me1_Enh;E052,H3K4me1_Enh;E055,H3K4me1_Enh;E056,H3K4me1_Enh;E058,H3K4me1_Enh;E061,H3K4me1_Enh;E100,H3K4me1_Enh;E101,H3K4me1_Enh;E102,H3K4me1_Enh;E110,H3K4me1_Enh;E111,H3K4me1_Enh;E117,H3K4me1_Enh;E121,H3K4me1_Enh;E017,H3K9ac_Pro;E023,H3K9ac_Pro;E025,H3K9ac_Pro;E026,H3K9ac_Pro;E027,H3K9ac_Pro;E049,H3K9ac_Pro;E052,H3K9ac_Pro;E063,H3K9ac_Pro…			Yes	7 tissues	Yes	6 tissues	No	LNG, SKIN	Foxa,Sox		10kb 3' of FAM186A
rs34858415	12	50717860	0.0014823	FAM186A	2152	intergenic	2.143	6	5	E007,H3K9ac_Pro;E066,H3K27ac_Enh;E075,H3K27ac_Enh;E094,H3K27ac_Enh;E102,H3K27ac_Enh;E106,H3K27ac_Enh;E066,H3K4me1_Enh;E075,H3K4me1_Enh;E077,H3K4me1_Enh;E094,H3K4me1_Enh;E102,H3K4me1_Enh;E106,H3K4me1_Enh;E110,H3K4me1_Enh			No	ESDR	Yes	LIV, GI	Yes	LIV, GI	AIRE,IRC900814		2.2kb 3' of FAM186A
rs34863430	12	51201758	0.00622082	ATF1	0	intronic	2.776	6	4	E056,H3K27ac_Enh							No	SKIN	AP-4,HEN1,Hoxa4,LBP-1,Pax-4,Pou2f2,Pou3f3,Pou6f1		ATF1
rs34894919	12	50713498	0.00187969	AC140061.2	1939	intergenic	3.949	6	5										BCL,EBF,Glis2,NRSF,PLAG1,Rad21,Roaz,ZBTB7A,Zfx		6.5kb 3' of FAM186A
rs35209607	12	50707448	0.00154234	AC140061.5	349	upstream	0.417	5	2	E003,H3K9ac_Pro;E023,H3K9ac_Pro;E025,H3K9ac_Pro;E026,H3K9ac_Pro;E052,H3K9ac_Pro;E062,H3K9ac_Pro;E072,H3K9ac_Pro;E102,H3K9ac_Pro;E110,H3K9ac_Pro;E121,H3K9ac_Pro;E127,H3K9ac_Pro;E017,H3K27ac_Enh;E026,H3K27ac_Enh;E058,H3K27ac_Enh;E063,H3K27ac_Enh;E066,H3K27ac_Enh;E079,H3K27ac_Enh;E102,H3K27ac_Enh;E119,H3K27ac_Enh;E120,H3K27ac_Enh;E121,H3K27ac_Enh;E126,H3K27ac_Enh;E127,H3K27ac_Enh;E129,H3K27ac_Enh;E0…	No	LNG, SKIN	Yes	8 tissues	Yes	10 tissues	Yes	9 tissues	Nkx3		13kb 3' of FAM186A
rs35353300	12	51208764	9.43442e-05	ATF1	0	intronic	1.654	6	4	E011,H3K4me3_Pro;E025,H3K9ac_Pro;E039,H3K27ac_Enh;E050,H3K27ac_Enh;E055,H3K27ac_Enh;E091,H3K27ac_Enh;E091,H3K4me1_Enh	No	ESDR	No	FAT	No	PLCNT	No	BLD, SKIN, PLCNT	CACD,Klf4,Klf7,NRSF,Rad21,SP1		ATF1
rs35535298	12	50669011	0.00187969	LIMA1	0	intronic	0.129	5	5	E005,H3K27ac_Enh;E037,H3K27ac_Enh;E058,H3K27ac_Enh;E063,H3K27ac_Enh;E066,H3K27ac_Enh;E072,H3K27ac_Enh;E073,H3K27ac_Enh;E075,H3K27ac_Enh;E076,H3K27ac_Enh;E078,H3K27ac_Enh;E079,H3K27ac_Enh;E080,H3K27ac_Enh;E084,H3K27ac_Enh;E085,H3K27ac_Enh;E087,H3K27ac_Enh;E090,H3K27ac_Enh;E091,H3K27ac_Enh;E092,H3K27ac_Enh;E094,H3K27ac_Enh;E095,H3K27ac_Enh;E096,H3K27ac_Enh;E098,H3K27ac_Enh;E100,H3K27ac_Enh;E101,H3K…	Yes	GI, CRVX	Yes	5 tissues	Yes	15 tissues	Yes	15 tissues	TCF12		LIMA1
rs35663729	12	50708870	0.00359314	AC140061.5	975	downstream	2.595	4	5	E005,H3K4me1_Enh;E006,H3K4me1_Enh;E017,H3K4me1_Enh;E018,H3K4me1_Enh;E023,H3K4me1_Enh;E025,H3K4me1_Enh;E026,H3K4me1_Enh;E049,H3K4me1_Enh;E052,H3K4me1_Enh;E055,H3K4me1_Enh;E056,H3K4me1_Enh;E058,H3K4me1_Enh;E061,H3K4me1_Enh;E066,H3K4me1_Enh;E075,H3K4me1_Enh;E079,H3K4me1_Enh;E096,H3K4me1_Enh;E097,H3K4me1_Enh;E100,H3K4me1_Enh;E101,H3K4me1_Enh;E102,H3K4me1_Enh;E110,H3K4me1_Enh;E111,H3K4me1_Enh;E114,H3K…			Yes	10 tissues	Yes	12 tissues	No	LNG, SKIN, FAT	YY1		11kb 3' of FAM186A
rs35768991	12	50651629	0.00187969	LIMA1	0	intronic	3.449	4	2	E005,H3K27ac_Enh;E006,H3K27ac_Enh;E017,H3K27ac_Enh;E026,H3K27ac_Enh;E048,H3K27ac_Enh;E049,H3K27ac_Enh;E056,H3K27ac_Enh;E058,H3K27ac_Enh;E061,H3K27ac_Enh;E063,H3K27ac_Enh;E065,H3K27ac_Enh;E066,H3K27ac_Enh;E067,H3K27ac_Enh;E068,H3K27ac_Enh;E069,H3K27ac_Enh;E071,H3K27ac_Enh;E072,H3K27ac_Enh;E073,H3K27ac_Enh;E075,H3K27ac_Enh;E076,H3K27ac_Enh;E078,H3K27ac_Enh;E079,H3K27ac_Enh;E080,H3K27ac_Enh;E084,H3K…	Yes	8 tissues	Yes	12 tissues	Yes	22 tissues	Yes	19 tissues	Pax-5,TATA		LIMA1
rs35878271	12	50723626	0.00142453	FAM186A	0	intronic	1.168	6	5	E002,H3K4me1_Enh;E025,H3K4me1_Enh;E026,H3K4me1_Enh;E055,H3K4me1_Enh;E117,H3K4me1_Enh;E129,H3K4me1_Enh;E063,H3K9ac_Pro			No	FAT	No	6 tissues			ELF1,Myc,NRSF,YY1,Zfx		FAM186A
rs35933908	12	50678634	0.00126402	AC008147.2	88	upstream	2.014	6	1	E001,H3K4me1_Enh;E003,H3K4me1_Enh;E006,H3K4me1_Enh;E007,H3K4me1_Enh;E010,H3K4me1_Enh;E014,H3K4me1_Enh;E021,H3K4me1_Enh;E023,H3K4me1_Enh;E025,H3K4me1_Enh;E026,H3K4me1_Enh;E027,H3K4me1_Enh;E028,H3K4me1_Enh;E029,H3K4me1_Enh;E030,H3K4me1_Enh;E032,H3K4me1_Enh;E034,H3K4me1_Enh;E037,H3K4me1_Enh;E038,H3K4me1_Enh;E039,H3K4me1_Enh;E040,H3K4me1_Enh;E041,H3K4me1_Enh;E042,H3K4me1_Enh;E043,H3K4me1_Enh;E044,H3K…	Yes	22 tissues	Yes	14 tissues	Yes	23 tissues	Yes	17 tissues	HNF4,Nkx2,RXRA		1.3kb 5' of LIMA1
rs36017775	12	50742502	0.00131547	FAM186A	0	intronic	2.23	7	5	E006,H3K9ac_Pro;E022,H3K4me3_Pro;E027,H3K4me1_Enh;E028,H3K4me1_Enh;E057,H3K4me1_Enh;E058,H3K4me1_Enh;E096,H3K4me1_Enh;E100,H3K4me1_Enh;E120,H3K4me1_Enh;E127,H3K4me1_Enh;E056,H3K27ac_Enh	No	IPSC	No	ESDR	No	4 tissues	No	SKIN	TCF12		FAM186A
rs3742062	12	51128832	1.51531e-05	DIP2B	0	intronic	1.739	1b	4	E005,H3K27ac_Enh;E011,H3K27ac_Enh;E013,H3K27ac_Enh;E015,H3K27ac_Enh;E049,H3K27ac_Enh;E050,H3K27ac_Enh;E067,H3K27ac_Enh;E068,H3K27ac_Enh;E069,H3K27ac_Enh;E071,H3K27ac_Enh;E072,H3K27ac_Enh;E073,H3K27ac_Enh;E074,H3K27ac_Enh;E080,H3K27ac_Enh;E105,H3K27ac_Enh;E124,H3K27ac_Enh;E129,H3K27ac_Enh;E011,H3K9ac_Pro;E023,H3K9ac_Pro;E062,H3K9ac_Pro;E067,H3K9ac_Pro;E069,H3K9ac_Pro;E072,H3K9ac_Pro;E083,H3K9ac_Pr…			Yes	8 tissues	No	6 tissues	No	8 tissues	GR,Mef2,Nkx6-2,SRF,TATA	CTCF	DIP2B
rs3812825	12	50616346	0.00136895	LIMA1:RP3-405J10.4	00:00:00	ncRNA_intronic	22.6	1b	1	E001,H3K4me1_Enh;E007,H3K4me1_Enh;E009,H3K4me1_Enh;E010,H3K4me1_Enh;E011,H3K4me1_Enh;E012,H3K4me1_Enh;E013,H3K4me1_Enh;E014,H3K4me1_Enh;E015,H3K4me1_Enh;E016,H3K4me1_Enh;E018,H3K4me1_Enh;E019,H3K4me1_Enh;E020,H3K4me1_Enh;E021,H3K4me1_Enh;E024,H3K4me1_Enh;E026,H3K4me1_Enh;E027,H3K4me1_Enh;E029,H3K4me1_Enh;E030,H3K4me1_Enh;E031,H3K4me1_Enh;E032,H3K4me1_Enh;E033,H3K4me1_Enh;E034,H3K4me1_Enh;E035,H3K…	Yes	24 tissues	Yes	18 tissues	Yes	21 tissues	Yes	22 tissues	Irf,SIX5,STAT,p300	CTCF,POL2,NFKB,POL24H8,TAF1,TAF7,TBP,ELK4,KAP1,CMYC,POL2B,CEBPB,MAX,MXI1,RAD21,SMC3,E2F6,ELF1,HEY1,NRSF,P300	RP3-405J10.4
rs3861100	12	50599219	0.00103469	LIMA1	0	intronic	5.993	6	4	E001,H3K4me1_Enh;E002,H3K4me1_Enh;E008,H3K4me1_Enh;E013,H3K4me1_Enh;E014,H3K4me1_Enh;E015,H3K4me1_Enh;E017,H3K4me1_Enh;E025,H3K4me1_Enh;E027,H3K4me1_Enh;E028,H3K4me1_Enh;E047,H3K4me1_Enh;E057,H3K4me1_Enh;E058,H3K4me1_Enh;E061,H3K4me1_Enh;E075,H3K4me1_Enh;E077,H3K4me1_Enh;E099,H3K4me1_Enh;E101,H3K4me1_Enh;E119,H3K4me1_Enh;E125,H3K4me1_Enh;E127,H3K4me1_Enh;E129,H3K4me1_Enh;E004,H3K27ac_Enh;E005,H3K…	No	SKIN	Yes	9 tissues	Yes	11 tissues	Yes	12 tissues	Dbx1,Nanog,Nkx6-1,Pou2f2,Pou3f3,TATA		LIMA1
rs3935870	12	50964106	9.81433e-06	DIP2B	0	intronic	0.064	1f	2	E003,H3K27ac_Enh;E004,H3K27ac_Enh;E005,H3K27ac_Enh;E013,H3K27ac_Enh;E014,H3K27ac_Enh;E016,H3K27ac_Enh;E017,H3K27ac_Enh;E020,H3K27ac_Enh;E026,H3K27ac_Enh;E049,H3K27ac_Enh;E058,H3K27ac_Enh;E061,H3K27ac_Enh;E063,H3K27ac_Enh;E066,H3K27ac_Enh;E067,H3K27ac_Enh;E068,H3K27ac_Enh;E069,H3K27ac_Enh;E071,H3K27ac_Enh;E072,H3K27ac_Enh;E073,H3K27ac_Enh;E074,H3K27ac_Enh;E076,H3K27ac_Enh;E079,H3K27ac_Enh;E080,H3K…	Yes	7 tissues	Yes	9 tissues	Yes	21 tissues	Yes	21 tissues	Arid5a,GR,Msx-1,Nkx6-1,Pax7		DIP2B
rs4307773	12	51144432	0.0158072	DIP2B	1981	intergenic	9.004	1f	4	E004,H3K27ac_Enh;E005,H3K27ac_Enh;E013,H3K27ac_Enh;E014,H3K27ac_Enh;E020,H3K27ac_Enh;E021,H3K27ac_Enh;E045,H3K27ac_Enh;E050,H3K27ac_Enh;E055,H3K27ac_Enh;E058,H3K27ac_Enh;E068,H3K27ac_Enh;E072,H3K27ac_Enh;E074,H3K27ac_Enh;E084,H3K27ac_Enh;E091,H3K27ac_Enh;E100,H3K27ac_Enh;E105,H3K27ac_Enh;E108,H3K27ac_Enh;E124,H3K27ac_Enh;E004,H3K4me1_Enh;E005,H3K4me1_Enh;E011,H3K4me1_Enh;E015,H3K4me1_Enh;E080,H3K…	No	ESDR, HRT, MUS	No	4 tissues	Yes	8 tissues	Yes	10 tissues	ERalpha-a,GR,Mrg,Nrf1,TATA		2kb 3' of DIP2B
rs4348979	12	50763415	0.000749247	FAM186A	0	intronic	2.775	6	15										CTCF,FXR,Foxj2,Pdx1		FAM186A
rs4421818	12	50749294	0.00160474	FAM186A	0	exonic	0.352	6	5	E009,H3K4me1_Enh;E011,H3K4me1_Enh;E023,H3K4me1_Enh;E037,H3K4me1_Enh;E038,H3K4me1_Enh;E044,H3K4me1_Enh;E048,H3K4me1_Enh;E056,H3K4me1_Enh;E063,H3K4me1_Enh;E114,H3K4me1_Enh;E115,H3K4me1_Enh;E118,H3K4me1_Enh;E122,H3K4me1_Enh;E124,H3K4me1_Enh;E126,H3K4me1_Enh;E011,H3K27ac_Enh;E080,H3K27ac_Enh;E115,H3K27ac_Enh;E023,H3K4me3_Pro;E040,H3K4me3_Pro;E076,H3K4me3_Pro;E097,H3K4me3_Pro;E110,H3K4me3_Pro;E126,H3K…	Yes	5 tissues	Yes	LIV, GI, BLD	No	7 tissues	No	ESDR, ADRL, BLD	XBP-1		FAM186A
rs4445717	12	50751146	0.00131547	FAM186A	0	intronic	0.039	7	5	E011,H3K4me1_Enh;E079,H3K4me1_Enh;E038,H3K9ac_Pro			No	BLD	Yes	ESDR, GI			Pax-4,TCF12,p53		FAM186A
rs4768855	12	50761118	0.000917052	FAM186A	0	intronic	0.389	7	15	E123,H3K4me1_Enh					No	BLD					FAM186A
rs4768872	12	50739205	0.00131547	FAM186A	0	intronic	7.072	NA	5	E001,H3K4me1_Enh					No	ESC					FAM186A
rs4768900	12	50734199	0.00126402	FAM186A	0	intronic	3.58	7	14	E007,H3K4me1_Enh;E009,H3K4me1_Enh;E123,H3K4me1_Enh;E096,H3K4me3_Pro	No	LNG			No	ESDR, BLD			Foxj2,HNF1,Hmx,Mef2,Ncx,Pou5f1,TATA		FAM186A
rs4768949	12	50738602	0.00121452	FAM186A	0	intronic	8.256	6	5	E079,H3K4me1_Enh;E094,H3K4me3_Pro;E121,H3K9ac_Pro	Yes	GI	No	MUS	Yes	GI			DMRT4,Dbx1,Foxp1,HMG-IY,HNF1,Hmx,Hoxd8,Irf,Ncx,Nkx6-1,Pax-4,Pax-6,Sox,Zfp105,p300		FAM186A
rs4986838	12	51203376	7.92256e-05	ATF1	0	intronic	15.18	1f	4	E055,H3K27ac_Enh;E123,H3K27ac_Enh;E099,H3K4me3_Pro;E123,H3K4me1_Enh	No	PLCNT			No	BLD	No	SKIN, BLD	Foxl1	GATA1	ATF1
rs61699126	12	50923885	1.47299e-05	DIP2B	0	intronic	0.895	7	2	E001,H3K4me1_Enh;E002,H3K4me1_Enh;E005,H3K4me1_Enh;E007,H3K4me1_Enh;E010,H3K4me1_Enh;E012,H3K4me1_Enh;E013,H3K4me1_Enh;E015,H3K4me1_Enh;E016,H3K4me1_Enh;E018,H3K4me1_Enh;E019,H3K4me1_Enh;E021,H3K4me1_Enh;E022,H3K4me1_Enh;E027,H3K4me1_Enh;E028,H3K4me1_Enh;E029,H3K4me1_Enh;E030,H3K4me1_Enh;E031,H3K4me1_Enh;E032,H3K4me1_Enh;E033,H3K4me1_Enh;E034,H3K4me1_Enh;E036,H3K4me1_Enh;E037,H3K4me1_Enh;E038,H3K…	No	SKIN, BRN, BLD	No	LIV, BRN	Yes	15 tissues	Yes	11 tissues	DMRT5		DIP2B
rs61926278	12	51112182	1.34635e-05	DIP2B	0	intronic	0.262	7	4	E061,H3K27ac_Enh;E069,H3K27ac_Enh;E071,H3K27ac_Enh;E073,H3K27ac_Enh;E074,H3K27ac_Enh;E063,H3K9ac_Pro;E083,H3K4me1_Enh;E094,H3K4me3_Pro;E106,H3K4me3_Pro	Yes	GI	No	FAT	No	HRT	No	SKIN, BRN	AIRE,Pou1f1		DIP2B
rs61926301	12	51157863	5.10221e-05	ATF1	0	UTR5	14.67	2b	1	E001,H3K4me3_Pro;E002,H3K4me3_Pro;E003,H3K4me3_Pro;E004,H3K4me3_Pro;E005,H3K4me3_Pro;E006,H3K4me3_Pro;E007,H3K4me3_Pro;E008,H3K4me3_Pro;E009,H3K4me3_Pro;E010,H3K4me3_Pro;E011,H3K4me3_Pro;E012,H3K4me3_Pro;E013,H3K4me3_Pro;E014,H3K4me3_Pro;E015,H3K4me3_Pro;E016,H3K4me3_Pro;E017,H3K4me3_Pro;E018,H3K4me3_Pro;E019,H3K4me3_Pro;E020,H3K4me3_Pro;E021,H3K4me3_Pro;E022,H3K4me3_Pro;E023,H3K4me3_Pro;E024,H3K…	Yes	24 tissues	Yes	18 tissues	Yes	14 tissues	Yes	23 tissues	AP-2,BCL,ELF1,INSM1,Pou2f2,Rad21,SMC3,SP1,Sp4,YY1,p300	POL2,GR,EGR1,NFE2,PAX5C20,NRSF,CMYC,RFX5,JUND,TAF1,TAF7,YY1,E2F4	ATF1
rs61926303	12	51188526	0.000139361	ATF1	0	intronic	2.942	6	4	E038,H3K9ac_Pro;E058,H3K4me1_Enh;E117,H3K4me1_Enh			No	BLD	No	SKIN, CRVX			AIRE,Dobox4,Pou6f1,SIX5		ATF1
rs6580730	12	50623173	0.00136895	LIMA1:RP3-405J10.4	00:00:00	ncRNA_intronic	2.31	7	4	E005,H3K4me1_Enh;E065,H3K4me1_Enh;E110,H3K4me1_Enh;E005,H3K9ac_Pro;E061,H3K27ac_Enh			No	ESDR	Yes	ESDR, VAS, GI	No	SKIN	HNF4		RP3-405J10.4
rs6580735	12	50665227	0.00187969	LIMA1	0	intronic	2.708	1d	2	E001,H3K4me1_Enh;E002,H3K4me1_Enh;E005,H3K4me1_Enh;E014,H3K4me1_Enh;E015,H3K4me1_Enh;E016,H3K4me1_Enh;E017,H3K4me1_Enh;E018,H3K4me1_Enh;E020,H3K4me1_Enh;E023,H3K4me1_Enh;E025,H3K4me1_Enh;E026,H3K4me1_Enh;E027,H3K4me1_Enh;E028,H3K4me1_Enh;E049,H3K4me1_Enh;E052,H3K4me1_Enh;E053,H3K4me1_Enh;E061,H3K4me1_Enh;E063,H3K4me1_Enh;E066,H3K4me1_Enh;E071,H3K4me1_Enh;E074,H3K4me1_Enh;E075,H3K4me1_Enh;E077,H3K…	Yes	11 tissues	Yes	10 tissues	Yes	19 tissues	Yes	21 tissues	EWSR1-FLI1,Foxa,HDAC2,PRDM1,SP1		LIMA1
rs6580737	12	50693570	0.0014823	AC140061.12	1851	intergenic	0.053	5	4										Duxl,Elf3,Elf5,NF-Y,Pbx-1,SP2,SRF,STAT,TATA		16kb 5' of LIMA1
rs6580739	12	50710329	0.00136895	AC140061.4	228	upstream:downstream	1.51	7	5	E017,H3K9ac_Pro;E027,H3K9ac_Pro;E062,H3K9ac_Pro;E063,H3K9ac_Pro;E066,H3K9ac_Pro;E102,H3K9ac_Pro;E055,H3K4me1_Enh;E056,H3K4me1_Enh			Yes	6 tissues	No	SKIN			AP-1		9.7kb 3' of FAM186A
rs6580741	12	50727706	0.00131547	FAM186A	0	exonic	0.26	5	7	E006,H3K9ac_Pro;E026,H3K9ac_Pro;E075,H3K9ac_Pro;E121,H3K9ac_Pro;E008,H3K27ac_Enh;E026,H3K27ac_Enh;E059,H3K27ac_Enh;E129,H3K27ac_Enh;E023,H3K4me1_Enh;E026,H3K4me1_Enh;E121,H3K4me1_Enh;E129,H3K4me1_Enh;E026,H3K4me3_Pro	No	STRM	Yes	4 tissues	No	4 tissues	No	4 tissues	VDR,XBP-1		FAM186A
rs6580743	12	50763198	0.000917052	FAM186A	0	intronic	0.379	6	15	E047,H3K9ac_Pro			No	BLD					ERalpha-a,HNF4,SP1		FAM186A
rs7132551	12	50646754	0.00154234	LIMA1	0	intronic	12.54	1f	2	E004,H3K27ac_Enh;E005,H3K27ac_Enh;E014,H3K27ac_Enh;E048,H3K27ac_Enh;E058,H3K27ac_Enh;E063,H3K27ac_Enh;E067,H3K27ac_Enh;E075,H3K27ac_Enh;E078,H3K27ac_Enh;E079,H3K27ac_Enh;E084,H3K27ac_Enh;E085,H3K27ac_Enh;E091,H3K27ac_Enh;E099,H3K27ac_Enh;E101,H3K27ac_Enh;E102,H3K27ac_Enh;E108,H3K27ac_Enh;E116,H3K27ac_Enh;E119,H3K27ac_Enh;E127,H3K27ac_Enh;E011,H3K4me1_Enh;E013,H3K4me1_Enh;E026,H3K4me1_Enh;E028,H3K…	Yes	GI, BLD, SKIN	Yes	5 tissues	Yes	12 tissues	Yes	10 tissues	AIRE,AP-1		LIMA1
rs7133160	12	51051921	4.50952e-06	DIP2B	0	intronic	2.816	6	5	E015,H3K27ac_Enh;E066,H3K27ac_Enh;E067,H3K27ac_Enh;E069,H3K27ac_Enh;E071,H3K27ac_Enh;E074,H3K27ac_Enh;E118,H3K27ac_Enh;E061,H3K4me1_Enh;E069,H3K4me1_Enh;E110,H3K4me1_Enh;E116,H3K4me1_Enh;E118,H3K4me1_Enh					Yes	5 tissues	No	ESC, LIV, BRN	Egr-1,Ets,FAC1,Foxd3,Pax-2,RREB-1,SIX5,Sox		DIP2B
rs7133687	12	50971086	1.1761e-05	DIP2B	0	intronic	2.519	6	5	E027,H3K4me1_Enh;E039,H3K4me1_Enh;E043,H3K4me1_Enh;E044,H3K4me1_Enh;E047,H3K4me1_Enh;E061,H3K4me1_Enh;E067,H3K4me1_Enh;E068,H3K4me1_Enh;E071,H3K4me1_Enh;E073,H3K4me1_Enh;E078,H3K4me1_Enh;E079,H3K4me1_Enh;E083,H3K4me1_Enh;E088,H3K4me1_Enh;E095,H3K4me1_Enh;E096,H3K4me1_Enh;E097,H3K4me1_Enh;E098,H3K4me1_Enh;E104,H3K4me1_Enh;E109,H3K4me1_Enh;E061,H3K27ac_Enh;E063,H3K27ac_Enh;E066,H3K27ac_Enh;E069,H3K…					Yes	9 tissues	Yes	8 tissues	ELF1,Myc,NRSF,Rad21,YY1,Zfx		DIP2B
rs7133974	12	51184577	0.000139361	ATF1	0	intronic	10.63	6	5	E005,H3K27ac_Enh;E017,H3K27ac_Enh;E019,H3K27ac_Enh;E049,H3K27ac_Enh;E055,H3K27ac_Enh;E056,H3K27ac_Enh;E058,H3K27ac_Enh;E061,H3K27ac_Enh;E091,H3K27ac_Enh;E117,H3K27ac_Enh;E124,H3K27ac_Enh;E129,H3K27ac_Enh;E017,H3K4me1_Enh;E018,H3K4me1_Enh;E028,H3K4me1_Enh;E037,H3K4me1_Enh;E038,H3K4me1_Enh;E049,H3K4me1_Enh;E052,H3K4me1_Enh;E055,H3K4me1_Enh;E056,H3K4me1_Enh;E058,H3K4me1_Enh;E061,H3K4me1_Enh;E078,H3K…	No	LNG, CRVX	No	4 tissues	Yes	13 tissues	No	9 tissues	RBP-Jkappa		ATF1
rs7134337	12	50730243	0.00154234	FAM186A	0	intronic	0.151	5	14	E056,H3K4me1_Enh;E077,H3K4me1_Enh;E119,H3K9ac_Pro			No	BRST	Yes	SKIN, GI			CCNT2,Klf4,Klf7,SP1		FAM186A
rs7134595	12	50730458	0.0014823	FAM186A	0	intronic	1.678	1f	14	E047,H3K9ac_Pro;E062,H3K9ac_Pro;E119,H3K9ac_Pro;E077,H3K4me1_Enh			No	BLD, BRST	Yes	GI			AP-1,BCL,DMRT2,Irf,Pax-5,RXRA,STAT,p300		FAM186A
rs7135777	12	50688017	0.0014823	AC140061.10	899	upstream	2.457	7	4	E100,H3K4me1_Enh;E108,H3K4me1_Enh					No	MUS			CEBPB,Nr2f2,TCF12		11kb 5' of LIMA1
rs7137845	12	51080940	4.50952e-06	DIP2B	0	intronic	7.203	1f	3	E004,H3K27ac_Enh;E013,H3K27ac_Enh;E014,H3K27ac_Enh;E016,H3K27ac_Enh;E039,H3K27ac_Enh;E050,H3K27ac_Enh;E067,H3K27ac_Enh;E068,H3K27ac_Enh;E069,H3K27ac_Enh;E071,H3K27ac_Enh;E072,H3K27ac_Enh;E073,H3K27ac_Enh;E074,H3K27ac_Enh;E124,H3K27ac_Enh;E004,H3K9ac_Pro;E027,H3K9ac_Pro;E038,H3K9ac_Pro;E062,H3K9ac_Pro;E068,H3K9ac_Pro;E072,H3K9ac_Pro;E011,H3K4me1_Enh;E013,H3K4me1_Enh;E014,H3K4me1_Enh;E019,H3K4me1_E…	Yes	ESDR, GI	No	4 tissues	No	6 tissues	No	4 tissues	CDP,Cphx,Dbx2,Hoxb4,Hoxd8,Isl2,Nkx6-1,SRF		DIP2B
rs7138420	12	50583150	0.0258795	LIMA1:RP3-405J10.3	00:00:00	ncRNA_exonic	4.895	4	2	E005,H3K27ac_Enh;E006,H3K27ac_Enh;E008,H3K27ac_Enh;E011,H3K27ac_Enh;E017,H3K27ac_Enh;E026,H3K27ac_Enh;E032,H3K27ac_Enh;E034,H3K27ac_Enh;E037,H3K27ac_Enh;E039,H3K27ac_Enh;E040,H3K27ac_Enh;E041,H3K27ac_Enh;E042,H3K27ac_Enh;E044,H3K27ac_Enh;E045,H3K27ac_Enh;E047,H3K27ac_Enh;E049,H3K27ac_Enh;E055,H3K27ac_Enh;E056,H3K27ac_Enh;E058,H3K27ac_Enh;E059,H3K27ac_Enh;E061,H3K27ac_Enh;E062,H3K27ac_Enh;E063,H3K…	Yes	7 tissues	Yes	10 tissues	Yes	18 tissues	Yes	18 tissues	E2F,PLZF,Pbx-1		RP3-405J10.3
rs7138622	12	50583204	0.0258795	LIMA1:RP3-405J10.3	00:00:00	ncRNA_exonic	7.433	1d	2	E005,H3K27ac_Enh;E006,H3K27ac_Enh;E008,H3K27ac_Enh;E011,H3K27ac_Enh;E017,H3K27ac_Enh;E026,H3K27ac_Enh;E032,H3K27ac_Enh;E034,H3K27ac_Enh;E037,H3K27ac_Enh;E039,H3K27ac_Enh;E040,H3K27ac_Enh;E041,H3K27ac_Enh;E042,H3K27ac_Enh;E044,H3K27ac_Enh;E045,H3K27ac_Enh;E047,H3K27ac_Enh;E049,H3K27ac_Enh;E055,H3K27ac_Enh;E056,H3K27ac_Enh;E058,H3K27ac_Enh;E059,H3K27ac_Enh;E061,H3K27ac_Enh;E062,H3K27ac_Enh;E063,H3K…	Yes	7 tissues	Yes	10 tissues	Yes	17 tissues	Yes	17 tissues	LBP-1		RP3-405J10.3
rs71465002	12	50624550	0.00154234	LIMA1	0	intronic	0.136	6	4	E005,H3K4me1_Enh;E065,H3K4me1_Enh;E110,H3K4me1_Enh;E061,H3K27ac_Enh;E089,H3K27ac_Enh;E117,H3K27ac_Enh					Yes	ESDR, VAS, GI	No	SKIN, MUS, CRVX	Mef2,Zfp187		LIMA1
rs7295847	12	50743913	0.00112111	FAM186A	0	intronic	3.979	7	5	E028,H3K4me1_Enh;E057,H3K4me1_Enh;E059,H3K4me3_Pro	No	SKIN			No	BRST, SKIN					FAM186A
rs7296291	12	50744119	0.00112111	FAM186A	0	exonic	10.64	6	5	E028,H3K4me1_Enh;E059,H3K4me3_Pro;E110,H3K9ac_Pro	No	SKIN	Yes	GI	No	BRST					FAM186A
rs7298661	12	51021260	5.42182e-06	DIP2B	0	intronic	0.47	6	4	E008,H3K27ac_Enh;E015,H3K27ac_Enh;E019,H3K27ac_Enh;E020,H3K27ac_Enh;E021,H3K27ac_Enh;E032,H3K27ac_Enh;E039,H3K27ac_Enh;E041,H3K27ac_Enh;E043,H3K27ac_Enh;E044,H3K27ac_Enh;E058,H3K27ac_Enh;E067,H3K27ac_Enh;E068,H3K27ac_Enh;E069,H3K27ac_Enh;E071,H3K27ac_Enh;E072,H3K27ac_Enh;E073,H3K27ac_Enh;E074,H3K27ac_Enh;E075,H3K27ac_Enh;E079,H3K27ac_Enh;E084,H3K27ac_Enh;E106,H3K27ac_Enh;E109,H3K27ac_Enh;E113,H3K…	Yes	GI	Yes	5 tissues	Yes	18 tissues	Yes	7 tissues	E2A,Myf,RP58,ZEB1		DIP2B
rs7298665	12	51051351	4.72243e-06	DIP2B	0	intronic	6.127	7	5	E006,H3K4me1_Enh;E037,H3K4me1_Enh;E061,H3K4me1_Enh;E071,H3K4me1_Enh;E074,H3K4me1_Enh;E110,H3K4me1_Enh;E118,H3K4me1_Enh;E066,H3K27ac_Enh;E067,H3K27ac_Enh;E069,H3K27ac_Enh;E071,H3K27ac_Enh;E074,H3K27ac_Enh					Yes	6 tissues	No	LIV, BRN	Rad21		DIP2B
rs7301186	12	50708396	0.00154234	AC140061.5	501	downstream	2.342	7	5	E017,H3K27ac_Enh;E058,H3K27ac_Enh;E063,H3K27ac_Enh;E127,H3K27ac_Enh;E017,H3K4me1_Enh;E025,H3K4me1_Enh;E026,H3K4me1_Enh;E056,H3K4me1_Enh;E058,H3K4me1_Enh;E079,H3K4me1_Enh;E089,H3K4me1_Enh;E096,H3K4me1_Enh;E100,H3K4me1_Enh;E101,H3K4me1_Enh;E102,H3K4me1_Enh;E110,H3K4me1_Enh;E111,H3K4me1_Enh;E114,H3K4me1_Enh;E117,H3K4me1_Enh;E121,H3K4me1_Enh;E126,H3K4me1_Enh;E128,H3K4me1_Enh;E129,H3K4me1_Enh;E023,H3K…			Yes	4 tissues	Yes	8 tissues	No	LNG, SKIN, FAT	BDP1,Maf,NF-E2		12kb 3' of FAM186A
rs7302363	12	50761067	0.000845957	FAM186A	0	intronic	1.129	6	15	E123,H3K4me1_Enh					No	BLD			Maf,NRSF,Rad21,SETDB1,Zfx		FAM186A
rs7302435	12	51052008	4.50952e-06	DIP2B	0	intronic	2.438	6	5	E015,H3K27ac_Enh;E066,H3K27ac_Enh;E067,H3K27ac_Enh;E069,H3K27ac_Enh;E071,H3K27ac_Enh;E074,H3K27ac_Enh;E118,H3K27ac_Enh;E061,H3K4me1_Enh;E069,H3K4me1_Enh;E102,H3K4me1_Enh;E110,H3K4me1_Enh;E116,H3K4me1_Enh;E118,H3K4me1_Enh					Yes	5 tissues	No	ESC, LIV, BRN	AP-2,CTCF,HNF4,Nanog,Rad21,SMC3,TATA,TCF12		DIP2B
rs7304335	12	51193013	0.000807226	ATF1	0	intronic	7.91	7	4	E007,H3K4me3_Pro;E011,H3K4me3_Pro;E025,H3K4me3_Pro;E036,H3K4me3_Pro;E037,H3K4me3_Pro;E083,H3K4me3_Pro;E124,H3K4me3_Pro;E045,H3K27ac_Enh	No	4 tissues					No	BLD	HMG-IY,Mef2,Pax-4,Pou2f2,SIX5		ATF1
rs7304445	12	50685741	0.00154234	AC140061.11	900	downstream	9.144	6	5										Dobox4,Pou2f2,Pou3f3,Sox		8.4kb 5' of LIMA1
rs7305995	12	50679610	0.00142453	AC008147.2	1064	intergenic	9.081	5	5	E005,H3K27ac_Enh;E040,H3K27ac_Enh;E043,H3K27ac_Enh;E048,H3K27ac_Enh;E055,H3K27ac_Enh;E058,H3K27ac_Enh;E063,H3K27ac_Enh;E067,H3K27ac_Enh;E073,H3K27ac_Enh;E092,H3K27ac_Enh;E099,H3K27ac_Enh;E101,H3K27ac_Enh;E102,H3K27ac_Enh;E106,H3K27ac_Enh;E108,H3K27ac_Enh;E123,H3K27ac_Enh;E005,H3K4me1_Enh;E023,H3K4me1_Enh;E025,H3K4me1_Enh;E026,H3K4me1_Enh;E027,H3K4me1_Enh;E028,H3K4me1_Enh;E032,H3K4me1_Enh;E034,H3K…	Yes	9 tissues	Yes	8 tissues	Yes	19 tissues	Yes	8 tissues	Foxa,Foxd1,Foxo,HDAC2,HNF1,TCF12		2.3kb 5' of LIMA1
rs7306677	12	51205763	8.2052e-05	ATF1	0	intronic	7.699	6	4	E006,H3K9ac_Pro;E068,H3K9ac_Pro;E069,H3K9ac_Pro;E015,H3K27ac_Enh;E039,H3K27ac_Enh;E055,H3K27ac_Enh;E124,H3K27ac_Enh;E087,H3K4me1_Enh;E099,H3K4me3_Pro	No	PLCNT	No	ESDR, BRN	No	PANC	No	ESC, BLD, SKIN	DMRT1,STAT		ATF1
rs7308095	12	50604121	0.000993934	LIMA1	0	intronic	1.474	7	4	E005,H3K27ac_Enh;E015,H3K27ac_Enh;E017,H3K27ac_Enh;E026,H3K27ac_Enh;E034,H3K27ac_Enh;E037,H3K27ac_Enh;E038,H3K27ac_Enh;E039,H3K27ac_Enh;E040,H3K27ac_Enh;E041,H3K27ac_Enh;E042,H3K27ac_Enh;E043,H3K27ac_Enh;E044,H3K27ac_Enh;E045,H3K27ac_Enh;E047,H3K27ac_Enh;E048,H3K27ac_Enh;E049,H3K27ac_Enh;E055,H3K27ac_Enh;E058,H3K27ac_Enh;E061,H3K27ac_Enh;E063,H3K27ac_Enh;E066,H3K27ac_Enh;E068,H3K27ac_Enh;E069,H3K…	No	BLD, SKIN, BONE	Yes	6 tissues	Yes	15 tissues	Yes	17 tissues			LIMA1
rs7309964	12	51064064	0.0759392	DIP2B	0	intronic	1.664	6	4	E005,H3K9ac_Pro;E067,H3K9ac_Pro;E069,H3K9ac_Pro;E101,H3K9ac_Pro;E037,H3K27ac_Enh;E043,H3K27ac_Enh;E050,H3K27ac_Enh;E055,H3K27ac_Enh;E058,H3K27ac_Enh;E067,H3K27ac_Enh;E068,H3K27ac_Enh;E069,H3K27ac_Enh;E071,H3K27ac_Enh;E072,H3K27ac_Enh;E073,H3K27ac_Enh;E074,H3K27ac_Enh;E091,H3K27ac_Enh;E109,H3K27ac_Enh;E124,H3K27ac_Enh;E050,H3K4me1_Enh;E054,H3K4me1_Enh;E065,H3K4me1_Enh;E067,H3K4me1_Enh;E068,H3K4me1…			Yes	ESDR, BRN, GI	Yes	8 tissues	Yes	5 tissues	Mrg,Pax-5,RXRA		DIP2B
rs7310541	12	50725965	0.00267542	FAM186A	0	intronic	6.235	6	5	E001,H3K4me1_Enh;E014,H3K4me1_Enh;E015,H3K4me1_Enh;E018,H3K4me1_Enh;E023,H3K4me1_Enh;E024,H3K4me1_Enh;E025,H3K4me1_Enh;E026,H3K4me1_Enh;E055,H3K4me1_Enh;E063,H3K4me1_Enh;E108,H3K4me1_Enh;E121,H3K4me1_Enh;E062,H3K9ac_Pro;E063,H3K9ac_Pro			No	BLD, FAT	No	6 tissues			Nanog,Pou5f1,Sox		FAM186A
rs7311378	12	50668144	0.00187969	LIMA1	0	intronic	0.281	3a	5	E005,H3K27ac_Enh;E037,H3K27ac_Enh;E063,H3K27ac_Enh;E066,H3K27ac_Enh;E072,H3K27ac_Enh;E073,H3K27ac_Enh;E075,H3K27ac_Enh;E076,H3K27ac_Enh;E078,H3K27ac_Enh;E079,H3K27ac_Enh;E080,H3K27ac_Enh;E084,H3K27ac_Enh;E085,H3K27ac_Enh;E087,H3K27ac_Enh;E091,H3K27ac_Enh;E092,H3K27ac_Enh;E094,H3K27ac_Enh;E095,H3K27ac_Enh;E096,H3K27ac_Enh;E098,H3K27ac_Enh;E100,H3K27ac_Enh;E101,H3K27ac_Enh;E102,H3K27ac_Enh;E103,H3K…	Yes	GI, LNG	Yes	7 tissues	Yes	14 tissues	Yes	15 tissues	Pou2f2,Pou6f1,ZBRK1	TCF4	LIMA1
rs7311491	12	50668199	0.00187969	LIMA1	0	intronic	0.002	5	5	E005,H3K27ac_Enh;E037,H3K27ac_Enh;E063,H3K27ac_Enh;E066,H3K27ac_Enh;E072,H3K27ac_Enh;E073,H3K27ac_Enh;E075,H3K27ac_Enh;E076,H3K27ac_Enh;E078,H3K27ac_Enh;E079,H3K27ac_Enh;E080,H3K27ac_Enh;E084,H3K27ac_Enh;E085,H3K27ac_Enh;E087,H3K27ac_Enh;E091,H3K27ac_Enh;E092,H3K27ac_Enh;E094,H3K27ac_Enh;E095,H3K27ac_Enh;E096,H3K27ac_Enh;E098,H3K27ac_Enh;E100,H3K27ac_Enh;E101,H3K27ac_Enh;E102,H3K27ac_Enh;E103,H3K…	Yes	GI, LNG	Yes	7 tissues	Yes	14 tissues	Yes	15 tissues	Foxp1,Hdx,Mef2,Mrg	TCF4	LIMA1
rs7311973	12	50683745	0.00160474	AC008147.1	231	upstream:downstream	2.303	6	5	E038,H3K9ac_Pro			No	BLD					Foxk1,Foxo,Foxp1,GR,HDAC2,RREB-1,Sox,Zfp105		6.4kb 5' of LIMA1
rs7312252	12	50744171	0.00116691	FAM186A	0	exonic	0.823	6	5	E028,H3K4me1_Enh;E059,H3K4me3_Pro;E110,H3K9ac_Pro	No	SKIN	Yes	GI	No	BRST			AIRE,HNF4,Pax-3,RXRA		FAM186A
rs7314465	12	50623658	0.00131547	LIMA1:RP3-405J10.4	00:00:00	ncRNA_exonic	0.25	5	4	E005,H3K4me1_Enh;E061,H3K4me1_Enh;E065,H3K4me1_Enh;E091,H3K4me1_Enh;E110,H3K4me1_Enh;E005,H3K9ac_Pro;E061,H3K27ac_Enh			No	ESDR	Yes	5 tissues	No	SKIN	PU.1,Pax-5,p300		RP3-405J10.4
rs7315690	12	50581490	0.0232902	LIMA1:RP3-405J10.3	00:00:00	ncRNA_exonic	3.038	1d	2	E005,H3K27ac_Enh;E006,H3K27ac_Enh;E008,H3K27ac_Enh;E011,H3K27ac_Enh;E017,H3K27ac_Enh;E026,H3K27ac_Enh;E034,H3K27ac_Enh;E037,H3K27ac_Enh;E039,H3K27ac_Enh;E040,H3K27ac_Enh;E041,H3K27ac_Enh;E042,H3K27ac_Enh;E044,H3K27ac_Enh;E047,H3K27ac_Enh;E049,H3K27ac_Enh;E055,H3K27ac_Enh;E056,H3K27ac_Enh;E058,H3K27ac_Enh;E059,H3K27ac_Enh;E061,H3K27ac_Enh;E062,H3K27ac_Enh;E063,H3K27ac_Enh;E065,H3K27ac_Enh;E067,H3K…	Yes	8 tissues	Yes	13 tissues	Yes	20 tissues	Yes	18 tissues	ERalpha-a,STAT,Zbtb3,Znf143	CTCF,EBF1,POL24H8	RP3-405J10.3
rs7315871	12	50699495	0.00308133	AC140061.7	964	upstream	0.285	7	5	E006,H3K4me1_Enh;E017,H3K4me1_Enh;E025,H3K4me1_Enh;E026,H3K4me1_Enh;E028,H3K4me1_Enh;E055,H3K4me1_Enh;E056,H3K4me1_Enh;E094,H3K4me1_Enh;E114,H3K4me1_Enh;E017,H3K27ac_Enh;E063,H3K27ac_Enh;E079,H3K27ac_Enh;E100,H3K27ac_Enh;E106,H3K27ac_Enh;E023,H3K9ac_Pro			No	FAT	Yes	7 tissues	Yes	4 tissues	E2A,ELF1,HEN1,Maf,Mxi1,Myc,Myf,NRSF,TAL1		21kb 3' of FAM186A
rs7315955	12	50690454	0.00116691	AC140061.12	34	upstream	0.064	6	5	E050,H3K4me1_Enh;E051,H3K4me1_Enh;E057,H3K4me1_Enh;E058,H3K4me1_Enh;E063,H3K4me1_Enh;E077,H3K4me1_Enh;E078,H3K4me1_Enh;E089,H3K4me1_Enh;E090,H3K4me1_Enh;E095,H3K4me1_Enh;E098,H3K4me1_Enh;E101,H3K4me1_Enh;E102,H3K4me1_Enh;E106,H3K4me1_Enh;E107,H3K4me1_Enh;E108,H3K4me1_Enh;E109,H3K4me1_Enh;E110,H3K4me1_Enh;E113,H3K4me1_Enh;E114,H3K4me1_Enh;E122,H3K4me1_Enh;E127,H3K4me1_Enh;E055,H3K27ac_Enh;E058,H3K…	Yes	GI, SKIN	Yes	FAT, GI, MUS	Yes	10 tissues	Yes	10 tissues	TCF12,p53		13kb 5' of LIMA1
rs7486747	12	50650564	0.00187969	LIMA1	0	intronic	8.996	6	5	E026,H3K4me1_Enh;E027,H3K4me1_Enh;E028,H3K4me1_Enh;E058,H3K4me1_Enh;E059,H3K4me1_Enh;E061,H3K4me1_Enh;E071,H3K4me1_Enh;E077,H3K4me1_Enh;E078,H3K4me1_Enh;E085,H3K4me1_Enh;E087,H3K4me1_Enh;E091,H3K4me1_Enh;E094,H3K4me1_Enh;E099,H3K4me1_Enh;E101,H3K4me1_Enh;E102,H3K4me1_Enh;E103,H3K4me1_Enh;E109,H3K4me1_Enh;E110,H3K4me1_Enh;E114,H3K4me1_Enh;E116,H3K4me1_Enh;E117,H3K4me1_Enh;E118,H3K4me1_Enh;E120,H3K…	Yes	BRN, GI, LNG	No	FAT, BLD, SKIN	Yes	12 tissues	Yes	10 tissues			LIMA1
rs7487429	12	50939807	1.40828e-05	DIP2B	0	intronic	6.206	1f	2	E001,H3K4me1_Enh;E003,H3K4me1_Enh;E009,H3K4me1_Enh;E010,H3K4me1_Enh;E011,H3K4me1_Enh;E012,H3K4me1_Enh;E013,H3K4me1_Enh;E014,H3K4me1_Enh;E015,H3K4me1_Enh;E016,H3K4me1_Enh;E017,H3K4me1_Enh;E018,H3K4me1_Enh;E019,H3K4me1_Enh;E020,H3K4me1_Enh;E023,H3K4me1_Enh;E024,H3K4me1_Enh;E025,H3K4me1_Enh;E026,H3K4me1_Enh;E027,H3K4me1_Enh;E028,H3K4me1_Enh;E029,H3K4me1_Enh;E030,H3K4me1_Enh;E032,H3K4me1_Enh;E033,H3K…	Yes	7 tissues	Yes	8 tissues	Yes	22 tissues	Yes	15 tissues	CEBPB,Nanog		DIP2B
rs7488682	12	50693366	0.00121452	AC140061.12	1647	intergenic	0.272	7	4	E106,H3K27ac_Enh;E108,H3K9ac_Pro			No	MUS			Yes	GI	Foxp3,ZBTB33		16kb 5' of LIMA1
rs7953953	12	50647224	0.00187969	LIMA1	0	intronic	0.024	1f	1	E001,H3K4me3_Pro;E077,H3K4me3_Pro;E078,H3K4me3_Pro;E101,H3K4me3_Pro;E102,H3K4me3_Pro;E103,H3K4me3_Pro;E114,H3K4me3_Pro;E116,H3K4me3_Pro;E004,H3K27ac_Enh;E005,H3K27ac_Enh;E014,H3K27ac_Enh;E037,H3K27ac_Enh;E048,H3K27ac_Enh;E058,H3K27ac_Enh;E063,H3K27ac_Enh;E075,H3K27ac_Enh;E078,H3K27ac_Enh;E079,H3K27ac_Enh;E084,H3K27ac_Enh;E085,H3K27ac_Enh;E091,H3K27ac_Enh;E099,H3K27ac_Enh;E101,H3K27ac_Enh;E102,H3K…	Yes	4 tissues	Yes	4 tissues	Yes	11 tissues	Yes	10 tissues	BDP1,E2F,Nanog,Pou2f2,Pou3f3,Pou5f1,TATA		LIMA1
rs7955736	12	51074873	0.08858	DIP2B	0	intronic	2.473	6	4	E067,H3K27ac_Enh;E068,H3K27ac_Enh;E069,H3K27ac_Enh;E071,H3K27ac_Enh;E072,H3K27ac_Enh;E074,H3K27ac_Enh;E124,H3K27ac_Enh;E067,H3K4me1_Enh;E068,H3K4me1_Enh;E069,H3K4me1_Enh;E071,H3K4me1_Enh;E088,H3K4me1_Enh;E068,H3K9ac_Pro;E088,H3K9ac_Pro			No	BRN, LNG	No	BRN, LNG	No	BRN, BLD	FAC1,Gfi1,Maf		DIP2B
rs7956468	12	50657732	0.00160474	LIMA1	0	intronic	0.061	7	4	E006,H3K9ac_Pro;E119,H3K9ac_Pro;E026,H3K4me1_Enh;E077,H3K4me1_Enh;E078,H3K4me1_Enh;E085,H3K4me1_Enh;E099,H3K4me1_Enh;E100,H3K4me1_Enh;E101,H3K4me1_Enh;E102,H3K4me1_Enh;E104,H3K4me1_Enh;E110,H3K4me1_Enh;E063,H3K27ac_Enh;E118,H3K27ac_Enh			No	ESDR, BRST	Yes	5 tissues	No	FAT, LIV	EBF		LIMA1
rs7965652	12	51104310	1.02692e-05	DIP2B	0	intronic	0.221	7	4	E021,H3K27ac_Enh;E044,H3K27ac_Enh;E050,H3K27ac_Enh;E068,H3K27ac_Enh;E069,H3K27ac_Enh;E072,H3K27ac_Enh;E073,H3K27ac_Enh;E074,H3K27ac_Enh;E056,H3K4me1_Enh;E062,H3K9ac_Pro;E063,H3K9ac_Pro;E072,H3K9ac_Pro			No	BLD, FAT, BRN	No	SKIN	No	IPSC, BLD, BRN	HNF4		DIP2B
rs7972068	12	50762361	0.000812446	FAM186A	0	intronic	11.02	6	15	E047,H3K9ac_Pro			No	BLD					Foxa,Mrg1::Hoxa9,Mrg,SIX5		FAM186A
rs7972202	12	50762489	0.000780225	FAM186A	0	intronic	11.75	6	15	E047,H3K9ac_Pro			No	BLD					NF-Y		FAM186A
rs7972824	12	50752384	0.00166957	FAM186A	0	intronic	0.419	6	5	E038,H3K9ac_Pro			No	BLD					AIRE,Foxa,Foxp1,Irf,Nanog,Pax-4,RREB-1,Sox,Zfp105		FAM186A
rs7974648	12	50680576	0.00131547	AC008147.2	2030	intergenic	0.171	6	5	E027,H3K4me1_Enh;E028,H3K4me1_Enh;E040,H3K4me1_Enh;E042,H3K4me1_Enh;E055,H3K4me1_Enh;E058,H3K4me1_Enh;E063,H3K4me1_Enh;E071,H3K4me1_Enh;E077,H3K4me1_Enh;E089,H3K4me1_Enh;E090,H3K4me1_Enh;E095,H3K4me1_Enh;E096,H3K4me1_Enh;E107,H3K4me1_Enh;E108,H3K4me1_Enh;E110,H3K4me1_Enh;E113,H3K4me1_Enh;E114,H3K4me1_Enh;E121,H3K4me1_Enh;E038,H3K9ac_Pro;E047,H3K9ac_Pro;E049,H3K9ac_Pro;E077,H3K9ac_Pro;E101,H3K9ac_…	Yes	GI	Yes	4 tissues	Yes	10 tissues	No	4 tissues	Eomes,HNF4,SREBP		3.2kb 5' of LIMA1
rs7979830	12	50641572	0.00195526	LIMA1	0	intronic	0.438	1f	4	E005,H3K27ac_Enh;E006,H3K27ac_Enh;E013,H3K27ac_Enh;E017,H3K27ac_Enh;E026,H3K27ac_Enh;E037,H3K27ac_Enh;E042,H3K27ac_Enh;E048,H3K27ac_Enh;E049,H3K27ac_Enh;E050,H3K27ac_Enh;E055,H3K27ac_Enh;E056,H3K27ac_Enh;E058,H3K27ac_Enh;E063,H3K27ac_Enh;E065,H3K27ac_Enh;E073,H3K27ac_Enh;E075,H3K27ac_Enh;E076,H3K27ac_Enh;E078,H3K27ac_Enh;E079,H3K27ac_Enh;E084,H3K27ac_Enh;E085,H3K27ac_Enh;E089,H3K27ac_Enh;E090,H3K…	Yes	10 tissues	Yes	10 tissues	Yes	21 tissues	Yes	19 tissues	Foxp1,Nkx2,Pax-2,p53	TCF4	LIMA1
rs7980911	12	50694363	0.00160474	AC140061.9	1213	intergenic	7.949	6	5										AIRE,NF-E2,RORalpha1,TCF12,Zfp410		17kb 5' of LIMA1
rs864899	12	51221127	0.04518	ATF1	6221	intergenic	5.745	6	5	E011,H3K27ac_Enh;E038,H3K27ac_Enh;E045,H3K27ac_Enh;E047,H3K27ac_Enh;E020,H3K9ac_Pro;E023,H3K9ac_Pro;E025,H3K9ac_Pro;E026,H3K9ac_Pro;E049,H3K9ac_Pro;E062,H3K9ac_Pro;E063,H3K9ac_Pro;E067,H3K9ac_Pro;E068,H3K9ac_Pro;E072,H3K9ac_Pro;E077,H3K9ac_Pro;E088,H3K9ac_Pro;E102,H3K9ac_Pro;E107,H3K9ac_Pro;E108,H3K9ac_Pro;E110,H3K9ac_Pro;E027,H3K4me1_Enh;E069,H3K4me1_Enh;E076,H3K4me1_Enh;E077,H3K4me1_Enh;E087,H3…	No	MUS	Yes	8 tissues	Yes	5 tissues	No	ESDR, BLD	AP-1,Irf,Pou2f2,TATA		6.2kb 3' of ATF1
rs9668187	12	50751708	0.00136895	FAM186A	0	intronic	1.473	5	5	E038,H3K9ac_Pro			No	BLD					ATF3,HNF4,Hdx,Zbtb3		FAM186A
rs9705460	12	50685753	0.00136895	AC140061.11	912	downstream	9.296	6	5										Dobox4,E2F		8.4kb 5' of LIMA1
rs9788075	12	51019171	6.81849e-06	DIP2B	0	intronic	10.04	2b	2	E001,H3K4me1_Enh;E002,H3K4me1_Enh;E003,H3K4me1_Enh;E004,H3K4me1_Enh;E005,H3K4me1_Enh;E007,H3K4me1_Enh;E008,H3K4me1_Enh;E009,H3K4me1_Enh;E010,H3K4me1_Enh;E011,H3K4me1_Enh;E012,H3K4me1_Enh;E013,H3K4me1_Enh;E014,H3K4me1_Enh;E015,H3K4me1_Enh;E016,H3K4me1_Enh;E017,H3K4me1_Enh;E018,H3K4me1_Enh;E019,H3K4me1_Enh;E020,H3K4me1_Enh;E022,H3K4me1_Enh;E024,H3K4me1_Enh;E026,H3K4me1_Enh;E027,H3K4me1_Enh;E028,H3K…	Yes	4 tissues	Yes	7 tissues	Yes	21 tissues	Yes	11 tissues	AP-3,Mef2,Nkx3		DIP2B
rs9943712	12	51160715	6.08774e-05	ATF1	0	intronic	9.042	5	2	E001,H3K4me1_Enh;E005,H3K4me1_Enh;E012,H3K4me1_Enh;E013,H3K4me1_Enh;E014,H3K4me1_Enh;E015,H3K4me1_Enh;E017,H3K4me1_Enh;E018,H3K4me1_Enh;E019,H3K4me1_Enh;E020,H3K4me1_Enh;E023,H3K4me1_Enh;E025,H3K4me1_Enh;E026,H3K4me1_Enh;E027,H3K4me1_Enh;E028,H3K4me1_Enh;E032,H3K4me1_Enh;E034,H3K4me1_Enh;E036,H3K4me1_Enh;E037,H3K4me1_Enh;E038,H3K4me1_Enh;E039,H3K4me1_Enh;E040,H3K4me1_Enh;E041,H3K4me1_Enh;E042,H3K…	Yes	14 tissues	Yes	15 tissues	Yes	21 tissues	Yes	16 tissues	Mrg,Rad21,Tgif1		ATF1
rs10318	15	33025979	4.43699e-21	GREM1	0	UTR3	13.01	5	4	E006,H3K27ac_Enh;E026,H3K27ac_Enh;E125,H3K27ac_Enh;E129,H3K27ac_Enh;E026,H3K4me1_Enh;E049,H3K4me1_Enh;E052,H3K4me1_Enh;E055,H3K4me1_Enh;E066,H3K4me1_Enh;E081,H3K4me1_Enh;E125,H3K4me1_Enh;E126,H3K4me1_Enh;E129,H3K4me1_Enh;E026,H3K9ac_Pro;E052,H3K9ac_Pro;E124,H3K9ac_Pro;E049,H3K4me3_Pro;E052,H3K4me3_Pro	No	STRM, MUS	No	STRM, MUS, BLD	No	6 tissues	No	4 tissues	CDP,Hoxa9,Hoxb13,Nkx3,Nkx6-1,Pou2f2,TEF		GREM1
rs10519750	15	33109681	4.2088e-07	FMN1	0	intronic	8.235	7	5	E017,H3K27ac_Enh;E061,H3K27ac_Enh;E128,H3K27ac_Enh;E129,H3K27ac_Enh;E017,H3K4me1_Enh;E025,H3K4me1_Enh;E049,H3K4me1_Enh;E052,H3K4me1_Enh;E055,H3K4me1_Enh;E061,H3K4me1_Enh;E087,H3K4me1_Enh;E111,H3K4me1_Enh;E114,H3K4me1_Enh;E121,H3K4me1_Enh;E126,H3K4me1_Enh;E129,H3K4me1_Enh;E017,H3K9ac_Pro;E052,H3K9ac_Pro;E114,H3K9ac_Pro;E125,H3K9ac_Pro;E114,H3K4me3_Pro	No	LNG	No	LNG, MUS, BRN	Yes	8 tissues	No	LNG, SKIN, BONE	Foxp3		FMN1
rs11071922	15	33002472	1.59425e-08	RP11-758N13.1	6998	intergenic	0.303	6	5	E017,H3K27ac_Enh;E055,H3K27ac_Enh;E111,H3K27ac_Enh;E017,H3K4me1_Enh;E055,H3K4me1_Enh;E056,H3K4me1_Enh;E066,H3K4me1_Enh;E078,H3K4me1_Enh;E085,H3K4me1_Enh;E087,H3K4me1_Enh;E098,H3K4me1_Enh;E110,H3K4me1_Enh;E111,H3K4me1_Enh;E118,H3K4me1_Enh					Yes	5 tissues	Yes	LNG, SKIN, GI	Maf,Nr2f2		7kb 3' of RP11-758N13.1
rs1124774	15	32995764	1.12012e-25	SCG5	6464	intergenic	8.991	5	5	E001,H3K4me1_Enh;E013,H3K4me1_Enh;E015,H3K4me1_Enh;E016,H3K4me1_Enh;E017,H3K4me1_Enh;E025,H3K4me1_Enh;E052,H3K4me1_Enh;E055,H3K4me1_Enh;E056,H3K4me1_Enh;E092,H3K4me1_Enh;E118,H3K4me1_Enh;E120,H3K4me1_Enh;E121,H3K4me1_Enh;E124,H3K4me1_Enh;E125,H3K4me1_Enh;E126,H3K4me1_Enh;E129,H3K4me1_Enh;E006,H3K27ac_Enh;E055,H3K27ac_Enh;E121,H3K27ac_Enh;E126,H3K27ac_Enh;E129,H3K27ac_Enh;E052,H3K4me3_Pro;E129,H3K…	No	MUS, BONE	No	BLD	Yes	11 tissues	No	4 tissues	Smad		6.5kb 3' of SCG5
rs11632715	15	33004247	1.43213e-08	RP11-758N13.1	5223	intergenic	5.553	6	5	E001,H3K4me1_Enh;E068,H3K9ac_Pro;E078,H3K27ac_Enh;E111,H3K27ac_Enh			No	BRN	No	ESC	Yes	GI	Hmbox1,STAT		5.2kb 3' of RP11-758N13.1
rs11633862	15	33008359	0.00385096	RP11-758N13.1	1111	intergenic	10.59	6	5	E001,H3K4me3_Pro;E014,H3K4me3_Pro;E018,H3K4me3_Pro;E020,H3K4me3_Pro;E039,H3K4me3_Pro;E052,H3K4me3_Pro;E056,H3K4me3_Pro;E062,H3K4me3_Pro;E065,H3K4me3_Pro;E067,H3K4me3_Pro;E068,H3K4me3_Pro;E073,H3K4me3_Pro;E075,H3K4me3_Pro;E076,H3K4me3_Pro;E078,H3K4me3_Pro;E100,H3K4me3_Pro;E105,H3K4me3_Pro;E111,H3K4me3_Pro;E112,H3K4me3_Pro;E127,H3K4me3_Pro;E129,H3K4me3_Pro;E004,H3K4me1_Enh;E006,H3K4me1_Enh;E012,H3K…	Yes	11 tissues	Yes	7 tissues	Yes	11 tissues	Yes	6 tissues	HDAC2,Zfp105		1.1kb 3' of RP11-758N13.1
rs11635984	15	33012232	9.2419e-05	GREM1	0	intronic	9.723	5	1	E001,H3K4me1_Enh;E002,H3K4me1_Enh;E003,H3K4me1_Enh;E007,H3K4me1_Enh;E011,H3K4me1_Enh;E012,H3K4me1_Enh;E013,H3K4me1_Enh;E014,H3K4me1_Enh;E015,H3K4me1_Enh;E016,H3K4me1_Enh;E018,H3K4me1_Enh;E019,H3K4me1_Enh;E020,H3K4me1_Enh;E024,H3K4me1_Enh;E026,H3K4me1_Enh;E027,H3K4me1_Enh;E028,H3K4me1_Enh;E036,H3K4me1_Enh;E037,H3K4me1_Enh;E043,H3K4me1_Enh;E045,H3K4me1_Enh;E047,H3K4me1_Enh;E049,H3K4me1_Enh;E050,H3K…	Yes	19 tissues	Yes	12 tissues	Yes	15 tissues	Yes	9 tissues	Arid5a,Foxa,Hmbox1,Hoxd8,Lhx3,Ncx,Pou4f3,Sox		GREM1
rs11638007	15	33004062	0.00403366	RP11-758N13.1	5408	intergenic	14.9	6	5	E078,H3K27ac_Enh;E111,H3K27ac_Enh							Yes	GI	AP-1,LUN-1		5.4kb 3' of RP11-758N13.1
rs11853552	15	32997582	5.83657e-05	SCG5	8282	intergenic	19.8	5	2	E001,H3K4me1_Enh;E012,H3K4me1_Enh;E013,H3K4me1_Enh;E015,H3K4me1_Enh;E016,H3K4me1_Enh;E017,H3K4me1_Enh;E023,H3K4me1_Enh;E025,H3K4me1_Enh;E026,H3K4me1_Enh;E028,H3K4me1_Enh;E030,H3K4me1_Enh;E049,H3K4me1_Enh;E052,H3K4me1_Enh;E055,H3K4me1_Enh;E056,H3K4me1_Enh;E057,H3K4me1_Enh;E058,H3K4me1_Enh;E061,H3K4me1_Enh;E076,H3K4me1_Enh;E078,H3K4me1_Enh;E092,H3K4me1_Enh;E103,H3K4me1_Enh;E119,H3K4me1_Enh;E120,H3K…	No	4 tissues	No	5 tissues	Yes	12 tissues	Yes	9 tissues	AIRE,EWSR1-FLI1,Foxa,GATA,HDAC2		8.3kb 3' of SCG5
rs11857190	15	32997667	5.83657e-05	SCG5	8367	intergenic	19.68	3a	2	E001,H3K4me1_Enh;E012,H3K4me1_Enh;E013,H3K4me1_Enh;E015,H3K4me1_Enh;E016,H3K4me1_Enh;E017,H3K4me1_Enh;E023,H3K4me1_Enh;E025,H3K4me1_Enh;E026,H3K4me1_Enh;E028,H3K4me1_Enh;E029,H3K4me1_Enh;E030,H3K4me1_Enh;E049,H3K4me1_Enh;E052,H3K4me1_Enh;E055,H3K4me1_Enh;E056,H3K4me1_Enh;E057,H3K4me1_Enh;E058,H3K4me1_Enh;E061,H3K4me1_Enh;E076,H3K4me1_Enh;E078,H3K4me1_Enh;E092,H3K4me1_Enh;E103,H3K4me1_Enh;E119,H3K…	No	4 tissues	No	5 tissues	Yes	12 tissues	Yes	9 tissues	Evi-1,Pou2f2,Pou5f1,TCF4		8.4kb 3' of SCG5
rs11857997	15	32997836	1.48699e-05	SCG5	8536	intergenic	17.54	3a	2	E001,H3K4me1_Enh;E012,H3K4me1_Enh;E013,H3K4me1_Enh;E015,H3K4me1_Enh;E016,H3K4me1_Enh;E017,H3K4me1_Enh;E023,H3K4me1_Enh;E025,H3K4me1_Enh;E026,H3K4me1_Enh;E028,H3K4me1_Enh;E029,H3K4me1_Enh;E030,H3K4me1_Enh;E049,H3K4me1_Enh;E052,H3K4me1_Enh;E055,H3K4me1_Enh;E056,H3K4me1_Enh;E057,H3K4me1_Enh;E058,H3K4me1_Enh;E061,H3K4me1_Enh;E076,H3K4me1_Enh;E078,H3K4me1_Enh;E092,H3K4me1_Enh;E103,H3K4me1_Enh;E110,H3K…	No	4 tissues	No	5 tissues	Yes	12 tissues	Yes	9 tissues	AP-1,AP-2,BAF155,BATF,BCL,Bach1,Bach2,GATA,GR,HMGN3,Irf,KAP1,Maf,Myc,NF-E2,Nrf-2,PRDM1,RXRA,STAT,TCF4,p300	CMYC,MAX	8.5kb 3' of SCG5
rs12050872	15	33053468	1.33095e-06	FMN1	4278	intergenic	1.203	7	5	E002,H3K4me3_Pro;E024,H3K4me3_Pro;E106,H3K4me3_Pro;E012,H3K27ac_Enh;E055,H3K27ac_Enh;E056,H3K4me1_Enh;E061,H3K4me1_Enh;E068,H3K4me1_Enh;E126,H3K4me1_Enh	Yes	ESC, GI			No	SKIN, BRN	No	ESDR, SKIN	Nanog		4.3kb 3' of FMN1
rs12591992	15	32994056	1.70838e-05	SCG5	4756	intergenic	0.018	5	2	E017,H3K4me1_Enh;E025,H3K4me1_Enh;E028,H3K4me1_Enh;E052,H3K4me1_Enh;E055,H3K4me1_Enh;E056,H3K4me1_Enh;E062,H3K4me1_Enh;E066,H3K4me1_Enh;E077,H3K4me1_Enh;E094,H3K4me1_Enh;E101,H3K4me1_Enh;E102,H3K4me1_Enh;E110,H3K4me1_Enh;E118,H3K4me1_Enh;E120,H3K4me1_Enh;E121,H3K4me1_Enh;E125,H3K4me1_Enh;E126,H3K4me1_Enh;E128,H3K4me1_Enh;E129,H3K4me1_Enh;E025,H3K4me3_Pro;E052,H3K4me3_Pro;E066,H3K4me3_Pro;E101,H3K…	Yes	7 tissues	Yes	4 tissues	Yes	10 tissues	Yes	5 tissues	Nkx2,PPAR,Pax-6,Zfp691		4.8kb 3' of SCG5
rs12592312	15	33006610	2.21764e-10	RP11-758N13.1	2860	intergenic	0.061	6	5	E068,H3K9ac_Pro;E125,H3K9ac_Pro;E076,H3K4me1_Enh;E078,H3K4me1_Enh;E087,H3K4me1_Enh;E127,H3K4me1_Enh;E129,H3K4me1_Enh;E076,H3K4me3_Pro;E078,H3K4me3_Pro;E078,H3K27ac_Enh;E103,H3K27ac_Enh	Yes	GI	No	BRN	Yes	4 tissues	Yes	GI	HDAC2,Mef2,Nanog,Sox,Zfp105,p300		2.9kb 3' of RP11-758N13.1
rs12901827	15	32996716	1.35522e-05	SCG5	7416	intergenic	5.159	5	2	E001,H3K4me1_Enh;E012,H3K4me1_Enh;E013,H3K4me1_Enh;E015,H3K4me1_Enh;E016,H3K4me1_Enh;E017,H3K4me1_Enh;E018,H3K4me1_Enh;E023,H3K4me1_Enh;E025,H3K4me1_Enh;E026,H3K4me1_Enh;E028,H3K4me1_Enh;E049,H3K4me1_Enh;E052,H3K4me1_Enh;E055,H3K4me1_Enh;E056,H3K4me1_Enh;E061,H3K4me1_Enh;E076,H3K4me1_Enh;E092,H3K4me1_Enh;E103,H3K4me1_Enh;E120,H3K4me1_Enh;E121,H3K4me1_Enh;E124,H3K4me1_Enh;E125,H3K4me1_Enh;E126,H3K…	No	4 tissues	No	5 tissues	Yes	13 tissues	Yes	7 tissues	AP-1,BDP1,Pax-4,SREBP,TBX5		7.4kb 3' of SCG5
rs12902616	15	32997175	1.55748e-05	SCG5	7875	intergenic	5.215	5	2	E001,H3K4me1_Enh;E012,H3K4me1_Enh;E013,H3K4me1_Enh;E015,H3K4me1_Enh;E016,H3K4me1_Enh;E017,H3K4me1_Enh;E018,H3K4me1_Enh;E023,H3K4me1_Enh;E025,H3K4me1_Enh;E026,H3K4me1_Enh;E028,H3K4me1_Enh;E049,H3K4me1_Enh;E052,H3K4me1_Enh;E055,H3K4me1_Enh;E056,H3K4me1_Enh;E057,H3K4me1_Enh;E058,H3K4me1_Enh;E061,H3K4me1_Enh;E076,H3K4me1_Enh;E078,H3K4me1_Enh;E092,H3K4me1_Enh;E103,H3K4me1_Enh;E119,H3K4me1_Enh;E120,H3K…	No	4 tissues	No	5 tissues	Yes	13 tissues	Yes	8 tissues	FAC1,Pbx-1		7.9kb 3' of SCG5
rs12906413	15	32996931	5.33559e-05	SCG5	7631	intergenic	15.18	5	2	E001,H3K4me1_Enh;E012,H3K4me1_Enh;E013,H3K4me1_Enh;E015,H3K4me1_Enh;E016,H3K4me1_Enh;E017,H3K4me1_Enh;E018,H3K4me1_Enh;E023,H3K4me1_Enh;E025,H3K4me1_Enh;E026,H3K4me1_Enh;E028,H3K4me1_Enh;E049,H3K4me1_Enh;E052,H3K4me1_Enh;E055,H3K4me1_Enh;E056,H3K4me1_Enh;E057,H3K4me1_Enh;E058,H3K4me1_Enh;E061,H3K4me1_Enh;E076,H3K4me1_Enh;E078,H3K4me1_Enh;E092,H3K4me1_Enh;E103,H3K4me1_Enh;E119,H3K4me1_Enh;E120,H3K…	No	4 tissues	No	5 tissues	Yes	13 tissues	Yes	8 tissues	Osf2		7.6kb 3' of SCG5
rs1406389	15	33009478	5.88774e-31	RP11-758N13.1	0	ncRNA_exonic	9.114	4	1	E001,H3K4me3_Pro;E002,H3K4me3_Pro;E003,H3K4me3_Pro;E004,H3K4me3_Pro;E005,H3K4me3_Pro;E006,H3K4me3_Pro;E007,H3K4me3_Pro;E008,H3K4me3_Pro;E009,H3K4me3_Pro;E011,H3K4me3_Pro;E012,H3K4me3_Pro;E013,H3K4me3_Pro;E014,H3K4me3_Pro;E015,H3K4me3_Pro;E016,H3K4me3_Pro;E017,H3K4me3_Pro;E018,H3K4me3_Pro;E019,H3K4me3_Pro;E020,H3K4me3_Pro;E021,H3K4me3_Pro;E022,H3K4me3_Pro;E023,H3K4me3_Pro;E024,H3K4me3_Pro;E025,H3K…	Yes	21 tissues	Yes	14 tissues	Yes	22 tissues	Yes	9 tissues	Irf,Myb,SIX5	SUZ12	RP11-758N13.1
rs148375239	15	33002864	9.32846e-06	RP11-758N13.1	6606	intergenic	1.008	6	5	E007,H3K9ac_Pro;E017,H3K4me1_Enh;E056,H3K4me1_Enh;E078,H3K4me1_Enh;E087,H3K4me1_Enh;E098,H3K4me1_Enh;E118,H3K4me1_Enh;E024,H3K4me3_Pro;E027,H3K4me3_Pro;E111,H3K27ac_Enh	No	ESC, BRST	No	ESDR	Yes	5 tissues	Yes	GI	BCL,Evi-1,HDAC2,Irf,Nanog,Pax-4,Pax-5,RXRA,TATA,Zfp105,p300		6.6kb 3' of RP11-758N13.1
rs1534594	15	33005875	8.15759e-10	RP11-758N13.1	3595	intergenic	0.025	NA	5	E006,H3K9ac_Pro;E125,H3K9ac_Pro;E056,H3K4me1_Enh;E071,H3K4me1_Enh;E078,H3K4me1_Enh;E111,H3K4me1_Enh;E127,H3K4me1_Enh;E129,H3K4me1_Enh;E078,H3K27ac_Enh;E103,H3K27ac_Enh			No	ESDR, BRN	Yes	4 tissues	Yes	GI	Pou3f2		3.6kb 3' of RP11-758N13.1
rs1554865	15	32999806	2.69282e-21	RP11-758N13.1	9664	intergenic	0.094	NA	5	E006,H3K27ac_Enh;E055,H3K27ac_Enh;E056,H3K27ac_Enh;E058,H3K27ac_Enh;E092,H3K27ac_Enh;E111,H3K27ac_Enh;E117,H3K27ac_Enh;E120,H3K27ac_Enh;E124,H3K27ac_Enh;E125,H3K27ac_Enh;E126,H3K27ac_Enh;E129,H3K27ac_Enh;E006,H3K4me1_Enh;E013,H3K4me1_Enh;E015,H3K4me1_Enh;E017,H3K4me1_Enh;E028,H3K4me1_Enh;E029,H3K4me1_Enh;E030,H3K4me1_Enh;E052,H3K4me1_Enh;E055,H3K4me1_Enh;E056,H3K4me1_Enh;E057,H3K4me1_Enh;E058,H3K…	No	FAT, MUS, SKIN	No	4 tissues	Yes	14 tissues	Yes	8 tissues	Mxi1,Myc		9.7kb 3' of RP11-758N13.1
rs1554868	15	32999483	1.67075e-06	RP11-758N13.1	9987	intergenic	1.317	NA	5	E001,H3K4me1_Enh;E005,H3K4me1_Enh;E006,H3K4me1_Enh;E013,H3K4me1_Enh;E015,H3K4me1_Enh;E017,H3K4me1_Enh;E023,H3K4me1_Enh;E025,H3K4me1_Enh;E028,H3K4me1_Enh;E029,H3K4me1_Enh;E052,H3K4me1_Enh;E055,H3K4me1_Enh;E056,H3K4me1_Enh;E057,H3K4me1_Enh;E058,H3K4me1_Enh;E061,H3K4me1_Enh;E078,H3K4me1_Enh;E084,H3K4me1_Enh;E092,H3K4me1_Enh;E099,H3K4me1_Enh;E109,H3K4me1_Enh;E110,H3K4me1_Enh;E113,H3K4me1_Enh;E117,H3K…	No	4 tissues	No	5 tissues	Yes	15 tissues	Yes	9 tissues	ATF3,Egr-1,Irf,Klf4,Pdx1,SP1,Sp4		10kb 3' of RP11-758N13.1
rs16958518	15	33058391	0.00417689	FMN1	0	UTR3	3.423	5	4	E013,H3K4me1_Enh;E017,H3K4me1_Enh;E052,H3K4me1_Enh;E055,H3K4me1_Enh;E056,H3K4me1_Enh;E087,H3K4me1_Enh;E121,H3K4me1_Enh;E126,H3K4me1_Enh;E129,H3K4me1_Enh;E056,H3K27ac_Enh;E129,H3K27ac_Enh					No	6 tissues	No	SKIN, BONE	CHX10,Irf,Mef2,p53		FMN1
rs16958537	15	33058866	0.00515878	FMN1	0	UTR3	12.31	5	4	E013,H3K4me1_Enh;E017,H3K4me1_Enh;E052,H3K4me1_Enh;E055,H3K4me1_Enh;E056,H3K4me1_Enh;E079,H3K4me1_Enh;E087,H3K4me1_Enh;E114,H3K4me1_Enh;E118,H3K4me1_Enh;E121,H3K4me1_Enh;E126,H3K4me1_Enh;E129,H3K4me1_Enh;E055,H3K27ac_Enh;E056,H3K27ac_Enh;E129,H3K27ac_Enh					Yes	8 tissues	No	SKIN, BONE			FMN1
rs16959182	15	33116425	0.00337042	FMN1	0	intronic	0.622	6	2	E005,H3K4me1_Enh;E006,H3K4me1_Enh;E013,H3K4me1_Enh;E017,H3K4me1_Enh;E025,H3K4me1_Enh;E026,H3K4me1_Enh;E028,H3K4me1_Enh;E049,H3K4me1_Enh;E052,H3K4me1_Enh;E055,H3K4me1_Enh;E056,H3K4me1_Enh;E057,H3K4me1_Enh;E058,H3K4me1_Enh;E059,H3K4me1_Enh;E061,H3K4me1_Enh;E078,H3K4me1_Enh;E098,H3K4me1_Enh;E111,H3K4me1_Enh;E114,H3K4me1_Enh;E117,H3K4me1_Enh;E119,H3K4me1_Enh;E120,H3K4me1_Enh;E121,H3K4me1_Enh;E122,H3K…	No	6 tissues	No	6 tissues	Yes	13 tissues	Yes	10 tissues	GR,Irx,PU.1,SIX5,XBP-1		FMN1
rs16959198	15	33118275	3.19432e-07	FMN1	0	intronic	3.607	5	2	E005,H3K4me1_Enh;E006,H3K4me1_Enh;E007,H3K4me1_Enh;E013,H3K4me1_Enh;E017,H3K4me1_Enh;E023,H3K4me1_Enh;E025,H3K4me1_Enh;E026,H3K4me1_Enh;E049,H3K4me1_Enh;E052,H3K4me1_Enh;E055,H3K4me1_Enh;E056,H3K4me1_Enh;E059,H3K4me1_Enh;E061,H3K4me1_Enh;E078,H3K4me1_Enh;E110,H3K4me1_Enh;E111,H3K4me1_Enh;E114,H3K4me1_Enh;E117,H3K4me1_Enh;E120,H3K4me1_Enh;E121,H3K4me1_Enh;E122,H3K4me1_Enh;E125,H3K4me1_Enh;E126,H3K…	Yes	7 tissues	No	8 tissues	Yes	11 tissues	Yes	10 tissues	Egr-1,Ets,SETDB1,SIX5		FMN1
rs16959212	15	33118671	4.92323e-06	FMN1	0	intronic	6.711	4	5	E007,H3K27ac_Enh;E017,H3K27ac_Enh;E055,H3K27ac_Enh;E056,H3K27ac_Enh;E058,H3K27ac_Enh;E059,H3K27ac_Enh;E061,H3K27ac_Enh;E078,H3K27ac_Enh;E114,H3K27ac_Enh;E119,H3K27ac_Enh;E122,H3K27ac_Enh;E125,H3K27ac_Enh;E128,H3K27ac_Enh;E129,H3K27ac_Enh;E007,H3K4me1_Enh;E013,H3K4me1_Enh;E017,H3K4me1_Enh;E023,H3K4me1_Enh;E025,H3K4me1_Enh;E026,H3K4me1_Enh;E049,H3K4me1_Enh;E052,H3K4me1_Enh;E055,H3K4me1_Enh;E056,H3K…	Yes	6 tissues	No	6 tissues	Yes	11 tissues	Yes	8 tissues	ATF3,HEY1		FMN1
rs16959223	15	33121339	6.93061e-07	FMN1	0	intronic	7.619	4	2	E006,H3K27ac_Enh;E012,H3K27ac_Enh;E017,H3K27ac_Enh;E026,H3K27ac_Enh;E049,H3K27ac_Enh;E055,H3K27ac_Enh;E056,H3K27ac_Enh;E061,H3K27ac_Enh;E114,H3K27ac_Enh;E120,H3K27ac_Enh;E121,H3K27ac_Enh;E125,H3K27ac_Enh;E128,H3K27ac_Enh;E129,H3K27ac_Enh;E007,H3K4me1_Enh;E013,H3K4me1_Enh;E014,H3K4me1_Enh;E016,H3K4me1_Enh;E017,H3K4me1_Enh;E023,H3K4me1_Enh;E025,H3K4me1_Enh;E026,H3K4me1_Enh;E049,H3K4me1_Enh;E052,H3K…	No	7 tissues	No	5 tissues	Yes	11 tissues	No	7 tissues	DMRT4,DMRT7,FAC1,HDAC2	GR	FMN1
rs16959250	15	33123010	9.01565e-05	FMN1	0	intronic	0.819	6	5	E006,H3K4me1_Enh;E013,H3K4me1_Enh;E017,H3K4me1_Enh;E025,H3K4me1_Enh;E026,H3K4me1_Enh;E049,H3K4me1_Enh;E052,H3K4me1_Enh;E055,H3K4me1_Enh;E056,H3K4me1_Enh;E059,H3K4me1_Enh;E061,H3K4me1_Enh;E114,H3K4me1_Enh;E120,H3K4me1_Enh;E121,H3K4me1_Enh;E125,H3K4me1_Enh;E126,H3K4me1_Enh;E128,H3K4me1_Enh;E129,H3K4me1_Enh;E017,H3K27ac_Enh;E026,H3K27ac_Enh;E049,H3K27ac_Enh;E055,H3K27ac_Enh;E056,H3K27ac_Enh;E061,H3K…	No	5 tissues	No	4 tissues	No	8 tissues	No	6 tissues	Barhl1,Barx2,CDP,En-1,Hdx,Hlx1,Lhx4,Msx2,Nobox,Phox2a,Pou3f2,STAT		FMN1
rs16959442	15	33129322	0.000293743	FMN1:RP11-758N13.3	00:00:00	ncRNA_exonic	7.948	6	4	E010,H3K4me1_Enh;E013,H3K4me1_Enh;E015,H3K4me1_Enh;E017,H3K4me1_Enh;E055,H3K4me1_Enh;E056,H3K4me1_Enh;E059,H3K4me1_Enh;E061,H3K4me1_Enh;E067,H3K4me1_Enh;E068,H3K4me1_Enh;E072,H3K4me1_Enh;E074,H3K4me1_Enh;E087,H3K4me1_Enh;E111,H3K4me1_Enh;E114,H3K4me1_Enh;E126,H3K4me1_Enh;E128,H3K4me1_Enh;E012,H3K27ac_Enh;E017,H3K27ac_Enh;E055,H3K27ac_Enh;E056,H3K27ac_Enh;E061,H3K27ac_Enh;E067,H3K27ac_Enh;E068,H3K…	Yes	BRN, GI, SPLN	No	LNG, BLD, BRN	Yes	7 tissues	No	5 tissues	Pax-6		FMN1
rs16969344	15	32991713	1.13496e-05	SCG5	2413	intergenic	0.098	5	4	E015,H3K9ac_Pro;E038,H3K9ac_Pro;E066,H3K9ac_Pro;E017,H3K4me1_Enh;E024,H3K4me1_Enh;E052,H3K4me1_Enh;E055,H3K4me1_Enh;E056,H3K4me1_Enh;E066,H3K4me1_Enh;E085,H3K4me1_Enh;E098,H3K4me1_Enh;E101,H3K4me1_Enh;E102,H3K4me1_Enh;E110,H3K4me1_Enh;E118,H3K4me1_Enh;E121,H3K4me1_Enh;E125,H3K4me1_Enh;E056,H3K27ac_Enh;E066,H3K27ac_Enh;E075,H3K27ac_Enh;E101,H3K27ac_Enh;E102,H3K27ac_Enh;E125,H3K27ac_Enh;E129,H3K27a…	Yes	GI	No	ESC, BLD, LIV	Yes	8 tissues	Yes	5 tissues	AP-1,Foxa,GATA,HDAC2,TCF12,p300		2.4kb 3' of SCG5
rs16969681	15	32993111	7.53346e-08	SCG5	3811	intergenic	0.471	4	1	E028,H3K4me1_Enh;E052,H3K4me1_Enh;E055,H3K4me1_Enh;E056,H3K4me1_Enh;E066,H3K4me1_Enh;E077,H3K4me1_Enh;E085,H3K4me1_Enh;E094,H3K4me1_Enh;E098,H3K4me1_Enh;E101,H3K4me1_Enh;E102,H3K4me1_Enh;E110,H3K4me1_Enh;E118,H3K4me1_Enh;E121,H3K4me1_Enh;E125,H3K4me1_Enh;E038,H3K9ac_Pro;E052,H3K9ac_Pro;E066,H3K9ac_Pro;E077,H3K9ac_Pro;E102,H3K9ac_Pro;E125,H3K9ac_Pro;E052,H3K4me3_Pro;E066,H3K4me3_Pro;E075,H3K4me3_P…	Yes	MUS, LIV, GI	Yes	5 tissues	Yes	7 tissues	Yes	6 tissues	AIRE,Mtf1,Myc		3.8kb 3' of SCG5
rs16969862	15	32994001	8.17993e-06	SCG5	4701	intergenic	1.219	5	2	E017,H3K4me1_Enh;E025,H3K4me1_Enh;E028,H3K4me1_Enh;E052,H3K4me1_Enh;E055,H3K4me1_Enh;E056,H3K4me1_Enh;E062,H3K4me1_Enh;E066,H3K4me1_Enh;E077,H3K4me1_Enh;E094,H3K4me1_Enh;E098,H3K4me1_Enh;E101,H3K4me1_Enh;E102,H3K4me1_Enh;E110,H3K4me1_Enh;E118,H3K4me1_Enh;E120,H3K4me1_Enh;E121,H3K4me1_Enh;E125,H3K4me1_Enh;E126,H3K4me1_Enh;E128,H3K4me1_Enh;E129,H3K4me1_Enh;E038,H3K9ac_Pro;E052,H3K9ac_Pro;E102,H3K9a…	Yes	6 tissues	Yes	4 tissues	Yes	11 tissues	Yes	5 tissues	Irf,VDR,p300		4.7kb 3' of SCG5
rs16970016	15	32995298	7.61721e-26	SCG5	5998	intergenic	0.669	7	5	E001,H3K4me1_Enh;E025,H3K4me1_Enh;E052,H3K4me1_Enh;E055,H3K4me1_Enh;E056,H3K4me1_Enh;E094,H3K4me1_Enh;E118,H3K4me1_Enh;E120,H3K4me1_Enh;E125,H3K4me1_Enh;E126,H3K4me1_Enh;E129,H3K4me1_Enh;E003,H3K9ac_Pro;E062,H3K9ac_Pro;E055,H3K27ac_Enh;E056,H3K27ac_Enh;E121,H3K27ac_Enh;E126,H3K27ac_Enh;E129,H3K27ac_Enh;E129,H3K4me3_Pro	No	BONE	No	ESC, BLD	Yes	8 tissues	No	SKIN, MUS, BONE			6kb 3' of SCG5
rs17816236	15	32996139	2.05421e-05	SCG5	6839	intergenic	3.164	6	5	E001,H3K4me1_Enh;E013,H3K4me1_Enh;E015,H3K4me1_Enh;E016,H3K4me1_Enh;E017,H3K4me1_Enh;E023,H3K4me1_Enh;E025,H3K4me1_Enh;E052,H3K4me1_Enh;E055,H3K4me1_Enh;E056,H3K4me1_Enh;E092,H3K4me1_Enh;E118,H3K4me1_Enh;E120,H3K4me1_Enh;E121,H3K4me1_Enh;E124,H3K4me1_Enh;E125,H3K4me1_Enh;E126,H3K4me1_Enh;E129,H3K4me1_Enh;E006,H3K27ac_Enh;E055,H3K27ac_Enh;E103,H3K27ac_Enh;E120,H3K27ac_Enh;E121,H3K27ac_Enh;E126,H3K…	No	MUS, BONE	No	MUS, SKIN	Yes	11 tissues	Yes	5 tissues	AP-3,Pou2f2,RORalpha1,SIX5		6.8kb 3' of SCG5
rs1881537	15	33109315	6.89383e-08	FMN1	0	intronic	0.178	7	5	E017,H3K27ac_Enh;E128,H3K27ac_Enh;E129,H3K27ac_Enh;E017,H3K4me1_Enh;E052,H3K4me1_Enh;E055,H3K4me1_Enh;E061,H3K4me1_Enh;E087,H3K4me1_Enh;E114,H3K4me1_Enh;E121,H3K4me1_Enh;E126,H3K4me1_Enh;E129,H3K4me1_Enh;E017,H3K9ac_Pro;E052,H3K9ac_Pro;E114,H3K9ac_Pro;E125,H3K9ac_Pro			No	LNG, MUS, BRN	No	5 tissues	No	LNG, BONE	Foxa,Hsf,Mef2,Nr2f2		FMN1
rs1919360	15	33043455	2.88442e-07	FMN1	14291	intergenic	2.279	5	5	E009,H3K4me1_Enh;E010,H3K4me1_Enh;E061,H3K4me1_Enh;E087,H3K4me1_Enh					No	ESDR, SKIN, PANC			Rhox11,Smad		14kb 3' of FMN1
rs1919364	15	33009574	1.6383e-10	RP11-758N13.1	0	ncRNA_exonic	9.917	4	1	E001,H3K4me3_Pro;E002,H3K4me3_Pro;E003,H3K4me3_Pro;E004,H3K4me3_Pro;E005,H3K4me3_Pro;E006,H3K4me3_Pro;E007,H3K4me3_Pro;E008,H3K4me3_Pro;E009,H3K4me3_Pro;E010,H3K4me3_Pro;E011,H3K4me3_Pro;E012,H3K4me3_Pro;E013,H3K4me3_Pro;E014,H3K4me3_Pro;E015,H3K4me3_Pro;E016,H3K4me3_Pro;E017,H3K4me3_Pro;E018,H3K4me3_Pro;E019,H3K4me3_Pro;E020,H3K4me3_Pro;E021,H3K4me3_Pro;E022,H3K4me3_Pro;E023,H3K4me3_Pro;E024,H3K…	Yes	21 tissues	Yes	14 tissues	Yes	22 tissues	Yes	12 tissues	ERalpha-a,GR,NRSF,SIX5,TCF12,ZNF263	SUZ12	RP11-758N13.1
rs1975678	15	33120215	0.000142287	FMN1	0	intronic	3.042	NA	5	E006,H3K27ac_Enh;E017,H3K27ac_Enh;E026,H3K27ac_Enh;E049,H3K27ac_Enh;E055,H3K27ac_Enh;E056,H3K27ac_Enh;E114,H3K27ac_Enh;E120,H3K27ac_Enh;E121,H3K27ac_Enh;E125,H3K27ac_Enh;E128,H3K27ac_Enh;E129,H3K27ac_Enh;E006,H3K4me1_Enh;E013,H3K4me1_Enh;E017,H3K4me1_Enh;E023,H3K4me1_Enh;E025,H3K4me1_Enh;E026,H3K4me1_Enh;E049,H3K4me1_Enh;E052,H3K4me1_Enh;E055,H3K4me1_Enh;E056,H3K4me1_Enh;E059,H3K4me1_Enh;E061,H3K…	No	5 tissues	No	5 tissues	No	9 tissues	No	7 tissues	ATF3,Klf4,NRSF,Znf143		FMN1
rs2293581	15	33010736	1.19486e-31	RP11-758N13.1:GREM1	00:00:00	ncRNA_exonic	12.39	NA	1	E001,H3K4me3_Pro;E002,H3K4me3_Pro;E003,H3K4me3_Pro;E004,H3K4me3_Pro;E005,H3K4me3_Pro;E006,H3K4me3_Pro;E007,H3K4me3_Pro;E008,H3K4me3_Pro;E009,H3K4me3_Pro;E010,H3K4me3_Pro;E011,H3K4me3_Pro;E012,H3K4me3_Pro;E013,H3K4me3_Pro;E014,H3K4me3_Pro;E015,H3K4me3_Pro;E016,H3K4me3_Pro;E017,H3K4me3_Pro;E018,H3K4me3_Pro;E019,H3K4me3_Pro;E020,H3K4me3_Pro;E021,H3K4me3_Pro;E022,H3K4me3_Pro;E023,H3K4me3_Pro;E024,H3K…	Yes	22 tissues	Yes	14 tissues	Yes	21 tissues	Yes	11 tissues	Spdef,p300		RP11-758N13.1
rs2293582	15	33010412	1.01225e-32	RP11-758N13.1:GREM1	00:00:00	ncRNA_exonic	9.169	NA	1	E001,H3K4me3_Pro;E002,H3K4me3_Pro;E003,H3K4me3_Pro;E004,H3K4me3_Pro;E005,H3K4me3_Pro;E006,H3K4me3_Pro;E007,H3K4me3_Pro;E008,H3K4me3_Pro;E009,H3K4me3_Pro;E010,H3K4me3_Pro;E011,H3K4me3_Pro;E012,H3K4me3_Pro;E013,H3K4me3_Pro;E014,H3K4me3_Pro;E015,H3K4me3_Pro;E016,H3K4me3_Pro;E017,H3K4me3_Pro;E018,H3K4me3_Pro;E019,H3K4me3_Pro;E020,H3K4me3_Pro;E021,H3K4me3_Pro;E022,H3K4me3_Pro;E023,H3K4me3_Pro;E024,H3K…	Yes	22 tissues	Yes	14 tissues	Yes	21 tissues	Yes	12 tissues	Irf,PTF1-beta	POL2	RP11-758N13.1
rs28399071	15	32992658	1.68218e-05	SCG5	3358	intergenic	4.566	4	2	E028,H3K4me1_Enh;E055,H3K4me1_Enh;E056,H3K4me1_Enh;E066,H3K4me1_Enh;E077,H3K4me1_Enh;E085,H3K4me1_Enh;E094,H3K4me1_Enh;E098,H3K4me1_Enh;E101,H3K4me1_Enh;E102,H3K4me1_Enh;E110,H3K4me1_Enh;E118,H3K4me1_Enh;E038,H3K9ac_Pro;E066,H3K9ac_Pro;E077,H3K9ac_Pro;E102,H3K9ac_Pro;E056,H3K27ac_Enh;E066,H3K27ac_Enh;E075,H3K27ac_Enh;E084,H3K27ac_Enh;E085,H3K27ac_Enh;E101,H3K27ac_Enh;E102,H3K27ac_Enh;E106,H3K27ac…	Yes	LIV, GI	Yes	BLD, LIV, GI	Yes	5 tissues	Yes	5 tissues	Pou3f1		3.4kb 3' of SCG5
rs28575860	15	33115665	0.0145171	FMN1	0	intronic	1.973	6	4	E005,H3K4me1_Enh;E006,H3K4me1_Enh;E013,H3K4me1_Enh;E017,H3K4me1_Enh;E028,H3K4me1_Enh;E052,H3K4me1_Enh;E055,H3K4me1_Enh;E056,H3K4me1_Enh;E058,H3K4me1_Enh;E059,H3K4me1_Enh;E061,H3K4me1_Enh;E098,H3K4me1_Enh;E114,H3K4me1_Enh;E121,H3K4me1_Enh;E122,H3K4me1_Enh;E017,H3K27ac_Enh;E055,H3K27ac_Enh;E056,H3K27ac_Enh;E061,H3K27ac_Enh;E114,H3K27ac_Enh;E120,H3K27ac_Enh;E125,H3K27ac_Enh;E129,H3K27ac_Enh;E052,H3K…	No	SKIN	No	MUS, LNG	No	7 tissues	No	5 tissues	BHLHE40,Mtf1,ZBTB33		FMN1
rs28630996	15	32993860	8.87246e-06	SCG5	4560	intergenic	0.734	4	2	E006,H3K4me1_Enh;E017,H3K4me1_Enh;E025,H3K4me1_Enh;E028,H3K4me1_Enh;E052,H3K4me1_Enh;E055,H3K4me1_Enh;E056,H3K4me1_Enh;E062,H3K4me1_Enh;E066,H3K4me1_Enh;E077,H3K4me1_Enh;E085,H3K4me1_Enh;E094,H3K4me1_Enh;E098,H3K4me1_Enh;E101,H3K4me1_Enh;E102,H3K4me1_Enh;E110,H3K4me1_Enh;E118,H3K4me1_Enh;E120,H3K4me1_Enh;E121,H3K4me1_Enh;E125,H3K4me1_Enh;E126,H3K4me1_Enh;E128,H3K4me1_Enh;E129,H3K4me1_Enh;E007,H3K…	Yes	6 tissues	Yes	5 tissues	Yes	12 tissues	Yes	5 tissues	Ik-1,NF-kappaB,RBP-Jkappa,Zfp410	CFOS	4.6kb 3' of SCG5
rs28650777	15	32996243	1.87352e-05	SCG5	6943	intergenic	3.579	6	5	E001,H3K4me1_Enh;E013,H3K4me1_Enh;E015,H3K4me1_Enh;E016,H3K4me1_Enh;E017,H3K4me1_Enh;E023,H3K4me1_Enh;E025,H3K4me1_Enh;E052,H3K4me1_Enh;E055,H3K4me1_Enh;E056,H3K4me1_Enh;E092,H3K4me1_Enh;E120,H3K4me1_Enh;E121,H3K4me1_Enh;E124,H3K4me1_Enh;E125,H3K4me1_Enh;E126,H3K4me1_Enh;E129,H3K4me1_Enh;E006,H3K27ac_Enh;E055,H3K27ac_Enh;E103,H3K27ac_Enh;E120,H3K27ac_Enh;E121,H3K27ac_Enh;E126,H3K27ac_Enh;E129,H3K…	No	MUS, BONE	No	MUS, SKIN	Yes	10 tissues	Yes	5 tissues	Cdx2,Hltf,Hoxa10		6.9kb 3' of SCG5
rs28663519	15	32996076	1.35522e-05	SCG5	6776	intergenic	0.164	7	5	E001,H3K4me1_Enh;E013,H3K4me1_Enh;E015,H3K4me1_Enh;E016,H3K4me1_Enh;E017,H3K4me1_Enh;E025,H3K4me1_Enh;E052,H3K4me1_Enh;E055,H3K4me1_Enh;E056,H3K4me1_Enh;E092,H3K4me1_Enh;E118,H3K4me1_Enh;E120,H3K4me1_Enh;E121,H3K4me1_Enh;E124,H3K4me1_Enh;E125,H3K4me1_Enh;E126,H3K4me1_Enh;E129,H3K4me1_Enh;E006,H3K27ac_Enh;E055,H3K27ac_Enh;E120,H3K27ac_Enh;E121,H3K27ac_Enh;E126,H3K27ac_Enh;E129,H3K27ac_Enh;E052,H3K…	No	MUS, BONE	No	MUS, SKIN	Yes	11 tissues	No	4 tissues	HNF4,NF-AT,NF-AT1,SRF,Sp100		6.8kb 3' of SCG5
rs35330276	15	33022090	3.22855e-22	GREM1	0	intronic	10.03	5	4	E001,H3K4me1_Enh;E002,H3K4me1_Enh;E003,H3K4me1_Enh;E004,H3K4me1_Enh;E005,H3K4me1_Enh;E012,H3K4me1_Enh;E013,H3K4me1_Enh;E015,H3K4me1_Enh;E016,H3K4me1_Enh;E017,H3K4me1_Enh;E018,H3K4me1_Enh;E019,H3K4me1_Enh;E021,H3K4me1_Enh;E022,H3K4me1_Enh;E024,H3K4me1_Enh;E028,H3K4me1_Enh;E052,H3K4me1_Enh;E055,H3K4me1_Enh;E056,H3K4me1_Enh;E057,H3K4me1_Enh;E058,H3K4me1_Enh;E075,H3K4me1_Enh;E078,H3K4me1_Enh;E079,H3K…	Yes	6 tissues	Yes	6 tissues	Yes	12 tissues	Yes	7 tissues	GATA,HDAC2		GREM1
rs3812927	15	33059225	0.00581595	FMN1	0	UTR3	8.783	NA	4	E003,H3K9ac_Pro;E013,H3K4me1_Enh;E017,H3K4me1_Enh;E052,H3K4me1_Enh;E055,H3K4me1_Enh;E056,H3K4me1_Enh;E079,H3K4me1_Enh;E114,H3K4me1_Enh;E118,H3K4me1_Enh;E121,H3K4me1_Enh;E126,H3K4me1_Enh;E129,H3K4me1_Enh;E055,H3K27ac_Enh;E056,H3K27ac_Enh;E129,H3K27ac_Enh			No	ESC	Yes	7 tissues	No	SKIN, BONE	Hdx,STAT,TCF12		FMN1
rs3812932	15	33058910	0.00547789	FMN1	0	UTR3	5.345	NA	4	E013,H3K4me1_Enh;E017,H3K4me1_Enh;E052,H3K4me1_Enh;E055,H3K4me1_Enh;E056,H3K4me1_Enh;E079,H3K4me1_Enh;E087,H3K4me1_Enh;E114,H3K4me1_Enh;E118,H3K4me1_Enh;E121,H3K4me1_Enh;E126,H3K4me1_Enh;E129,H3K4me1_Enh;E055,H3K27ac_Enh;E056,H3K27ac_Enh;E129,H3K27ac_Enh					Yes	8 tissues	No	SKIN, BONE			FMN1
rs4779584	15	32994756	6.3936e-22	SCG5	5456	intergenic	2.957	7	5	E025,H3K4me1_Enh;E052,H3K4me1_Enh;E055,H3K4me1_Enh;E056,H3K4me1_Enh;E094,H3K4me1_Enh;E110,H3K4me1_Enh;E118,H3K4me1_Enh;E120,H3K4me1_Enh;E125,H3K4me1_Enh;E126,H3K4me1_Enh;E129,H3K4me1_Enh;E038,H3K9ac_Pro;E125,H3K9ac_Pro;E056,H3K27ac_Enh;E121,H3K27ac_Enh;E129,H3K27ac_Enh			No	BLD, BRN	Yes	7 tissues	No	SKIN, MUS, BONE	Irf,Sox		5.5kb 3' of SCG5
rs4779585	15	32994777	5.5413e-22	SCG5	5477	intergenic	2.891	7	5	E025,H3K4me1_Enh;E052,H3K4me1_Enh;E055,H3K4me1_Enh;E056,H3K4me1_Enh;E094,H3K4me1_Enh;E110,H3K4me1_Enh;E118,H3K4me1_Enh;E120,H3K4me1_Enh;E125,H3K4me1_Enh;E126,H3K4me1_Enh;E129,H3K4me1_Enh;E038,H3K9ac_Pro;E125,H3K9ac_Pro;E056,H3K27ac_Enh;E121,H3K27ac_Enh;E129,H3K27ac_Enh			No	BLD, BRN	Yes	7 tissues	No	SKIN, MUS, BONE			5.5kb 3' of SCG5
rs55646743	15	33108400	4.95273e-08	FMN1	0	intronic	3.43	5	4	E017,H3K27ac_Enh;E129,H3K27ac_Enh;E017,H3K9ac_Pro;E024,H3K4me3_Pro;E055,H3K4me1_Enh;E061,H3K4me1_Enh;E087,H3K4me1_Enh	No	ESC	No	LNG	No	SKIN, PANC	No	LNG, BONE	Ik-2		FMN1
rs55659128	15	32996214	1.70838e-05	SCG5	6914	intergenic	2.001	7	5	E001,H3K4me1_Enh;E013,H3K4me1_Enh;E015,H3K4me1_Enh;E016,H3K4me1_Enh;E017,H3K4me1_Enh;E023,H3K4me1_Enh;E025,H3K4me1_Enh;E052,H3K4me1_Enh;E055,H3K4me1_Enh;E056,H3K4me1_Enh;E092,H3K4me1_Enh;E120,H3K4me1_Enh;E121,H3K4me1_Enh;E124,H3K4me1_Enh;E125,H3K4me1_Enh;E126,H3K4me1_Enh;E129,H3K4me1_Enh;E006,H3K27ac_Enh;E055,H3K27ac_Enh;E103,H3K27ac_Enh;E120,H3K27ac_Enh;E121,H3K27ac_Enh;E126,H3K27ac_Enh;E129,H3K…	No	MUS, BONE	No	MUS, SKIN	Yes	10 tissues	Yes	5 tissues	E2A,TCF12,Tgif1		6.9kb 3' of SCG5
rs56064734	15	33118742	3.33339e-07	FMN1	0	intronic	5.858	3a	5	E007,H3K27ac_Enh;E017,H3K27ac_Enh;E055,H3K27ac_Enh;E056,H3K27ac_Enh;E058,H3K27ac_Enh;E059,H3K27ac_Enh;E061,H3K27ac_Enh;E078,H3K27ac_Enh;E114,H3K27ac_Enh;E119,H3K27ac_Enh;E122,H3K27ac_Enh;E125,H3K27ac_Enh;E128,H3K27ac_Enh;E129,H3K27ac_Enh;E007,H3K4me1_Enh;E013,H3K4me1_Enh;E017,H3K4me1_Enh;E023,H3K4me1_Enh;E025,H3K4me1_Enh;E026,H3K4me1_Enh;E049,H3K4me1_Enh;E052,H3K4me1_Enh;E055,H3K4me1_Enh;E056,H3K…	Yes	5 tissues	No	5 tissues	Yes	11 tissues	Yes	8 tissues	EBF,SETDB1,SP1,TCF4		FMN1
rs57106784	15	33028815	3.20818e-05	GREM1	1944	intergenic	3.103	4	4	E007,H3K27ac_Enh;E017,H3K27ac_Enh;E129,H3K27ac_Enh;E010,H3K4me1_Enh;E025,H3K4me1_Enh;E052,H3K4me1_Enh;E055,H3K4me1_Enh;E056,H3K4me1_Enh;E065,H3K4me1_Enh;E066,H3K4me1_Enh;E081,H3K4me1_Enh;E082,H3K4me1_Enh;E125,H3K4me1_Enh;E126,H3K4me1_Enh;E129,H3K4me1_Enh					No	8 tissues	No	ESDR, LNG, BONE		POL2	1.9kb 3' of GREM1
rs58349661	15	33122966	8.03672e-05	FMN1	0	intronic	3.375	7	5	E006,H3K4me1_Enh;E013,H3K4me1_Enh;E017,H3K4me1_Enh;E025,H3K4me1_Enh;E026,H3K4me1_Enh;E049,H3K4me1_Enh;E052,H3K4me1_Enh;E055,H3K4me1_Enh;E056,H3K4me1_Enh;E059,H3K4me1_Enh;E061,H3K4me1_Enh;E114,H3K4me1_Enh;E120,H3K4me1_Enh;E121,H3K4me1_Enh;E125,H3K4me1_Enh;E126,H3K4me1_Enh;E128,H3K4me1_Enh;E129,H3K4me1_Enh;E017,H3K27ac_Enh;E026,H3K27ac_Enh;E049,H3K27ac_Enh;E055,H3K27ac_Enh;E056,H3K27ac_Enh;E061,H3K…	No	5 tissues	No	4 tissues	No	8 tissues	No	6 tissues	NERF1a		FMN1
rs58476108	15	33119777	5.31319e-07	FMN1	0	intronic	1.769	7	5	E006,H3K27ac_Enh;E007,H3K27ac_Enh;E017,H3K27ac_Enh;E055,H3K27ac_Enh;E056,H3K27ac_Enh;E114,H3K27ac_Enh;E121,H3K27ac_Enh;E125,H3K27ac_Enh;E128,H3K27ac_Enh;E129,H3K27ac_Enh;E007,H3K4me1_Enh;E013,H3K4me1_Enh;E017,H3K4me1_Enh;E025,H3K4me1_Enh;E026,H3K4me1_Enh;E049,H3K4me1_Enh;E052,H3K4me1_Enh;E055,H3K4me1_Enh;E056,H3K4me1_Enh;E059,H3K4me1_Enh;E061,H3K4me1_Enh;E096,H3K4me1_Enh;E110,H3K4me1_Enh;E114,H3K…	No	LNG	No	LNG, BLD, MUS	Yes	9 tissues	No	6 tissues	ELF1,Myc,YY1,Zfx		FMN1
rs58586003	15	33123979	2.51372e-07	FMN1	0	intronic	5.51	5	5	E007,H3K4me1_Enh;E010,H3K4me1_Enh;E013,H3K4me1_Enh;E017,H3K4me1_Enh;E025,H3K4me1_Enh;E026,H3K4me1_Enh;E032,H3K4me1_Enh;E049,H3K4me1_Enh;E052,H3K4me1_Enh;E055,H3K4me1_Enh;E056,H3K4me1_Enh;E059,H3K4me1_Enh;E061,H3K4me1_Enh;E092,H3K4me1_Enh;E114,H3K4me1_Enh;E120,H3K4me1_Enh;E121,H3K4me1_Enh;E125,H3K4me1_Enh;E126,H3K4me1_Enh;E128,H3K4me1_Enh;E129,H3K4me1_Enh;E017,H3K27ac_Enh;E055,H3K27ac_Enh;E056,H3K…	No	MUS, BONE	No	LNG, FAT, BRN	Yes	10 tissues	No	5 tissues			FMN1
rs58658771	15	33001734	3.90803e-29	RP11-758N13.1	7736	intergenic	11.29	2b	2	E017,H3K27ac_Enh;E056,H3K27ac_Enh;E078,H3K27ac_Enh;E084,H3K27ac_Enh;E092,H3K27ac_Enh;E111,H3K27ac_Enh;E017,H3K4me1_Enh;E052,H3K4me1_Enh;E055,H3K4me1_Enh;E056,H3K4me1_Enh;E066,H3K4me1_Enh;E077,H3K4me1_Enh;E078,H3K4me1_Enh;E084,H3K4me1_Enh;E085,H3K4me1_Enh;E087,H3K4me1_Enh;E098,H3K4me1_Enh;E102,H3K4me1_Enh;E110,H3K4me1_Enh;E111,H3K4me1_Enh;E114,H3K4me1_Enh;E118,H3K4me1_Enh;E017,H3K9ac_Pro;E111,H3K4…	Yes	GI, LIV	No	LNG	Yes	6 tissues	Yes	LNG, SKIN, GI	Fox,Foxa,Foxc1,Foxd1,Foxf1,Foxf2,Foxj1,Foxj2,Foxk1,Foxo,Foxq1,HDAC2,Nanog,PRDM1,Sox,TCF12,p300	FOXA1,FOXA2,HNF4A,HNF4G,P300,SP1	7.7kb 3' of RP11-758N13.1
rs59044286	15	33123143	8.6771e-05	FMN1	0	intronic	3.043	6	5	E006,H3K4me1_Enh;E007,H3K4me1_Enh;E013,H3K4me1_Enh;E017,H3K4me1_Enh;E025,H3K4me1_Enh;E026,H3K4me1_Enh;E032,H3K4me1_Enh;E049,H3K4me1_Enh;E052,H3K4me1_Enh;E055,H3K4me1_Enh;E056,H3K4me1_Enh;E059,H3K4me1_Enh;E061,H3K4me1_Enh;E114,H3K4me1_Enh;E120,H3K4me1_Enh;E121,H3K4me1_Enh;E125,H3K4me1_Enh;E126,H3K4me1_Enh;E128,H3K4me1_Enh;E129,H3K4me1_Enh;E017,H3K27ac_Enh;E026,H3K27ac_Enh;E049,H3K27ac_Enh;E055,H3K…	No	4 tissues	No	4 tissues	No	9 tissues	No	6 tissues	BDP1,Nkx2		FMN1
rs59119474	15	33120033	5.54192e-07	FMN1	0	intronic	1.973	6	5	E006,H3K27ac_Enh;E017,H3K27ac_Enh;E055,H3K27ac_Enh;E056,H3K27ac_Enh;E114,H3K27ac_Enh;E121,H3K27ac_Enh;E125,H3K27ac_Enh;E128,H3K27ac_Enh;E129,H3K27ac_Enh;E006,H3K4me1_Enh;E013,H3K4me1_Enh;E017,H3K4me1_Enh;E025,H3K4me1_Enh;E026,H3K4me1_Enh;E049,H3K4me1_Enh;E052,H3K4me1_Enh;E055,H3K4me1_Enh;E056,H3K4me1_Enh;E059,H3K4me1_Enh;E061,H3K4me1_Enh;E114,H3K4me1_Enh;E117,H3K4me1_Enh;E120,H3K4me1_Enh;E121,H3K…	No	FAT, LNG	No	LNG, BLD, MUS	No	9 tissues	No	6 tissues	GR,TCF11::MafG		FMN1
rs59228858	15	33114431	2.15475e-07	FMN1	0	intronic	11.85	7	5	E017,H3K4me1_Enh;E055,H3K4me1_Enh;E056,H3K4me1_Enh;E059,H3K4me1_Enh;E061,H3K4me1_Enh;E078,H3K4me1_Enh;E098,H3K4me1_Enh;E114,H3K4me1_Enh;E055,H3K27ac_Enh;E056,H3K27ac_Enh;E061,H3K27ac_Enh;E129,H3K27ac_Enh					Yes	4 tissues	No	SKIN, BONE	Dlx3,E2A,En-1,Hoxb6,Msx-1		FMN1
rs6494598	15	32995468	4.66182e-05	SCG5	6168	intergenic	11.65	5	5	E001,H3K4me1_Enh;E015,H3K4me1_Enh;E016,H3K4me1_Enh;E025,H3K4me1_Enh;E052,H3K4me1_Enh;E055,H3K4me1_Enh;E056,H3K4me1_Enh;E094,H3K4me1_Enh;E118,H3K4me1_Enh;E120,H3K4me1_Enh;E125,H3K4me1_Enh;E126,H3K4me1_Enh;E129,H3K4me1_Enh;E003,H3K9ac_Pro;E062,H3K9ac_Pro;E052,H3K4me3_Pro;E129,H3K4me3_Pro;E055,H3K27ac_Enh;E056,H3K27ac_Enh;E121,H3K27ac_Enh;E126,H3K27ac_Enh;E129,H3K27ac_Enh	No	MUS, BONE	No	ESC, BLD	Yes	8 tissues	No	SKIN, MUS, BONE	Arid3a,Myf		6.2kb 3' of SCG5
rs6494599	15	32995500	1.17869e-05	SCG5	6200	intergenic	2.283	5	5	E001,H3K4me1_Enh;E015,H3K4me1_Enh;E016,H3K4me1_Enh;E025,H3K4me1_Enh;E052,H3K4me1_Enh;E055,H3K4me1_Enh;E056,H3K4me1_Enh;E094,H3K4me1_Enh;E113,H3K4me1_Enh;E118,H3K4me1_Enh;E120,H3K4me1_Enh;E125,H3K4me1_Enh;E126,H3K4me1_Enh;E129,H3K4me1_Enh;E003,H3K9ac_Pro;E062,H3K9ac_Pro;E006,H3K27ac_Enh;E055,H3K27ac_Enh;E056,H3K27ac_Enh;E121,H3K27ac_Enh;E126,H3K27ac_Enh;E129,H3K27ac_Enh;E052,H3K4me3_Pro;E129,H3K4m…	No	MUS, BONE	No	ESC, BLD	Yes	9 tissues	No	4 tissues	Hmbox1,RXRA		6.2kb 3' of SCG5
rs6494601	15	32999423	1.75466e-21	RP11-758N13.1	10047	intergenic	2.358	5	5	E001,H3K4me1_Enh;E005,H3K4me1_Enh;E006,H3K4me1_Enh;E013,H3K4me1_Enh;E015,H3K4me1_Enh;E017,H3K4me1_Enh;E023,H3K4me1_Enh;E025,H3K4me1_Enh;E028,H3K4me1_Enh;E029,H3K4me1_Enh;E052,H3K4me1_Enh;E055,H3K4me1_Enh;E056,H3K4me1_Enh;E057,H3K4me1_Enh;E058,H3K4me1_Enh;E061,H3K4me1_Enh;E078,H3K4me1_Enh;E084,H3K4me1_Enh;E092,H3K4me1_Enh;E099,H3K4me1_Enh;E109,H3K4me1_Enh;E110,H3K4me1_Enh;E113,H3K4me1_Enh;E117,H3K…	No	5 tissues	No	5 tissues	Yes	15 tissues	Yes	10 tissues	HMG-IY,IRC900814		10kb 3' of RP11-758N13.1
rs72486668	15	33112299	8.8212e-08	FMN1	0	intronic	12.44	5	5	E006,H3K27ac_Enh;E017,H3K27ac_Enh;E055,H3K27ac_Enh;E058,H3K27ac_Enh;E061,H3K27ac_Enh;E114,H3K27ac_Enh;E122,H3K27ac_Enh;E125,H3K27ac_Enh;E126,H3K27ac_Enh;E128,H3K27ac_Enh;E129,H3K27ac_Enh;E013,H3K4me1_Enh;E017,H3K4me1_Enh;E023,H3K4me1_Enh;E025,H3K4me1_Enh;E026,H3K4me1_Enh;E027,H3K4me1_Enh;E049,H3K4me1_Enh;E052,H3K4me1_Enh;E055,H3K4me1_Enh;E056,H3K4me1_Enh;E057,H3K4me1_Enh;E059,H3K4me1_Enh;E061,H3K…	Yes	8 tissues	No	5 tissues	Yes	13 tissues	No	6 tissues	DMRT7,Foxa,HNF6,Isl2,Pbx-1,Pou1f1,Pou3f2,STAT		FMN1
rs725807	15	33122379	4.95487e-07	FMN1	0	intronic	1.777	6	5	E013,H3K4me1_Enh;E014,H3K4me1_Enh;E017,H3K4me1_Enh;E023,H3K4me1_Enh;E025,H3K4me1_Enh;E026,H3K4me1_Enh;E049,H3K4me1_Enh;E052,H3K4me1_Enh;E055,H3K4me1_Enh;E056,H3K4me1_Enh;E059,H3K4me1_Enh;E061,H3K4me1_Enh;E111,H3K4me1_Enh;E114,H3K4me1_Enh;E120,H3K4me1_Enh;E121,H3K4me1_Enh;E125,H3K4me1_Enh;E126,H3K4me1_Enh;E128,H3K4me1_Enh;E129,H3K4me1_Enh;E017,H3K27ac_Enh;E026,H3K27ac_Enh;E049,H3K27ac_Enh;E055,H3K…	No	5 tissues	No	5 tissues	Yes	10 tissues	No	6 tissues	AFP1,AP-1,Bbx,Cdx,Foxp1,HDAC2,HMG-IY,Irf,p300		FMN1
rs73376930	15	33012502	3.38614e-33	GREM1	0	intronic	0.959	5	1	E001,H3K4me1_Enh;E002,H3K4me1_Enh;E003,H3K4me1_Enh;E007,H3K4me1_Enh;E011,H3K4me1_Enh;E012,H3K4me1_Enh;E013,H3K4me1_Enh;E014,H3K4me1_Enh;E015,H3K4me1_Enh;E016,H3K4me1_Enh;E018,H3K4me1_Enh;E019,H3K4me1_Enh;E020,H3K4me1_Enh;E024,H3K4me1_Enh;E026,H3K4me1_Enh;E027,H3K4me1_Enh;E036,H3K4me1_Enh;E037,H3K4me1_Enh;E043,H3K4me1_Enh;E047,H3K4me1_Enh;E049,H3K4me1_Enh;E050,H3K4me1_Enh;E052,H3K4me1_Enh;E053,H3K…	Yes	14 tissues	Yes	10 tissues	Yes	15 tissues	Yes	9 tissues			GREM1
rs74011839	15	33112106	7.18363e-08	FMN1	0	intronic	3.732	4	5	E006,H3K27ac_Enh;E017,H3K27ac_Enh;E026,H3K27ac_Enh;E055,H3K27ac_Enh;E056,H3K27ac_Enh;E058,H3K27ac_Enh;E061,H3K27ac_Enh;E114,H3K27ac_Enh;E122,H3K27ac_Enh;E125,H3K27ac_Enh;E126,H3K27ac_Enh;E128,H3K27ac_Enh;E129,H3K27ac_Enh;E013,H3K4me1_Enh;E017,H3K4me1_Enh;E023,H3K4me1_Enh;E025,H3K4me1_Enh;E026,H3K4me1_Enh;E027,H3K4me1_Enh;E049,H3K4me1_Enh;E052,H3K4me1_Enh;E055,H3K4me1_Enh;E056,H3K4me1_Enh;E057,H3K…	Yes	9 tissues	No	5 tissues	Yes	13 tissues	No	7 tissues	Evi-1,Irf	CFOS	FMN1
rs74011841	15	33114832	3.65712e-07	FMN1	0	intronic	4.665	5	5	E013,H3K4me1_Enh;E056,H3K4me1_Enh;E059,H3K4me1_Enh;E061,H3K4me1_Enh;E078,H3K4me1_Enh;E098,H3K4me1_Enh;E114,H3K4me1_Enh;E055,H3K27ac_Enh;E056,H3K27ac_Enh;E061,H3K27ac_Enh;E125,H3K27ac_Enh;E129,H3K27ac_Enh					Yes	5 tissues	No	SKIN, BRN, BONE	Cdx,Fox,Foxa,Foxd3,Foxi1,Foxj1,Foxj2,Foxk1,Foxl1,Foxp1,Gm397,Lhx3,Nkx6-2,Pax-4		FMN1
rs74011843	15	33121207	7.22625e-07	FMN1	0	intronic	10.34	4	2	E006,H3K27ac_Enh;E012,H3K27ac_Enh;E017,H3K27ac_Enh;E026,H3K27ac_Enh;E049,H3K27ac_Enh;E055,H3K27ac_Enh;E056,H3K27ac_Enh;E061,H3K27ac_Enh;E114,H3K27ac_Enh;E120,H3K27ac_Enh;E121,H3K27ac_Enh;E125,H3K27ac_Enh;E128,H3K27ac_Enh;E129,H3K27ac_Enh;E007,H3K4me1_Enh;E013,H3K4me1_Enh;E014,H3K4me1_Enh;E016,H3K4me1_Enh;E017,H3K4me1_Enh;E023,H3K4me1_Enh;E025,H3K4me1_Enh;E026,H3K4me1_Enh;E049,H3K4me1_Enh;E052,H3K…	No	7 tissues	No	5 tissues	Yes	11 tissues	No	7 tissues	CTCF,SPIB	GR	FMN1
rs74569076	15	33107390	4.65111e-09	FMN1	0	intronic	1.593	7	5	E061,H3K4me1_Enh;E087,H3K4me1_Enh					No	SKIN, PANC			SETDB1,TAL1		FMN1
rs7497354	15	33015402	0.000118822	GREM1	0	intronic	0.802	4	2	E006,H3K27ac_Enh;E017,H3K27ac_Enh;E026,H3K27ac_Enh;E055,H3K27ac_Enh;E056,H3K27ac_Enh;E067,H3K27ac_Enh;E069,H3K27ac_Enh;E072,H3K27ac_Enh;E074,H3K27ac_Enh;E078,H3K27ac_Enh;E109,H3K27ac_Enh;E111,H3K27ac_Enh;E125,H3K27ac_Enh;E126,H3K27ac_Enh;E129,H3K27ac_Enh;E011,H3K4me1_Enh;E016,H3K4me1_Enh;E017,H3K4me1_Enh;E052,H3K4me1_Enh;E055,H3K4me1_Enh;E056,H3K4me1_Enh;E071,H3K4me1_Enh;E074,H3K4me1_Enh;E077,H3K…	Yes	8 tissues	No	4 tissues	Yes	9 tissues	Yes	7 tissues		POL2	GREM1
rs76997775	15	33113775	2.33503e-07	FMN1	0	intronic	1.682	6	5	E017,H3K4me1_Enh;E055,H3K4me1_Enh;E056,H3K4me1_Enh;E059,H3K4me1_Enh;E061,H3K4me1_Enh;E078,H3K4me1_Enh;E114,H3K4me1_Enh;E122,H3K4me1_Enh;E025,H3K9ac_Pro;E055,H3K27ac_Enh;E056,H3K27ac_Enh;E061,H3K27ac_Enh;E129,H3K27ac_Enh			No	FAT	Yes	4 tissues	No	SKIN, BONE	CAC-binding-protein,Egr-1,LUN-1,Myc,SP1		FMN1
rs79207432	15	33011697	1.0854e-30	GREM1	0	intronic	7.314	4	1	E001,H3K4me3_Pro;E002,H3K4me3_Pro;E003,H3K4me3_Pro;E004,H3K4me3_Pro;E005,H3K4me3_Pro;E006,H3K4me3_Pro;E007,H3K4me3_Pro;E008,H3K4me3_Pro;E009,H3K4me3_Pro;E011,H3K4me3_Pro;E012,H3K4me3_Pro;E013,H3K4me3_Pro;E014,H3K4me3_Pro;E015,H3K4me3_Pro;E016,H3K4me3_Pro;E017,H3K4me3_Pro;E018,H3K4me3_Pro;E019,H3K4me3_Pro;E020,H3K4me3_Pro;E021,H3K4me3_Pro;E022,H3K4me3_Pro;E023,H3K4me3_Pro;E024,H3K4me3_Pro;E025,H3K…	Yes	22 tissues	Yes	13 tissues	Yes	22 tissues	Yes	11 tissues			GREM1
rs8031842	15	32999311	8.30693e-20	SCG5	10011	intergenic	0.199	4	5	E001,H3K4me1_Enh;E005,H3K4me1_Enh;E006,H3K4me1_Enh;E013,H3K4me1_Enh;E015,H3K4me1_Enh;E016,H3K4me1_Enh;E017,H3K4me1_Enh;E023,H3K4me1_Enh;E025,H3K4me1_Enh;E026,H3K4me1_Enh;E028,H3K4me1_Enh;E029,H3K4me1_Enh;E049,H3K4me1_Enh;E052,H3K4me1_Enh;E055,H3K4me1_Enh;E056,H3K4me1_Enh;E057,H3K4me1_Enh;E058,H3K4me1_Enh;E061,H3K4me1_Enh;E078,H3K4me1_Enh;E084,H3K4me1_Enh;E092,H3K4me1_Enh;E099,H3K4me1_Enh;E109,H3K…	No	5 tissues	No	5 tissues	Yes	16 tissues	Yes	11 tissues	E2F,Roaz		10kb 3' of SCG5
rs8034965	15	33011851	6.39707e-32	GREM1	0	intronic	22.6	4	1	E001,H3K4me1_Enh;E003,H3K4me1_Enh;E004,H3K4me1_Enh;E006,H3K4me1_Enh;E007,H3K4me1_Enh;E011,H3K4me1_Enh;E012,H3K4me1_Enh;E013,H3K4me1_Enh;E014,H3K4me1_Enh;E015,H3K4me1_Enh;E016,H3K4me1_Enh;E018,H3K4me1_Enh;E019,H3K4me1_Enh;E020,H3K4me1_Enh;E021,H3K4me1_Enh;E022,H3K4me1_Enh;E024,H3K4me1_Enh;E026,H3K4me1_Enh;E027,H3K4me1_Enh;E028,H3K4me1_Enh;E032,H3K4me1_Enh;E035,H3K4me1_Enh;E036,H3K4me1_Enh;E037,H3K…	Yes	19 tissues	Yes	12 tissues	Yes	20 tissues	Yes	11 tissues	RXRA,YY1		GREM1
rs8039697	15	33119313	4.8831e-07	FMN1	0	intronic	16.27	5	2	E007,H3K27ac_Enh;E017,H3K27ac_Enh;E055,H3K27ac_Enh;E056,H3K27ac_Enh;E058,H3K27ac_Enh;E061,H3K27ac_Enh;E114,H3K27ac_Enh;E125,H3K27ac_Enh;E128,H3K27ac_Enh;E129,H3K27ac_Enh;E007,H3K4me1_Enh;E013,H3K4me1_Enh;E015,H3K4me1_Enh;E017,H3K4me1_Enh;E025,H3K4me1_Enh;E026,H3K4me1_Enh;E049,H3K4me1_Enh;E052,H3K4me1_Enh;E055,H3K4me1_Enh;E056,H3K4me1_Enh;E059,H3K4me1_Enh;E061,H3K4me1_Enh;E094,H3K4me1_Enh;E096,H3K…	Yes	4 tissues	No	LNG, BLD, MUS	Yes	11 tissues	No	5 tissues	HNF4,Ik-1,Ik-2,LRH1,Pou3f1,STAT		FMN1
rs921510	15	33117302	3.15536e-05	FMN1	0	intronic	3.433	NA	2	E005,H3K27ac_Enh;E006,H3K27ac_Enh;E008,H3K27ac_Enh;E013,H3K27ac_Enh;E017,H3K27ac_Enh;E026,H3K27ac_Enh;E049,H3K27ac_Enh;E055,H3K27ac_Enh;E056,H3K27ac_Enh;E058,H3K27ac_Enh;E061,H3K27ac_Enh;E078,H3K27ac_Enh;E111,H3K27ac_Enh;E114,H3K27ac_Enh;E119,H3K27ac_Enh;E120,H3K27ac_Enh;E121,H3K27ac_Enh;E122,H3K27ac_Enh;E125,H3K27ac_Enh;E126,H3K27ac_Enh;E127,H3K27ac_Enh;E128,H3K27ac_Enh;E129,H3K27ac_Enh;E005,H3K…	Yes	9 tissues	Yes	9 tissues	Yes	12 tissues	Yes	11 tissues	HEY1,Pou1f1,Zfp187	CTCF,CFOS,SMC3,RAD21	FMN1
rs921512	15	33117248	3.41402e-05	FMN1	0	intronic	1.196	NA	2	E005,H3K27ac_Enh;E006,H3K27ac_Enh;E008,H3K27ac_Enh;E013,H3K27ac_Enh;E017,H3K27ac_Enh;E026,H3K27ac_Enh;E049,H3K27ac_Enh;E055,H3K27ac_Enh;E056,H3K27ac_Enh;E058,H3K27ac_Enh;E061,H3K27ac_Enh;E078,H3K27ac_Enh;E111,H3K27ac_Enh;E114,H3K27ac_Enh;E119,H3K27ac_Enh;E120,H3K27ac_Enh;E121,H3K27ac_Enh;E122,H3K27ac_Enh;E125,H3K27ac_Enh;E126,H3K27ac_Enh;E127,H3K27ac_Enh;E128,H3K27ac_Enh;E129,H3K27ac_Enh;E005,H3K…	Yes	9 tissues	Yes	8 tissues	Yes	12 tissues	Yes	11 tissues	Foxl1,Pou1f1	CTCF,GR,USF1,CFOS,CJUN,GATA2,JUND,SMC3,FOSL2,P300,RAD21	FMN1
rs9806137	15	33011641	2.44993e-29	GREM1	0	intronic	9.878	2b	1	E001,H3K4me3_Pro;E002,H3K4me3_Pro;E003,H3K4me3_Pro;E004,H3K4me3_Pro;E005,H3K4me3_Pro;E006,H3K4me3_Pro;E007,H3K4me3_Pro;E008,H3K4me3_Pro;E009,H3K4me3_Pro;E011,H3K4me3_Pro;E012,H3K4me3_Pro;E013,H3K4me3_Pro;E014,H3K4me3_Pro;E015,H3K4me3_Pro;E016,H3K4me3_Pro;E017,H3K4me3_Pro;E018,H3K4me3_Pro;E019,H3K4me3_Pro;E020,H3K4me3_Pro;E021,H3K4me3_Pro;E022,H3K4me3_Pro;E023,H3K4me3_Pro;E024,H3K4me3_Pro;E025,H3K…	Yes	22 tissues	Yes	13 tissues	Yes	21 tissues	Yes	11 tissues	VDR		GREM1
rs11874392	18	46453156	4.66211e-19	SMAD7	0	intronic	4.118	4	2	E001,H3K4me1_Enh;E002,H3K4me1_Enh;E003,H3K4me1_Enh;E004,H3K4me1_Enh;E005,H3K4me1_Enh;E006,H3K4me1_Enh;E008,H3K4me1_Enh;E009,H3K4me1_Enh;E010,H3K4me1_Enh;E011,H3K4me1_Enh;E013,H3K4me1_Enh;E014,H3K4me1_Enh;E015,H3K4me1_Enh;E016,H3K4me1_Enh;E017,H3K4me1_Enh;E018,H3K4me1_Enh;E019,H3K4me1_Enh;E020,H3K4me1_Enh;E021,H3K4me1_Enh;E022,H3K4me1_Enh;E023,H3K4me1_Enh;E024,H3K4me1_Enh;E025,H3K4me1_Enh;E026,H3K…	Yes	15 tissues	Yes	15 tissues	Yes	24 tissues	Yes	20 tissues		CEBPB,FOXA1,FOXA2,HDAC2,HNF4A,HNF4G,JUND,P300,RXRA,SP1,TCF4	SMAD7
rs12953717	18	46453929	3.14721e-11	SMAD7	0	intronic	4.634	5	2	E001,H3K4me1_Enh;E002,H3K4me1_Enh;E003,H3K4me1_Enh;E004,H3K4me1_Enh;E005,H3K4me1_Enh;E006,H3K4me1_Enh;E007,H3K4me1_Enh;E008,H3K4me1_Enh;E009,H3K4me1_Enh;E011,H3K4me1_Enh;E012,H3K4me1_Enh;E013,H3K4me1_Enh;E014,H3K4me1_Enh;E015,H3K4me1_Enh;E016,H3K4me1_Enh;E017,H3K4me1_Enh;E018,H3K4me1_Enh;E019,H3K4me1_Enh;E020,H3K4me1_Enh;E021,H3K4me1_Enh;E022,H3K4me1_Enh;E023,H3K4me1_Enh;E024,H3K4me1_Enh;E025,H3K…	Yes	15 tissues	Yes	14 tissues	Yes	24 tissues	Yes	20 tissues	Smad4,Smad		SMAD7
rs12967477	18	46460705	0.00599301	SMAD7	0	intronic	4.463	1f	2	E001,H3K4me1_Enh;E002,H3K4me1_Enh;E003,H3K4me1_Enh;E004,H3K4me1_Enh;E005,H3K4me1_Enh;E006,H3K4me1_Enh;E007,H3K4me1_Enh;E008,H3K4me1_Enh;E009,H3K4me1_Enh;E010,H3K4me1_Enh;E011,H3K4me1_Enh;E012,H3K4me1_Enh;E013,H3K4me1_Enh;E014,H3K4me1_Enh;E015,H3K4me1_Enh;E016,H3K4me1_Enh;E017,H3K4me1_Enh;E018,H3K4me1_Enh;E019,H3K4me1_Enh;E020,H3K4me1_Enh;E021,H3K4me1_Enh;E022,H3K4me1_Enh;E023,H3K4me1_Enh;E024,H3K…	Yes	18 tissues	Yes	17 tissues	Yes	24 tissues	Yes	23 tissues	Foxo		SMAD7
rs17186877	18	46461012	0.0192382	SMAD7	0	intronic	17.05	2b	1	E001,H3K4me1_Enh;E002,H3K4me1_Enh;E003,H3K4me1_Enh;E004,H3K4me1_Enh;E005,H3K4me1_Enh;E008,H3K4me1_Enh;E009,H3K4me1_Enh;E011,H3K4me1_Enh;E012,H3K4me1_Enh;E013,H3K4me1_Enh;E014,H3K4me1_Enh;E015,H3K4me1_Enh;E016,H3K4me1_Enh;E017,H3K4me1_Enh;E018,H3K4me1_Enh;E019,H3K4me1_Enh;E020,H3K4me1_Enh;E021,H3K4me1_Enh;E022,H3K4me1_Enh;E023,H3K4me1_Enh;E024,H3K4me1_Enh;E025,H3K4me1_Enh;E026,H3K4me1_Enh;E027,H3K…	Yes	18 tissues	Yes	17 tissues	Yes	22 tissues	Yes	23 tissues	Myb,ZBTB33		SMAD7
rs2337113	18	46452327	1.23671e-18	SMAD7	0	intronic	1.858	NA	5	E001,H3K4me1_Enh;E002,H3K4me1_Enh;E003,H3K4me1_Enh;E004,H3K4me1_Enh;E005,H3K4me1_Enh;E006,H3K4me1_Enh;E008,H3K4me1_Enh;E009,H3K4me1_Enh;E010,H3K4me1_Enh;E011,H3K4me1_Enh;E013,H3K4me1_Enh;E014,H3K4me1_Enh;E015,H3K4me1_Enh;E016,H3K4me1_Enh;E017,H3K4me1_Enh;E018,H3K4me1_Enh;E019,H3K4me1_Enh;E022,H3K4me1_Enh;E023,H3K4me1_Enh;E024,H3K4me1_Enh;E025,H3K4me1_Enh;E026,H3K4me1_Enh;E027,H3K4me1_Enh;E028,H3K…	Yes	7 tissues	Yes	14 tissues	Yes	24 tissues	Yes	19 tissues	STAT		SMAD7
rs34007497	18	46451073	8.61468e-11	SMAD7	0	intronic	6.127	4	2	E001,H3K4me1_Enh;E002,H3K4me1_Enh;E003,H3K4me1_Enh;E005,H3K4me1_Enh;E006,H3K4me1_Enh;E007,H3K4me1_Enh;E008,H3K4me1_Enh;E009,H3K4me1_Enh;E010,H3K4me1_Enh;E011,H3K4me1_Enh;E012,H3K4me1_Enh;E013,H3K4me1_Enh;E014,H3K4me1_Enh;E015,H3K4me1_Enh;E016,H3K4me1_Enh;E017,H3K4me1_Enh;E018,H3K4me1_Enh;E019,H3K4me1_Enh;E020,H3K4me1_Enh;E021,H3K4me1_Enh;E022,H3K4me1_Enh;E023,H3K4me1_Enh;E024,H3K4me1_Enh;E025,H3K…	Yes	14 tissues	Yes	17 tissues	Yes	24 tissues	Yes	23 tissues	GR,Myc,Myf,NRSF,ZNF263	CTCF,STAT1	SMAD7
rs4464148	18	46459032	0.0139427	SMAD7	0	intronic	7.704	4	2	E001,H3K4me1_Enh;E002,H3K4me1_Enh;E003,H3K4me1_Enh;E004,H3K4me1_Enh;E005,H3K4me1_Enh;E006,H3K4me1_Enh;E007,H3K4me1_Enh;E008,H3K4me1_Enh;E009,H3K4me1_Enh;E010,H3K4me1_Enh;E011,H3K4me1_Enh;E012,H3K4me1_Enh;E013,H3K4me1_Enh;E014,H3K4me1_Enh;E015,H3K4me1_Enh;E016,H3K4me1_Enh;E017,H3K4me1_Enh;E018,H3K4me1_Enh;E019,H3K4me1_Enh;E020,H3K4me1_Enh;E021,H3K4me1_Enh;E022,H3K4me1_Enh;E023,H3K4me1_Enh;E024,H3K…	Yes	16 tissues	Yes	18 tissues	Yes	24 tissues	Yes	23 tissues	Irf,Nanog,Pou5f1	EBF1	SMAD7
rs4939567	18	46451873	1.3325e-18	SMAD7	0	intronic	1.505	2b	2	E001,H3K4me1_Enh;E002,H3K4me1_Enh;E003,H3K4me1_Enh;E004,H3K4me1_Enh;E005,H3K4me1_Enh;E006,H3K4me1_Enh;E007,H3K4me1_Enh;E008,H3K4me1_Enh;E009,H3K4me1_Enh;E010,H3K4me1_Enh;E011,H3K4me1_Enh;E012,H3K4me1_Enh;E013,H3K4me1_Enh;E014,H3K4me1_Enh;E015,H3K4me1_Enh;E016,H3K4me1_Enh;E017,H3K4me1_Enh;E018,H3K4me1_Enh;E019,H3K4me1_Enh;E020,H3K4me1_Enh;E021,H3K4me1_Enh;E022,H3K4me1_Enh;E023,H3K4me1_Enh;E024,H3K…	Yes	8 tissues	Yes	16 tissues	Yes	24 tissues	Yes	21 tissues	CEBPB,RREB-1,Spz1,VDR,Zfp281	MAFK	SMAD7
rs4939827	18	46453463	4.72949e-17	SMAD7	0	intronic	10.94	5	2	E001,H3K4me1_Enh;E002,H3K4me1_Enh;E003,H3K4me1_Enh;E004,H3K4me1_Enh;E005,H3K4me1_Enh;E006,H3K4me1_Enh;E007,H3K4me1_Enh;E008,H3K4me1_Enh;E009,H3K4me1_Enh;E011,H3K4me1_Enh;E012,H3K4me1_Enh;E013,H3K4me1_Enh;E014,H3K4me1_Enh;E015,H3K4me1_Enh;E016,H3K4me1_Enh;E017,H3K4me1_Enh;E018,H3K4me1_Enh;E019,H3K4me1_Enh;E020,H3K4me1_Enh;E021,H3K4me1_Enh;E022,H3K4me1_Enh;E023,H3K4me1_Enh;E024,H3K4me1_Enh;E025,H3K…	Yes	14 tissues	Yes	14 tissues	Yes	24 tissues	Yes	19 tissues	EBF,ELF1,Elf3,Elf5,Ets,GATA,NF-AT,PU.1,SRF,STAT,p300		SMAD7
rs58920878	18	46449565	1.35269e-07	SMAD7	0	intronic	2.834	4	1	E001,H3K4me1_Enh;E002,H3K4me1_Enh;E003,H3K4me1_Enh;E005,H3K4me1_Enh;E006,H3K4me1_Enh;E007,H3K4me1_Enh;E008,H3K4me1_Enh;E009,H3K4me1_Enh;E010,H3K4me1_Enh;E011,H3K4me1_Enh;E012,H3K4me1_Enh;E013,H3K4me1_Enh;E014,H3K4me1_Enh;E015,H3K4me1_Enh;E016,H3K4me1_Enh;E017,H3K4me1_Enh;E018,H3K4me1_Enh;E019,H3K4me1_Enh;E020,H3K4me1_Enh;E021,H3K4me1_Enh;E022,H3K4me1_Enh;E023,H3K4me1_Enh;E024,H3K4me1_Enh;E025,H3K…	Yes	15 tissues	Yes	16 tissues	Yes	24 tissues	Yes	23 tissues	ERalpha-a,Pou2f2	ELF1	SMAD7
rs6507874	18	46448805	7.31414e-17	SMAD7	0	intronic	2.423	5	2	E001,H3K4me1_Enh;E002,H3K4me1_Enh;E005,H3K4me1_Enh;E006,H3K4me1_Enh;E007,H3K4me1_Enh;E008,H3K4me1_Enh;E009,H3K4me1_Enh;E010,H3K4me1_Enh;E011,H3K4me1_Enh;E012,H3K4me1_Enh;E013,H3K4me1_Enh;E014,H3K4me1_Enh;E015,H3K4me1_Enh;E016,H3K4me1_Enh;E017,H3K4me1_Enh;E018,H3K4me1_Enh;E019,H3K4me1_Enh;E020,H3K4me1_Enh;E022,H3K4me1_Enh;E023,H3K4me1_Enh;E024,H3K4me1_Enh;E025,H3K4me1_Enh;E026,H3K4me1_Enh;E027,H3K…	Yes	13 tissues	Yes	16 tissues	Yes	23 tissues	Yes	22 tissues	Smad4		SMAD7
rs6507875	18	46448819	1.39328e-09	SMAD7	0	intronic	0.263	5	2	E001,H3K4me1_Enh;E002,H3K4me1_Enh;E005,H3K4me1_Enh;E006,H3K4me1_Enh;E007,H3K4me1_Enh;E008,H3K4me1_Enh;E009,H3K4me1_Enh;E010,H3K4me1_Enh;E011,H3K4me1_Enh;E012,H3K4me1_Enh;E013,H3K4me1_Enh;E014,H3K4me1_Enh;E015,H3K4me1_Enh;E016,H3K4me1_Enh;E017,H3K4me1_Enh;E018,H3K4me1_Enh;E019,H3K4me1_Enh;E020,H3K4me1_Enh;E022,H3K4me1_Enh;E023,H3K4me1_Enh;E024,H3K4me1_Enh;E025,H3K4me1_Enh;E026,H3K4me1_Enh;E027,H3K…	Yes	13 tissues	Yes	16 tissues	Yes	23 tissues	Yes	22 tissues	BDP1,Zfp410		SMAD7
rs7226855	18	46454048	9.17075e-19	SMAD7	0	intronic	0.666	5	2	E001,H3K4me1_Enh;E002,H3K4me1_Enh;E003,H3K4me1_Enh;E004,H3K4me1_Enh;E005,H3K4me1_Enh;E006,H3K4me1_Enh;E007,H3K4me1_Enh;E008,H3K4me1_Enh;E009,H3K4me1_Enh;E011,H3K4me1_Enh;E012,H3K4me1_Enh;E013,H3K4me1_Enh;E014,H3K4me1_Enh;E015,H3K4me1_Enh;E016,H3K4me1_Enh;E017,H3K4me1_Enh;E018,H3K4me1_Enh;E019,H3K4me1_Enh;E020,H3K4me1_Enh;E021,H3K4me1_Enh;E022,H3K4me1_Enh;E023,H3K4me1_Enh;E024,H3K4me1_Enh;E025,H3K…	Yes	15 tissues	Yes	14 tissues	Yes	24 tissues	Yes	20 tissues	Mtf1		SMAD7
rs8085824	18	46449111	1.86523e-10	SMAD7	0	intronic	12.62	4	1	E001,H3K4me1_Enh;E002,H3K4me1_Enh;E003,H3K4me1_Enh;E005,H3K4me1_Enh;E006,H3K4me1_Enh;E007,H3K4me1_Enh;E008,H3K4me1_Enh;E009,H3K4me1_Enh;E010,H3K4me1_Enh;E011,H3K4me1_Enh;E012,H3K4me1_Enh;E013,H3K4me1_Enh;E014,H3K4me1_Enh;E015,H3K4me1_Enh;E016,H3K4me1_Enh;E017,H3K4me1_Enh;E018,H3K4me1_Enh;E019,H3K4me1_Enh;E020,H3K4me1_Enh;E021,H3K4me1_Enh;E022,H3K4me1_Enh;E023,H3K4me1_Enh;E024,H3K4me1_Enh;E025,H3K…	Yes	15 tissues	Yes	16 tissues	Yes	24 tissues	Yes	22 tissues	CCNT2,ELF1,EWSR1-FLI1,Hic1,SETDB1,STAT,UF1H3BETA,Znf143		SMAD7
rs9946510	18	46458227	0.010817	SMAD7	0	intronic	6.712	4	2	E001,H3K4me1_Enh;E002,H3K4me1_Enh;E003,H3K4me1_Enh;E004,H3K4me1_Enh;E005,H3K4me1_Enh;E006,H3K4me1_Enh;E007,H3K4me1_Enh;E008,H3K4me1_Enh;E009,H3K4me1_Enh;E010,H3K4me1_Enh;E011,H3K4me1_Enh;E012,H3K4me1_Enh;E013,H3K4me1_Enh;E014,H3K4me1_Enh;E015,H3K4me1_Enh;E016,H3K4me1_Enh;E017,H3K4me1_Enh;E018,H3K4me1_Enh;E019,H3K4me1_Enh;E020,H3K4me1_Enh;E021,H3K4me1_Enh;E022,H3K4me1_Enh;E023,H3K4me1_Enh;E024,H3K…	Yes	15 tissues	Yes	15 tissues	Yes	24 tissues	Yes	22 tissues	DMRT2,E2F,Pou2f2,YY1		SMAD7
rs1115460	20	6398572	0.00233538	CASC20	28797	intergenic	4.443	NA	5	E001,H3K4me1_Enh;E002,H3K4me1_Enh;E014,H3K4me1_Enh;E015,H3K4me1_Enh;E016,H3K4me1_Enh;E020,H3K4me1_Enh;E021,H3K4me1_Enh;E024,H3K4me1_Enh;E049,H3K4me1_Enh;E014,H3K27ac_Enh					No	ESC, IPSC, STRM	No	ESC	DMRT5,HMG-IY,Mrg,NF-AT,Pou2f2,Sox		29kb 5' of RP11-199O14.1
rs11698103	20	60901626	0.0417271	LAMA5	0	intronic	0.307	5	4	E005,H3K4me3_Pro;E056,H3K4me3_Pro;E113,H3K4me3_Pro;E007,H3K9ac_Pro;E008,H3K9ac_Pro;E015,H3K9ac_Pro;E008,H3K27ac_Enh;E015,H3K27ac_Enh;E055,H3K27ac_Enh;E056,H3K27ac_Enh;E059,H3K27ac_Enh;E061,H3K27ac_Enh;E062,H3K27ac_Enh;E087,H3K27ac_Enh;E096,H3K27ac_Enh;E105,H3K27ac_Enh;E111,H3K27ac_Enh;E022,H3K4me1_Enh;E058,H3K4me1_Enh;E079,H3K4me1_Enh;E105,H3K4me1_Enh;E113,H3K4me1_Enh	No	ESDR, SKIN, SPLN	No	ESDR, ESC	Yes	5 tissues	Yes	7 tissues	Foxo		LAMA5
rs13037253	20	60928724	3.84968e-05	LAMA5:RP11-157P1.5	00:00:00	ncRNA_intronic	4.66	4	2	E001,H3K4me1_Enh;E003,H3K4me1_Enh;E005,H3K4me1_Enh;E006,H3K4me1_Enh;E007,H3K4me1_Enh;E012,H3K4me1_Enh;E021,H3K4me1_Enh;E022,H3K4me1_Enh;E024,H3K4me1_Enh;E027,H3K4me1_Enh;E028,H3K4me1_Enh;E052,H3K4me1_Enh;E053,H3K4me1_Enh;E054,H3K4me1_Enh;E055,H3K4me1_Enh;E056,H3K4me1_Enh;E057,H3K4me1_Enh;E058,H3K4me1_Enh;E059,H3K4me1_Enh;E061,H3K4me1_Enh;E063,H3K4me1_Enh;E066,H3K4me1_Enh;E067,H3K4me1_Enh;E068,H3K…	Yes	10 tissues	Yes	14 tissues	Yes	17 tissues	Yes	15 tissues	HIF1,p300	POL2,HNF4A,HNF4G,P300,RXRA,SP1	RP11-157P1.5
rs13043914	20	60916010	0.000392026	LAMA5	0	intronic	4.743	5	4	E007,H3K9ac_Pro;E018,H3K9ac_Pro;E066,H3K9ac_Pro;E067,H3K9ac_Pro;E101,H3K9ac_Pro;E116,H3K9ac_Pro;E117,H3K9ac_Pro;E031,H3K4me1_Enh;E032,H3K4me1_Enh;E113,H3K4me1_Enh;E116,H3K4me1_Enh;E032,H3K27ac_Enh;E075,H3K27ac_Enh;E101,H3K27ac_Enh;E102,H3K27ac_Enh;E111,H3K27ac_Enh;E112,H3K27ac_Enh;E116,H3K27ac_Enh;E116,H3K4me3_Pro	No	BLD	Yes	7 tissues	No	BLD, SPLN	Yes	BLD, GI, THYM	Nkx2		LAMA5
rs1411300	20	6371974	0.0309106	CASC20	55395	intergenic	8.52	7	9										Mef2		55kb 5' of RP11-199O14.1
rs1570027	20	60968596	0.00321706	CABLES2	0	exonic	0.175	NA	3	E006,H3K4me1_Enh;E022,H3K4me1_Enh;E047,H3K4me1_Enh;E055,H3K4me1_Enh;E056,H3K4me1_Enh;E075,H3K4me1_Enh;E079,H3K4me1_Enh;E089,H3K4me1_Enh;E098,H3K4me1_Enh;E099,H3K4me1_Enh;E105,H3K4me1_Enh;E113,H3K4me1_Enh;E007,H3K9ac_Pro;E008,H3K9ac_Pro;E015,H3K9ac_Pro;E067,H3K9ac_Pro;E072,H3K9ac_Pro;E107,H3K9ac_Pro;E117,H3K9ac_Pro;E118,H3K9ac_Pro;E013,H3K27ac_Enh;E043,H3K27ac_Enh;E050,H3K27ac_Enh;E055,H3K27ac_Enh…	No	SKIN	No	6 tissues	Yes	10 tissues	No	6 tissues	AP-2,BHLHE40,NRSF,Pax-5,Rad21,Sin3Ak-20,TLX1::NFIC,Tgif1,YY1,ZBRK1,Zfx		CABLES2
rs1741635	20	60938197	5.43774e-06	LAMA5	0	intronic	1.293	5	2	E001,H3K4me1_Enh;E002,H3K4me1_Enh;E003,H3K4me1_Enh;E005,H3K4me1_Enh;E006,H3K4me1_Enh;E007,H3K4me1_Enh;E008,H3K4me1_Enh;E009,H3K4me1_Enh;E010,H3K4me1_Enh;E011,H3K4me1_Enh;E012,H3K4me1_Enh;E013,H3K4me1_Enh;E014,H3K4me1_Enh;E015,H3K4me1_Enh;E016,H3K4me1_Enh;E017,H3K4me1_Enh;E018,H3K4me1_Enh;E019,H3K4me1_Enh;E020,H3K4me1_Enh;E021,H3K4me1_Enh;E022,H3K4me1_Enh;E023,H3K4me1_Enh;E024,H3K4me1_Enh;E025,H3K…	Yes	13 tissues	Yes	15 tissues	Yes	19 tissues	Yes	19 tissues	ATF3,BDP1,CCNT2,CHD2,Egr-1,Irf,Klf4,Klf7,MAZ,MAZR,Myc,Pou2f2,SP1,SRF,Sp4,Spz1,TATA,UF1H3BETA,WT1,ZNF219,Zfp281,Zfp740,Zic		LAMA5
rs1741640	20	60932414	2.84817e-05	LAMA5	0	intronic	5.714	4	2	E001,H3K4me1_Enh;E002,H3K4me1_Enh;E003,H3K4me1_Enh;E005,H3K4me1_Enh;E006,H3K4me1_Enh;E009,H3K4me1_Enh;E010,H3K4me1_Enh;E011,H3K4me1_Enh;E012,H3K4me1_Enh;E013,H3K4me1_Enh;E014,H3K4me1_Enh;E015,H3K4me1_Enh;E016,H3K4me1_Enh;E017,H3K4me1_Enh;E018,H3K4me1_Enh;E021,H3K4me1_Enh;E022,H3K4me1_Enh;E023,H3K4me1_Enh;E024,H3K4me1_Enh;E025,H3K4me1_Enh;E026,H3K4me1_Enh;E027,H3K4me1_Enh;E028,H3K4me1_Enh;E032,H3K…	Yes	17 tissues	Yes	17 tissues	Yes	23 tissues	Yes	22 tissues	AP-1,NRSF	GR,POL2,POL24H8,CFOS,GATA2,GTF2F1,CCNT2,CMYC,HMGN3,TAL1,YY1,GATA1	LAMA5
rs189583	20	6376457	0.00252312	CASC20	50912	intergenic	14.45	3a	5	E001,H3K4me1_Enh;E002,H3K4me1_Enh;E014,H3K4me1_Enh;E015,H3K4me1_Enh;E016,H3K4me1_Enh;E018,H3K4me1_Enh;E019,H3K4me1_Enh;E020,H3K4me1_Enh;E024,H3K4me1_Enh;E028,H3K4me1_Enh;E049,H3K4me1_Enh;E058,H3K4me1_Enh;E110,H3K4me1_Enh;E119,H3K4me1_Enh;E127,H3K4me1_Enh;E003,H3K27ac_Enh;E013,H3K27ac_Enh					Yes	6 tissues	No	ESC, ESDR	Bcl6b,GCNF,STAT	CJUN	51kb 5' of RP11-199O14.1
rs2209763	20	6381747	0.00384707	CASC20	45622	intergenic	5.142	5	14	E007,H3K27ac_Enh;E102,H3K27ac_Enh;E013,H3K4me1_Enh;E058,H3K4me1_Enh;E028,H3K4me3_Pro;E096,H3K4me3_Pro	No	BRST, LNG			No	ESDR, SKIN	Yes	ESDR, GI	CACD,CEBPD,Myb		46kb 5' of RP11-199O14.1
rs2236200	20	60986019	0.0261874	RBBP8NL	0	exonic	19.56	NA	2	E002,H3K4me1_Enh;E003,H3K4me1_Enh;E005,H3K4me1_Enh;E006,H3K4me1_Enh;E007,H3K4me1_Enh;E009,H3K4me1_Enh;E012,H3K4me1_Enh;E014,H3K4me1_Enh;E022,H3K4me1_Enh;E024,H3K4me1_Enh;E027,H3K4me1_Enh;E032,H3K4me1_Enh;E034,H3K4me1_Enh;E036,H3K4me1_Enh;E040,H3K4me1_Enh;E041,H3K4me1_Enh;E043,H3K4me1_Enh;E044,H3K4me1_Enh;E046,H3K4me1_Enh;E050,H3K4me1_Enh;E051,H3K4me1_Enh;E055,H3K4me1_Enh;E056,H3K4me1_Enh;E058,H3K…	Yes	9 tissues	Yes	12 tissues	Yes	16 tissues	Yes	10 tissues	Irf,STAT,Tgif1,p300		C20orf151
rs2274933	20	60897488	0.0138967	LAMA5	0	exonic	0.733	NA	4	E006,H3K4me1_Enh;E022,H3K4me1_Enh;E024,H3K4me1_Enh;E056,H3K4me1_Enh;E058,H3K4me1_Enh;E059,H3K4me1_Enh;E079,H3K4me1_Enh;E094,H3K4me1_Enh;E096,H3K4me1_Enh;E105,H3K4me1_Enh;E113,H3K4me1_Enh;E114,H3K4me1_Enh;E117,H3K4me1_Enh;E006,H3K4me3_Pro;E056,H3K4me3_Pro;E058,H3K4me3_Pro;E113,H3K4me3_Pro;E007,H3K9ac_Pro;E015,H3K27ac_Enh;E055,H3K27ac_Enh;E059,H3K27ac_Enh;E061,H3K27ac_Enh;E076,H3K27ac_Enh;E079,H3K2…	No	ESDR, SKIN, SPLN	No	ESDR	Yes	9 tissues	Yes	6 tissues			LAMA5
rs2423149	20	6381216	0.00262239	CASC20	46153	intergenic	10.09	7	13	E096,H3K4me3_Pro;E102,H3K27ac_Enh	No	LNG					Yes	GI	Irf,NF-Y,TATA		46kb 5' of RP11-199O14.1
rs2423151	20	6383527	0.0985573	CASC20	43842	intergenic	1.989	7	14	E013,H3K27ac_Enh;E085,H3K27ac_Enh;E102,H3K27ac_Enh;E013,H3K4me1_Enh;E015,H3K4me1_Enh;E080,H3K4me1_Enh;E106,H3K4me1_Enh;E109,H3K4me1_Enh;E121,H3K4me1_Enh;E103,H3K9ac_Pro			Yes	GI	Yes	5 tissues	Yes	ESDR, GI	Nrf-2,SP2,Zbtb3		44kb 5' of RP11-199O14.1
rs2423156	20	6394652	0.0015212	CASC20	32717	intergenic	1.403	7	14										CEBPB,E2F,HLF,Hsf,Irf,NF-Y,SP1,SP2		33kb 5' of RP11-199O14.1
rs2423157	20	6396990	0.00184977	CASC20	30379	intergenic	3.409	6	5	E001,H3K4me1_Enh;E014,H3K4me1_Enh;E015,H3K4me1_Enh;E020,H3K4me1_Enh;E049,H3K4me1_Enh					No	ESC, IPSC, STRM					30kb 5' of RP11-199O14.1
rs2427291	20	60921324	2.80829e-06	LAMA5	0	intronic	1.335	2b	4	E003,H3K27ac_Enh;E005,H3K27ac_Enh;E056,H3K27ac_Enh;E061,H3K27ac_Enh;E075,H3K27ac_Enh;E076,H3K27ac_Enh;E096,H3K27ac_Enh;E101,H3K27ac_Enh;E103,H3K27ac_Enh;E105,H3K27ac_Enh;E106,H3K27ac_Enh;E111,H3K27ac_Enh;E113,H3K27ac_Enh;E114,H3K27ac_Enh;E117,H3K27ac_Enh;E005,H3K4me3_Pro;E007,H3K4me3_Pro;E022,H3K4me3_Pro;E056,H3K4me3_Pro;E094,H3K4me3_Pro;E113,H3K4me3_Pro;E117,H3K4me3_Pro;E006,H3K4me1_Enh;E017,H3K…	Yes	6 tissues	No	4 tissues	Yes	10 tissues	Yes	8 tissues	CAC-binding-protein,Klf7,SP2	POL2	LAMA5
rs2427292	20	60924107	8.61494e-05	LAMA5	0	intronic	1.929	6	4	E006,H3K27ac_Enh;E076,H3K27ac_Enh;E079,H3K27ac_Enh;E087,H3K27ac_Enh;E103,H3K27ac_Enh;E105,H3K27ac_Enh;E111,H3K27ac_Enh;E114,H3K27ac_Enh;E117,H3K27ac_Enh;E007,H3K9ac_Pro;E096,H3K4me1_Enh;E117,H3K4me1_Enh;E127,H3K4me1_Enh;E114,H3K4me3_Pro;E117,H3K4me3_Pro	No	LNG, CRVX	No	ESDR	No	LNG, CRVX, SKIN	Yes	6 tissues	AP-1,CTCF,ERalpha-a,Myf,RXRA		LAMA5
rs2427293	20	60925859	0.000271143	LAMA5	0	intronic	3.9	1b	2	E004,H3K27ac_Enh;E005,H3K27ac_Enh;E006,H3K27ac_Enh;E013,H3K27ac_Enh;E014,H3K27ac_Enh;E015,H3K27ac_Enh;E020,H3K27ac_Enh;E021,H3K27ac_Enh;E022,H3K27ac_Enh;E055,H3K27ac_Enh;E056,H3K27ac_Enh;E058,H3K27ac_Enh;E059,H3K27ac_Enh;E065,H3K27ac_Enh;E066,H3K27ac_Enh;E069,H3K27ac_Enh;E071,H3K27ac_Enh;E074,H3K27ac_Enh;E075,H3K27ac_Enh;E076,H3K27ac_Enh;E079,H3K27ac_Enh;E084,H3K27ac_Enh;E085,H3K27ac_Enh;E087,H3K…	Yes	8 tissues	Yes	11 tissues	Yes	15 tissues	Yes	15 tissues	E2A,HEN1,Myf,NF-E2,NRSF,STAT,TR4,WT1	GR,CTCF	LAMA5
rs2427294	20	60927257	2.0489e-05	LAMA5	0	intronic	8.739	4	1	E003,H3K27ac_Enh;E013,H3K27ac_Enh;E020,H3K27ac_Enh;E022,H3K27ac_Enh;E055,H3K27ac_Enh;E056,H3K27ac_Enh;E058,H3K27ac_Enh;E065,H3K27ac_Enh;E066,H3K27ac_Enh;E067,H3K27ac_Enh;E069,H3K27ac_Enh;E071,H3K27ac_Enh;E072,H3K27ac_Enh;E073,H3K27ac_Enh;E074,H3K27ac_Enh;E075,H3K27ac_Enh;E076,H3K27ac_Enh;E079,H3K27ac_Enh;E087,H3K27ac_Enh;E092,H3K27ac_Enh;E095,H3K27ac_Enh;E096,H3K27ac_Enh;E098,H3K27ac_Enh;E099,H3K…	Yes	7 tissues	Yes	11 tissues	Yes	15 tissues	Yes	15 tissues			LAMA5
rs2427295	20	60927431	1.67053e-05	LAMA5	0	intronic	1.86	2b	1	E003,H3K27ac_Enh;E013,H3K27ac_Enh;E020,H3K27ac_Enh;E022,H3K27ac_Enh;E055,H3K27ac_Enh;E056,H3K27ac_Enh;E058,H3K27ac_Enh;E065,H3K27ac_Enh;E066,H3K27ac_Enh;E067,H3K27ac_Enh;E068,H3K27ac_Enh;E069,H3K27ac_Enh;E071,H3K27ac_Enh;E072,H3K27ac_Enh;E073,H3K27ac_Enh;E074,H3K27ac_Enh;E075,H3K27ac_Enh;E076,H3K27ac_Enh;E079,H3K27ac_Enh;E087,H3K27ac_Enh;E092,H3K27ac_Enh;E095,H3K27ac_Enh;E096,H3K27ac_Enh;E098,H3K…	Yes	7 tissues	Yes	12 tissues	Yes	16 tissues	Yes	16 tissues	CCNT2,CHD2,E2F,Ets,MAZR,Nrf1,SETDB1,STAT,WT1,YY1,ZBTB33,Zfp281,Znf143,p300		LAMA5
rs2427296	20	60927475	1.42273e-05	LAMA5	0	intronic	1.79	2b	1	E003,H3K27ac_Enh;E013,H3K27ac_Enh;E020,H3K27ac_Enh;E022,H3K27ac_Enh;E055,H3K27ac_Enh;E056,H3K27ac_Enh;E058,H3K27ac_Enh;E065,H3K27ac_Enh;E066,H3K27ac_Enh;E067,H3K27ac_Enh;E068,H3K27ac_Enh;E069,H3K27ac_Enh;E071,H3K27ac_Enh;E072,H3K27ac_Enh;E073,H3K27ac_Enh;E074,H3K27ac_Enh;E075,H3K27ac_Enh;E076,H3K27ac_Enh;E079,H3K27ac_Enh;E087,H3K27ac_Enh;E092,H3K27ac_Enh;E095,H3K27ac_Enh;E096,H3K27ac_Enh;E098,H3K…	Yes	8 tissues	Yes	12 tissues	Yes	16 tissues	Yes	16 tissues	ELF1,ERalpha-a,Egr-1,GR,Hic1,NRSF,PU.1,Znf143		LAMA5
rs2427308	20	60969451	0.00478679	CABLES2	0	intronic	1.804	5	4	E002,H3K9ac_Pro;E006,H3K9ac_Pro;E007,H3K9ac_Pro;E008,H3K9ac_Pro;E015,H3K9ac_Pro;E018,H3K9ac_Pro;E049,H3K9ac_Pro;E072,H3K9ac_Pro;E117,H3K9ac_Pro;E118,H3K9ac_Pro;E006,H3K4me1_Enh;E022,H3K4me1_Enh;E055,H3K4me1_Enh;E056,H3K4me1_Enh;E089,H3K4me1_Enh;E099,H3K4me1_Enh;E105,H3K4me1_Enh;E113,H3K4me1_Enh;E013,H3K27ac_Enh;E043,H3K27ac_Enh;E050,H3K27ac_Enh;E055,H3K27ac_Enh;E056,H3K27ac_Enh;E059,H3K27ac_Enh;E…	No	SKIN, PLCNT, SPLN	No	7 tissues	No	7 tissues	No	5 tissues	CHD2,E2F,SETDB1,ZBTB7A		CABLES2
rs2427312	20	60970591	7.24851e-06	CABLES2	0	intronic	0.329	3a	4	E002,H3K9ac_Pro;E006,H3K9ac_Pro;E007,H3K9ac_Pro;E008,H3K9ac_Pro;E015,H3K9ac_Pro;E018,H3K9ac_Pro;E049,H3K9ac_Pro;E072,H3K9ac_Pro;E118,H3K9ac_Pro;E005,H3K4me3_Pro;E055,H3K4me3_Pro;E056,H3K4me3_Pro;E059,H3K4me3_Pro;E099,H3K4me3_Pro;E113,H3K4me3_Pro;E006,H3K4me1_Enh;E022,H3K4me1_Enh;E055,H3K4me1_Enh;E056,H3K4me1_Enh;E098,H3K4me1_Enh;E099,H3K4me1_Enh;E013,H3K27ac_Enh;E055,H3K27ac_Enh;E056,H3K27ac_Enh;…	No	4 tissues	No	6 tissues	No	5 tissues	No	5 tissues	AP-2,BCL,BHLHE40,E2F,HEY1,SRF,Znf143,p300		CABLES2
rs2427320	20	60976723	0.000456241	CABLES2	0	intronic	4.074	3a	4	E001,H3K4me1_Enh;E006,H3K4me1_Enh;E007,H3K4me1_Enh;E021,H3K4me1_Enh;E022,H3K4me1_Enh;E024,H3K4me1_Enh;E031,H3K4me1_Enh;E032,H3K4me1_Enh;E034,H3K4me1_Enh;E039,H3K4me1_Enh;E055,H3K4me1_Enh;E056,H3K4me1_Enh;E058,H3K4me1_Enh;E059,H3K4me1_Enh;E061,H3K4me1_Enh;E067,H3K4me1_Enh;E073,H3K4me1_Enh;E075,H3K4me1_Enh;E079,H3K4me1_Enh;E082,H3K4me1_Enh;E083,H3K4me1_Enh;E085,H3K4me1_Enh;E089,H3K4me1_Enh;E090,H3K…	Yes	6 tissues	No	7 tissues	Yes	11 tissues	No	5 tissues	E2A,NRSF,Nanog		CABLES2
rs2876032	20	6399494	0.00283239	CASC20	27875	intergenic	1.833	4	5	E001,H3K4me1_Enh;E002,H3K4me1_Enh;E014,H3K4me1_Enh;E015,H3K4me1_Enh;E016,H3K4me1_Enh;E017,H3K4me1_Enh;E020,H3K4me1_Enh;E028,H3K4me1_Enh;E049,H3K4me1_Enh;E122,H3K4me1_Enh;E014,H3K27ac_Enh					No	6 tissues	No	ESC	GR,Pou3f2,Pou4f3	MEF2C	28kb 5' of RP11-199O14.1
rs355525	20	6396379	0.00216119	CASC20	30990	intergenic	2.354	NA	5	E001,H3K4me1_Enh;E020,H3K4me1_Enh					No	ESC, IPSC			Pou1f1		31kb 5' of RP11-199O14.1
rs355526	20	6388401	0.00184977	CASC20	38968	intergenic	0.135	NA	7	E017,H3K27ac_Enh;E017,H3K4me1_Enh;E028,H3K4me1_Enh;E058,H3K4me1_Enh					No	LNG, BRST, SKIN	No	LNG	NRSF,PLAG1,Zfx		39kb 5' of RP11-199O14.1
rs355527	20	6388068	0.00184977	CASC20	39301	intergenic	1.957	NA	7	E017,H3K27ac_Enh;E017,H3K4me1_Enh;E028,H3K4me1_Enh;E057,H3K4me1_Enh;E058,H3K4me1_Enh					No	LNG, BRST, SKIN	No	LNG	Foxa,Foxc1,Foxk1,Foxl1,NF-Y,Pou1f1,Pou3f3		39kb 5' of RP11-199O14.1
rs355528	20	6376017	0.0170544	CASC20	51352	intergenic	0.943	6	5	E002,H3K4me1_Enh;E015,H3K4me1_Enh;E018,H3K4me1_Enh;E019,H3K4me1_Enh;E020,H3K4me1_Enh;E049,H3K4me1_Enh;E110,H3K4me1_Enh					Yes	4 tissues			Irf,TATA,p300		51kb 5' of RP11-199O14.1
rs355529	20	6374388	0.0385513	CASC20	52981	intergenic	1.792	6	5	E001,H3K4me1_Enh;E002,H3K4me1_Enh;E015,H3K4me1_Enh;E016,H3K4me1_Enh;E018,H3K4me1_Enh;E020,H3K4me1_Enh;E047,H3K4me3_Pro	No	BLD			No	ESC, IPSC					53kb 5' of RP11-199O14.1
rs355530	20	6374170	0.0342547	CASC20	53199	intergenic	1.589	NA	5	E001,H3K4me1_Enh;E002,H3K4me1_Enh;E015,H3K4me1_Enh;E016,H3K4me1_Enh;E018,H3K4me1_Enh;E020,H3K4me1_Enh					No	ESC, IPSC			Fox		53kb 5' of RP11-199O14.1
rs355531	20	6373935	0.0464057	CASC20	53434	intergenic	0.051	NA	7	E001,H3K4me1_Enh;E002,H3K4me1_Enh;E015,H3K4me1_Enh;E016,H3K4me1_Enh;E020,H3K4me1_Enh					No	ESC, IPSC			E2F,Lhx4,Pax-4,Pou2f2,Pou5f1		53kb 5' of RP11-199O14.1
rs355533	20	6373187	0.0366677	CASC20	54182	intergenic	5.028	NA	9										Elf3		54kb 5' of RP11-199O14.1
rs373038	20	6380637	0.00262239	CASC20	46732	intergenic	0.82	6	14	E096,H3K4me3_Pro	No	LNG							EWSR1-FLI1,GR		47kb 5' of RP11-199O14.1
rs3810550	20	60912117	0.00568649	LAMA5	0	intronic	1.981	1f	3	E005,H3K4me3_Pro;E006,H3K4me3_Pro;E007,H3K4me3_Pro;E022,H3K4me3_Pro;E032,H3K4me3_Pro;E056,H3K4me3_Pro;E073,H3K4me3_Pro;E075,H3K4me3_Pro;E077,H3K4me3_Pro;E094,H3K4me3_Pro;E108,H3K4me3_Pro;E113,H3K4me3_Pro;E006,H3K4me1_Enh;E007,H3K4me1_Enh;E022,H3K4me1_Enh;E031,H3K4me1_Enh;E032,H3K4me1_Enh;E034,H3K4me1_Enh;E046,H3K4me1_Enh;E050,H3K4me1_Enh;E056,H3K4me1_Enh;E069,H3K4me1_Enh;E072,H3K4me1_Enh;E073,H3K…	Yes	8 tissues	Yes	5 tissues	Yes	10 tissues	Yes	10 tissues	AP-1,Myf	POL2	LAMA5
rs384409	20	6377334	0.00242749	CASC20	50035	intergenic	0.045	6	5	E001,H3K4me1_Enh;E014,H3K4me1_Enh;E015,H3K4me1_Enh;E016,H3K4me1_Enh;E018,H3K4me1_Enh;E019,H3K4me1_Enh;E020,H3K4me1_Enh;E024,H3K4me1_Enh;E028,H3K4me1_Enh;E049,H3K4me1_Enh;E020,H3K4me3_Pro;E047,H3K9ac_Pro	No	IPSC	No	BLD	No	4 tissues			Cdx2,Dbx1,Evi-1,GATA,Hoxc9,Lhx3,TCF11::MafG,p300		50kb 5' of RP11-199O14.1
rs419165	20	6377085	0.00233538	CASC20	50284	intergenic	0.3	6	5	E001,H3K4me1_Enh;E014,H3K4me1_Enh;E015,H3K4me1_Enh;E016,H3K4me1_Enh;E018,H3K4me1_Enh;E019,H3K4me1_Enh;E020,H3K4me1_Enh;E024,H3K4me1_Enh;E028,H3K4me1_Enh;E049,H3K4me1_Enh;E013,H3K27ac_Enh;E020,H3K4me3_Pro;E047,H3K9ac_Pro	No	IPSC	No	BLD	No	4 tissues	No	ESDR	GR		50kb 5' of RP11-199O14.1
rs426027	20	6377396	0.00242749	CASC20	49973	intergenic	0.153	6	5	E001,H3K4me1_Enh;E003,H3K4me1_Enh;E014,H3K4me1_Enh;E015,H3K4me1_Enh;E016,H3K4me1_Enh;E018,H3K4me1_Enh;E019,H3K4me1_Enh;E020,H3K4me1_Enh;E024,H3K4me1_Enh;E028,H3K4me1_Enh;E049,H3K4me1_Enh;E020,H3K4me3_Pro;E047,H3K9ac_Pro	No	IPSC	No	BLD	No	4 tissues			En-1,T3R		50kb 5' of RP11-199O14.1
rs431755	20	6377542	0.00242749	CASC20	49827	intergenic	3.521	6	5	E001,H3K4me1_Enh;E003,H3K4me1_Enh;E004,H3K4me1_Enh;E014,H3K4me1_Enh;E015,H3K4me1_Enh;E016,H3K4me1_Enh;E018,H3K4me1_Enh;E019,H3K4me1_Enh;E020,H3K4me1_Enh;E024,H3K4me1_Enh;E049,H3K4me1_Enh;E003,H3K27ac_Enh;E020,H3K4me3_Pro;E047,H3K9ac_Pro	No	IPSC	No	BLD	No	4 tissues	No	ESC			50kb 5' of RP11-199O14.1
rs432106	20	6377904	0.00283239	CASC20	49465	intergenic	1.097	3a	5	E001,H3K4me1_Enh;E003,H3K4me1_Enh;E004,H3K4me1_Enh;E014,H3K4me1_Enh;E015,H3K4me1_Enh;E016,H3K4me1_Enh;E018,H3K4me1_Enh;E019,H3K4me1_Enh;E020,H3K4me1_Enh;E022,H3K4me1_Enh;E024,H3K4me1_Enh;E049,H3K4me1_Enh;E003,H3K27ac_Enh;E014,H3K4me3_Pro;E020,H3K4me3_Pro;E047,H3K9ac_Pro	No	ESC, IPSC	No	BLD	No	4 tissues	No	ESC	DMRT7,Foxd3		49kb 5' of RP11-199O14.1
rs432266	20	6377965	0.00272543	CASC20	49404	intergenic	3.056	3a	5	E001,H3K4me1_Enh;E003,H3K4me1_Enh;E004,H3K4me1_Enh;E014,H3K4me1_Enh;E015,H3K4me1_Enh;E016,H3K4me1_Enh;E018,H3K4me1_Enh;E019,H3K4me1_Enh;E020,H3K4me1_Enh;E022,H3K4me1_Enh;E024,H3K4me1_Enh;E049,H3K4me1_Enh;E003,H3K27ac_Enh;E014,H3K4me3_Pro;E020,H3K4me3_Pro;E047,H3K9ac_Pro	No	ESC, IPSC	No	BLD	No	4 tissues	No	ESC	ATF3,HEN1,Myc,Pou2f2,SREBP,Sin3Ak-20		49kb 5' of RP11-199O14.1
rs432277	20	6377979	0.00283239	CASC20	49390	intergenic	6.132	4	5	E001,H3K4me1_Enh;E003,H3K4me1_Enh;E004,H3K4me1_Enh;E014,H3K4me1_Enh;E015,H3K4me1_Enh;E016,H3K4me1_Enh;E018,H3K4me1_Enh;E019,H3K4me1_Enh;E020,H3K4me1_Enh;E022,H3K4me1_Enh;E024,H3K4me1_Enh;E049,H3K4me1_Enh;E003,H3K27ac_Enh;E014,H3K4me3_Pro;E020,H3K4me3_Pro;E047,H3K9ac_Pro	No	ESC, IPSC	No	BLD	No	4 tissues	No	ESC	HEN1,NF-AT1,Smad4		49kb 5' of RP11-199O14.1
rs433414	20	6380246	0.00262239	CASC20	47123	intergenic	2.735	6	14	E096,H3K4me3_Pro	No	LNG							Crx,Obox6,Pitx2		47kb 5' of RP11-199O14.1
rs437708	20	6378673	0.00272543	CASC20	48696	intergenic	0.091	6	7	E001,H3K4me1_Enh;E003,H3K4me1_Enh;E004,H3K4me1_Enh;E014,H3K4me1_Enh;E015,H3K4me1_Enh;E018,H3K4me1_Enh;E019,H3K4me1_Enh;E020,H3K4me1_Enh;E024,H3K4me1_Enh;E003,H3K27ac_Enh;E014,H3K4me3_Pro	No	ESC			No	ESC, ESDR, IPSC	No	ESC	AP-1,CDP		49kb 5' of RP11-199O14.1
rs438009	20	6378890	0.00272543	CASC20	48479	intergenic	3.132	7	9	E001,H3K4me1_Enh;E004,H3K4me1_Enh;E014,H3K4me1_Enh;E015,H3K4me1_Enh;E018,H3K4me1_Enh;E019,H3K4me1_Enh;E020,H3K4me1_Enh;E024,H3K4me1_Enh;E014,H3K4me3_Pro	No	ESC			No	ESC, ESDR, IPSC			AP-1,Hic1		48kb 5' of RP11-199O14.1
rs438030	20	6378672	0.00272543	CASC20	48697	intergenic	4.087	6	7	E001,H3K4me1_Enh;E003,H3K4me1_Enh;E004,H3K4me1_Enh;E014,H3K4me1_Enh;E015,H3K4me1_Enh;E018,H3K4me1_Enh;E019,H3K4me1_Enh;E020,H3K4me1_Enh;E024,H3K4me1_Enh;E003,H3K27ac_Enh;E014,H3K4me3_Pro	No	ESC			No	ESC, ESDR, IPSC	No	ESC	AIRE,AP-1,CDP		49kb 5' of RP11-199O14.1
rs438945	20	6395353	0.00184977	CASC20	32016	intergenic	0.581	7	5	E020,H3K4me1_Enh;E024,H3K4me3_Pro	No	ESC			No	IPSC					32kb 5' of RP11-199O14.1
rs441147	20	6378180	0.00283239	CASC20	49189	intergenic	1.231	6	7	E001,H3K4me1_Enh;E003,H3K4me1_Enh;E004,H3K4me1_Enh;E008,H3K4me1_Enh;E014,H3K4me1_Enh;E015,H3K4me1_Enh;E016,H3K4me1_Enh;E018,H3K4me1_Enh;E019,H3K4me1_Enh;E020,H3K4me1_Enh;E022,H3K4me1_Enh;E024,H3K4me1_Enh;E003,H3K27ac_Enh;E003,H3K9ac_Pro;E014,H3K4me3_Pro;E020,H3K4me3_Pro	No	ESC, IPSC	No	ESC	No	ESC, ESDR, IPSC	No	ESC	BCL,CCNT2,Cdx,GATA,HDAC2,HMGN3,Lmo2-complex,SRF		49kb 5' of RP11-199O14.1
rs445074	20	6378809	0.00283239	CASC20	48560	intergenic	5.379	7	9	E001,H3K4me1_Enh;E003,H3K4me1_Enh;E004,H3K4me1_Enh;E014,H3K4me1_Enh;E015,H3K4me1_Enh;E018,H3K4me1_Enh;E019,H3K4me1_Enh;E020,H3K4me1_Enh;E024,H3K4me1_Enh;E014,H3K4me3_Pro	No	ESC			No	ESC, ESDR, IPSC			AP-1,Hsf,Maf,Mef2,PTF1-beta,STAT		49kb 5' of RP11-199O14.1
rs445218	20	6378912	0.00272543	CASC20	48457	intergenic	3.229	7	9	E001,H3K4me1_Enh;E004,H3K4me1_Enh;E014,H3K4me1_Enh;E015,H3K4me1_Enh;E018,H3K4me1_Enh;E019,H3K4me1_Enh;E020,H3K4me1_Enh;E024,H3K4me1_Enh;E014,H3K4me3_Pro	No	ESC			No	ESC, ESDR, IPSC			Ets,NRSF,Pax-6,Sin3Ak-20,Znf143		48kb 5' of RP11-199O14.1
rs453114	20	6379635	0.00252312	CASC20	47734	intergenic	1.032	7	14	E020,H3K4me1_Enh					No	IPSC			AP-1,Foxj1,TFE		48kb 5' of RP11-199O14.1
rs477859	20	60937597	9.45498e-06	LAMA5	0	exonic	9.235	3a	2	E001,H3K4me1_Enh;E002,H3K4me1_Enh;E003,H3K4me1_Enh;E005,H3K4me1_Enh;E006,H3K4me1_Enh;E007,H3K4me1_Enh;E008,H3K4me1_Enh;E009,H3K4me1_Enh;E010,H3K4me1_Enh;E011,H3K4me1_Enh;E012,H3K4me1_Enh;E013,H3K4me1_Enh;E014,H3K4me1_Enh;E015,H3K4me1_Enh;E016,H3K4me1_Enh;E017,H3K4me1_Enh;E018,H3K4me1_Enh;E019,H3K4me1_Enh;E020,H3K4me1_Enh;E021,H3K4me1_Enh;E022,H3K4me1_Enh;E024,H3K4me1_Enh;E025,H3K4me1_Enh;E027,H3K…	Yes	13 tissues	Yes	14 tissues	Yes	18 tissues	Yes	18 tissues	E2A	CEBPB	LAMA5
rs542134	20	6380036	0.00272543	CASC20	47333	intergenic	2.666	7	14												47kb 5' of RP11-199O14.1
rs6038479	20	6383303	0.00124953	CASC20	44066	intergenic	1.411	7	14	E013,H3K27ac_Enh;E017,H3K27ac_Enh;E085,H3K27ac_Enh;E102,H3K27ac_Enh;E013,H3K4me1_Enh;E015,H3K4me1_Enh;E080,H3K4me1_Enh;E088,H3K4me1_Enh;E109,H3K4me1_Enh;E121,H3K4me1_Enh;E103,H3K9ac_Pro			Yes	GI	Yes	6 tissues	Yes	ESDR, LNG, GI	COMP1,ZEB1		44kb 5' of RP11-199O14.1
rs6061235	20	60978524	0.000649749	CABLES2	0	intronic	0.626	2b	2	E005,H3K4me1_Enh;E006,H3K4me1_Enh;E022,H3K4me1_Enh;E025,H3K4me1_Enh;E034,H3K4me1_Enh;E037,H3K4me1_Enh;E041,H3K4me1_Enh;E042,H3K4me1_Enh;E043,H3K4me1_Enh;E045,H3K4me1_Enh;E047,H3K4me1_Enh;E055,H3K4me1_Enh;E056,H3K4me1_Enh;E058,H3K4me1_Enh;E059,H3K4me1_Enh;E061,H3K4me1_Enh;E062,H3K4me1_Enh;E067,H3K4me1_Enh;E070,H3K4me1_Enh;E072,H3K4me1_Enh;E073,H3K4me1_Enh;E074,H3K4me1_Enh;E075,H3K4me1_Enh;E077,H3K…	Yes	7 tissues	Yes	13 tissues	Yes	13 tissues	Yes	6 tissues	GR,p300	CTCF	CABLES2
rs6061512	20	60976929	0.000489813	CABLES2	0	intronic	1.097	4	3	E001,H3K4me1_Enh;E006,H3K4me1_Enh;E007,H3K4me1_Enh;E022,H3K4me1_Enh;E024,H3K4me1_Enh;E031,H3K4me1_Enh;E032,H3K4me1_Enh;E034,H3K4me1_Enh;E039,H3K4me1_Enh;E055,H3K4me1_Enh;E056,H3K4me1_Enh;E058,H3K4me1_Enh;E059,H3K4me1_Enh;E061,H3K4me1_Enh;E067,H3K4me1_Enh;E073,H3K4me1_Enh;E075,H3K4me1_Enh;E079,H3K4me1_Enh;E080,H3K4me1_Enh;E082,H3K4me1_Enh;E083,H3K4me1_Enh;E085,H3K4me1_Enh;E089,H3K4me1_Enh;E090,H3K…	Yes	7 tissues	No	8 tissues	Yes	12 tissues	No	5 tissues			CABLES2
rs6066825	20	47340117	4.64109e-07	PREX1	0	intronic	11.6	4	2	E001,H3K4me1_Enh;E002,H3K4me1_Enh;E003,H3K4me1_Enh;E005,H3K4me1_Enh;E006,H3K4me1_Enh;E009,H3K4me1_Enh;E010,H3K4me1_Enh;E011,H3K4me1_Enh;E012,H3K4me1_Enh;E013,H3K4me1_Enh;E014,H3K4me1_Enh;E015,H3K4me1_Enh;E017,H3K4me1_Enh;E018,H3K4me1_Enh;E019,H3K4me1_Enh;E020,H3K4me1_Enh;E021,H3K4me1_Enh;E022,H3K4me1_Enh;E024,H3K4me1_Enh;E026,H3K4me1_Enh;E029,H3K4me1_Enh;E030,H3K4me1_Enh;E031,H3K4me1_Enh;E032,H3K…	Yes	9 tissues	Yes	14 tissues	Yes	22 tissues	Yes	18 tissues	AP-4,Foxj1,LBP-1,RFX5,RP58	FOXA1,FOXA2,CMYC	PREX1
rs6085539	20	6381804	0.00370324	CASC20	45565	intergenic	4.793	5	14	E007,H3K27ac_Enh;E102,H3K27ac_Enh;E013,H3K4me1_Enh;E058,H3K4me1_Enh;E121,H3K4me1_Enh;E028,H3K4me3_Pro;E096,H3K4me3_Pro	No	BRST, LNG			No	ESDR, SKIN, MUS	Yes	ESDR, GI	DMRT1,DMRT2,DMRT7,Ik-1,THAP1		46kb 5' of RP11-199O14.1
rs6085542	20	6382668	0.00129979	CASC20	44701	intergenic	6.057	5	7	E013,H3K27ac_Enh;E017,H3K27ac_Enh;E085,H3K27ac_Enh;E102,H3K27ac_Enh;E013,H3K4me1_Enh;E015,H3K4me1_Enh;E017,H3K4me1_Enh;E049,H3K4me1_Enh;E058,H3K4me1_Enh;E080,H3K4me1_Enh;E088,H3K4me1_Enh;E109,H3K4me1_Enh;E121,H3K4me1_Enh;E015,H3K9ac_Pro;E017,H3K9ac_Pro;E096,H3K4me3_Pro	No	LNG	No	ESC, LNG	Yes	8 tissues	Yes	ESDR, LNG, GI	NF-AT1		45kb 5' of RP11-199O14.1
rs6117251	20	6406440	0.001889	CASC20	20929	intergenic	17.89	5	14	E027,H3K9ac_Pro			No	BRST					Hand1		21kb 5' of RP11-199O14.1
rs6121558	20	60961365	0.000214592	RPS21	806	upstream	8.867	4	1	E001,H3K4me3_Pro;E002,H3K4me3_Pro;E003,H3K4me3_Pro;E004,H3K4me3_Pro;E005,H3K4me3_Pro;E006,H3K4me3_Pro;E007,H3K4me3_Pro;E008,H3K4me3_Pro;E009,H3K4me3_Pro;E010,H3K4me3_Pro;E011,H3K4me3_Pro;E012,H3K4me3_Pro;E013,H3K4me3_Pro;E014,H3K4me3_Pro;E015,H3K4me3_Pro;E016,H3K4me3_Pro;E017,H3K4me3_Pro;E018,H3K4me3_Pro;E019,H3K4me3_Pro;E020,H3K4me3_Pro;E021,H3K4me3_Pro;E022,H3K4me3_Pro;E023,H3K4me3_Pro;E024,H3K…	Yes	24 tissues	Yes	18 tissues	Yes	23 tissues	Yes	23 tissues	DMRT4,YY1	INI1,ZBTB7A	739bp 5' of RPS21
rs6142735	20	60918087	0.000695797	LAMA5	0	intronic	5.607	1b	4	E007,H3K9ac_Pro;E117,H3K9ac_Pro;E017,H3K4me1_Enh;E066,H3K4me1_Enh;E076,H3K4me1_Enh;E077,H3K4me1_Enh;E078,H3K4me1_Enh;E092,H3K4me1_Enh;E118,H3K4me1_Enh;E061,H3K27ac_Enh;E066,H3K27ac_Enh;E075,H3K27ac_Enh;E076,H3K27ac_Enh;E101,H3K27ac_Enh;E103,H3K27ac_Enh;E109,H3K27ac_Enh;E111,H3K27ac_Enh;E117,H3K27ac_Enh			No	ESDR, CRVX	Yes	LNG, LIV, GI	Yes	4 tissues	Crx,Gsc,Myc,Obox3,Pitx3	FOXA1,FOXA2,HNF4A,SP1	LAMA5
rs6142736	20	60919652	0.00056173	LAMA5	0	intronic	0.034	7	4	E006,H3K27ac_Enh;E061,H3K27ac_Enh;E066,H3K27ac_Enh;E075,H3K27ac_Enh;E076,H3K27ac_Enh;E096,H3K27ac_Enh;E101,H3K27ac_Enh;E103,H3K27ac_Enh;E106,H3K27ac_Enh;E109,H3K27ac_Enh;E111,H3K27ac_Enh;E117,H3K27ac_Enh;E006,H3K4me1_Enh;E017,H3K4me1_Enh;E061,H3K4me1_Enh;E077,H3K4me1_Enh;E114,H3K4me1_Enh;E118,H3K4me1_Enh;E007,H3K9ac_Pro;E117,H3K9ac_Pro;E106,H3K4me3_Pro	Yes	GI	No	ESDR, CRVX	Yes	5 tissues	Yes	6 tissues			LAMA5
rs6142737	20	60919800	0.00056173	LAMA5	0	intronic	3.996	5	4	E006,H3K27ac_Enh;E061,H3K27ac_Enh;E066,H3K27ac_Enh;E075,H3K27ac_Enh;E076,H3K27ac_Enh;E096,H3K27ac_Enh;E101,H3K27ac_Enh;E103,H3K27ac_Enh;E106,H3K27ac_Enh;E109,H3K27ac_Enh;E111,H3K27ac_Enh;E117,H3K27ac_Enh;E006,H3K4me1_Enh;E017,H3K4me1_Enh;E061,H3K4me1_Enh;E077,H3K4me1_Enh;E114,H3K4me1_Enh;E118,H3K4me1_Enh;E007,H3K9ac_Pro;E017,H3K9ac_Pro;E117,H3K9ac_Pro;E106,H3K4me3_Pro	Yes	GI	No	ESDR, LNG, CRVX	Yes	5 tissues	Yes	6 tissues	Hic1,Pax-4		LAMA5
rs6142738	20	60919960	0.00056173	LAMA5	0	intronic	5.555	1f	4	E006,H3K27ac_Enh;E061,H3K27ac_Enh;E066,H3K27ac_Enh;E075,H3K27ac_Enh;E076,H3K27ac_Enh;E096,H3K27ac_Enh;E101,H3K27ac_Enh;E103,H3K27ac_Enh;E106,H3K27ac_Enh;E109,H3K27ac_Enh;E111,H3K27ac_Enh;E117,H3K27ac_Enh;E006,H3K4me1_Enh;E017,H3K4me1_Enh;E049,H3K4me1_Enh;E061,H3K4me1_Enh;E077,H3K4me1_Enh;E114,H3K4me1_Enh;E118,H3K4me1_Enh;E007,H3K9ac_Pro;E017,H3K9ac_Pro;E117,H3K9ac_Pro;E106,H3K4me3_Pro	Yes	GI	No	ESDR, LNG, CRVX	Yes	6 tissues	Yes	6 tissues	Gfi1,Pitx2,Zfp410,p300	FOXA1	LAMA5
rs6143021	20	60897772	0.0534775	LAMA5	0	exonic	0.529	5	4	E006,H3K4me1_Enh;E022,H3K4me1_Enh;E024,H3K4me1_Enh;E056,H3K4me1_Enh;E058,H3K4me1_Enh;E059,H3K4me1_Enh;E079,H3K4me1_Enh;E094,H3K4me1_Enh;E096,H3K4me1_Enh;E105,H3K4me1_Enh;E113,H3K4me1_Enh;E114,H3K4me1_Enh;E117,H3K4me1_Enh;E006,H3K4me3_Pro;E056,H3K4me3_Pro;E058,H3K4me3_Pro;E105,H3K4me3_Pro;E113,H3K4me3_Pro;E007,H3K9ac_Pro;E015,H3K27ac_Enh;E055,H3K27ac_Enh;E059,H3K27ac_Enh;E079,H3K27ac_Enh;E087,H3K2…	No	4 tissues	No	ESDR	Yes	9 tissues	Yes	7 tissues	BCL,BHLHE40,CTCF,HEY1,MOVO-B,NRSF,Nanog,Rad21		LAMA5
rs6143024	20	60914229	0.0165405	LAMA5	0	intronic	2.603	5	4	E007,H3K9ac_Pro;E016,H3K9ac_Pro;E018,H3K9ac_Pro;E101,H3K9ac_Pro;E116,H3K9ac_Pro;E029,H3K4me1_Enh;E031,H3K4me1_Enh;E032,H3K4me1_Enh;E046,H3K4me1_Enh;E077,H3K4me1_Enh;E116,H3K4me1_Enh;E124,H3K4me1_Enh;E032,H3K27ac_Enh;E046,H3K27ac_Enh;E059,H3K27ac_Enh;E075,H3K27ac_Enh;E076,H3K27ac_Enh;E101,H3K27ac_Enh;E102,H3K27ac_Enh;E105,H3K27ac_Enh;E109,H3K27ac_Enh;E111,H3K27ac_Enh;E113,H3K27ac_Enh;E116,H3K27ac_…	Yes	BLD, SKIN, GI	Yes	5 tissues	Yes	BLD, GI	Yes	5 tissues	Foxp1,HDAC2,Pou3f2,Sox,p300		LAMA5
rs6143025	20	60914451	0.0187547	LAMA5	0	intronic	2.79	7	4	E007,H3K9ac_Pro;E016,H3K9ac_Pro;E018,H3K9ac_Pro;E067,H3K9ac_Pro;E101,H3K9ac_Pro;E116,H3K9ac_Pro;E029,H3K4me1_Enh;E031,H3K4me1_Enh;E032,H3K4me1_Enh;E046,H3K4me1_Enh;E050,H3K4me1_Enh;E077,H3K4me1_Enh;E080,H3K4me1_Enh;E116,H3K4me1_Enh;E124,H3K4me1_Enh;E032,H3K27ac_Enh;E046,H3K27ac_Enh;E075,H3K27ac_Enh;E076,H3K27ac_Enh;E101,H3K27ac_Enh;E102,H3K27ac_Enh;E105,H3K27ac_Enh;E106,H3K27ac_Enh;E109,H3K27ac_E…	Yes	BLD, SKIN, GI	Yes	6 tissues	Yes	BLD, GI, ADRL	Yes	4 tissues	CACD,CTCF,Pax-5		LAMA5
rs6143026	20	60915508	0.000436865	LAMA5	0	intronic	1.701	6	1	E007,H3K9ac_Pro;E018,H3K9ac_Pro;E066,H3K9ac_Pro;E067,H3K9ac_Pro;E075,H3K9ac_Pro;E101,H3K9ac_Pro;E116,H3K9ac_Pro;E117,H3K9ac_Pro;E022,H3K27ac_Enh;E032,H3K27ac_Enh;E075,H3K27ac_Enh;E076,H3K27ac_Enh;E079,H3K27ac_Enh;E096,H3K27ac_Enh;E101,H3K27ac_Enh;E102,H3K27ac_Enh;E106,H3K27ac_Enh;E109,H3K27ac_Enh;E111,H3K27ac_Enh;E112,H3K27ac_Enh;E113,H3K27ac_Enh;E116,H3K27ac_Enh;E027,H3K4me1_Enh;E029,H3K4me1_Enh…	Yes	BLD, GI	Yes	7 tissues	Yes	4 tissues	Yes	6 tissues	Crx,Pitx2		LAMA5
rs6143029	20	60915824	8.87221e-05	LAMA5	0	intronic	7.392	7	4	E007,H3K9ac_Pro;E018,H3K9ac_Pro;E066,H3K9ac_Pro;E067,H3K9ac_Pro;E101,H3K9ac_Pro;E116,H3K9ac_Pro;E117,H3K9ac_Pro;E022,H3K27ac_Enh;E032,H3K27ac_Enh;E075,H3K27ac_Enh;E076,H3K27ac_Enh;E079,H3K27ac_Enh;E101,H3K27ac_Enh;E102,H3K27ac_Enh;E111,H3K27ac_Enh;E112,H3K27ac_Enh;E113,H3K27ac_Enh;E116,H3K27ac_Enh;E031,H3K4me1_Enh;E032,H3K4me1_Enh;E113,H3K4me1_Enh;E116,H3K4me1_Enh;E116,H3K4me3_Pro	No	BLD	Yes	7 tissues	No	BLD, SPLN	Yes	5 tissues	AP-1		LAMA5
rs6143031	20	60917589	0.000378098	LAMA5	0	intronic	0.912	6	4	E075,H3K27ac_Enh;E111,H3K27ac_Enh;E117,H3K27ac_Enh;E077,H3K4me1_Enh;E092,H3K4me1_Enh;E117,H3K9ac_Pro			No	CRVX	Yes	GI	Yes	GI, CRVX	Hoxa4,NRSF,Pax-4,Pou6f1		LAMA5
rs6143032	20	60917649	0.000671476	LAMA5	0	intronic	2.612	7	4	E075,H3K27ac_Enh;E111,H3K27ac_Enh;E117,H3K27ac_Enh;E077,H3K4me1_Enh;E092,H3K4me1_Enh;E117,H3K9ac_Pro			No	CRVX	Yes	GI	Yes	GI, CRVX	Nanog		LAMA5
rs6143033	20	60917684	0.000695797	LAMA5	0	intronic	0.211	7	4	E075,H3K27ac_Enh;E111,H3K27ac_Enh;E117,H3K27ac_Enh;E077,H3K4me1_Enh;E092,H3K4me1_Enh;E117,H3K9ac_Pro			No	CRVX	Yes	GI	Yes	GI, CRVX	GR,NF-I,STAT,TLX1::NFIC		LAMA5
rs6143034	20	60920545	0.000327043	LAMA5	0	UTR3	3.303	6	4	E005,H3K4me3_Pro;E022,H3K4me3_Pro;E094,H3K4me3_Pro;E006,H3K27ac_Enh;E061,H3K27ac_Enh;E075,H3K27ac_Enh;E096,H3K27ac_Enh;E101,H3K27ac_Enh;E103,H3K27ac_Enh;E105,H3K27ac_Enh;E106,H3K27ac_Enh;E111,H3K27ac_Enh;E117,H3K27ac_Enh;E006,H3K4me1_Enh;E017,H3K4me1_Enh;E061,H3K4me1_Enh;E077,H3K4me1_Enh;E105,H3K4me1_Enh;E114,H3K4me1_Enh;E007,H3K9ac_Pro;E017,H3K9ac_Pro;E117,H3K9ac_Pro	Yes	ESDR, IPSC, GI	No	ESDR, LNG, CRVX	Yes	5 tissues	Yes	6 tissues	Zbtb3,Zfx		LAMA5
rs6143035	20	60920700	0.000304094	LAMA5	0	intronic	1.807	6	4	E005,H3K27ac_Enh;E006,H3K27ac_Enh;E056,H3K27ac_Enh;E061,H3K27ac_Enh;E075,H3K27ac_Enh;E096,H3K27ac_Enh;E101,H3K27ac_Enh;E103,H3K27ac_Enh;E105,H3K27ac_Enh;E106,H3K27ac_Enh;E111,H3K27ac_Enh;E117,H3K27ac_Enh;E005,H3K4me3_Pro;E022,H3K4me3_Pro;E094,H3K4me3_Pro;E117,H3K4me3_Pro;E006,H3K4me1_Enh;E017,H3K4me1_Enh;E022,H3K4me1_Enh;E061,H3K4me1_Enh;E077,H3K4me1_Enh;E105,H3K4me1_Enh;E114,H3K4me1_Enh;E007,H3K…	Yes	4 tissues	No	ESDR, LNG, CRVX	Yes	6 tissues	Yes	6 tissues	Maf,NF-I,RORalpha1,TLX1::NFIC		LAMA5
rs6143036	20	60921721	0.000188043	LAMA5	0	intronic	4.029	5	4	E003,H3K27ac_Enh;E005,H3K27ac_Enh;E022,H3K27ac_Enh;E056,H3K27ac_Enh;E075,H3K27ac_Enh;E076,H3K27ac_Enh;E096,H3K27ac_Enh;E101,H3K27ac_Enh;E103,H3K27ac_Enh;E105,H3K27ac_Enh;E106,H3K27ac_Enh;E111,H3K27ac_Enh;E113,H3K27ac_Enh;E114,H3K27ac_Enh;E117,H3K27ac_Enh;E005,H3K4me3_Pro;E007,H3K4me3_Pro;E022,H3K4me3_Pro;E024,H3K4me3_Pro;E056,H3K4me3_Pro;E094,H3K4me3_Pro;E113,H3K4me3_Pro;E117,H3K4me3_Pro;E006,H3K…	Yes	7 tissues	No	4 tissues	Yes	10 tissues	Yes	9 tissues	CAC-binding-protein,SP1		LAMA5
rs62199217	20	60929539	3.84968e-05	LAMA5:RP11-157P1.5	00:00:00	ncRNA_intronic	0.574	2b	2	E001,H3K4me1_Enh;E002,H3K4me1_Enh;E003,H3K4me1_Enh;E005,H3K4me1_Enh;E006,H3K4me1_Enh;E007,H3K4me1_Enh;E009,H3K4me1_Enh;E010,H3K4me1_Enh;E011,H3K4me1_Enh;E012,H3K4me1_Enh;E013,H3K4me1_Enh;E014,H3K4me1_Enh;E015,H3K4me1_Enh;E016,H3K4me1_Enh;E018,H3K4me1_Enh;E020,H3K4me1_Enh;E021,H3K4me1_Enh;E022,H3K4me1_Enh;E024,H3K4me1_Enh;E027,H3K4me1_Enh;E028,H3K4me1_Enh;E052,H3K4me1_Enh;E053,H3K4me1_Enh;E054,H3K…	Yes	11 tissues	Yes	15 tissues	Yes	18 tissues	Yes	15 tissues	AP-4,CTCF,E2A,EBF,Gm397,Lmo2-complex,NRSF,Pax-5,Rad21,Roaz,TCF12,ZEB1	POL2	RP11-157P1.5
rs654408	20	6380001	0.00262239	CASC20	47368	intergenic	1.237	7	14										DMRT1,GATA,ZEB1		47kb 5' of RP11-199O14.1
rs654433	20	6380022	0.00272543	CASC20	47347	intergenic	2.528	7	14										Hoxa7,NF-Y		47kb 5' of RP11-199O14.1
rs67072353	20	60940702	1.11374e-05	LAMA5	0	intronic	7.25	5	1	E001,H3K4me1_Enh;E003,H3K4me1_Enh;E005,H3K4me1_Enh;E006,H3K4me1_Enh;E007,H3K4me1_Enh;E009,H3K4me1_Enh;E010,H3K4me1_Enh;E011,H3K4me1_Enh;E012,H3K4me1_Enh;E013,H3K4me1_Enh;E014,H3K4me1_Enh;E015,H3K4me1_Enh;E016,H3K4me1_Enh;E017,H3K4me1_Enh;E018,H3K4me1_Enh;E019,H3K4me1_Enh;E020,H3K4me1_Enh;E021,H3K4me1_Enh;E022,H3K4me1_Enh;E023,H3K4me1_Enh;E024,H3K4me1_Enh;E025,H3K4me1_Enh;E027,H3K4me1_Enh;E028,H3K…	Yes	22 tissues	Yes	17 tissues	Yes	20 tissues	Yes	20 tissues	ATF3,ERalpha-a,NRSF		LAMA5
rs71323580	20	60897570	0.0156259	LAMA5	0	intronic	0.756	4	4	E006,H3K4me1_Enh;E022,H3K4me1_Enh;E024,H3K4me1_Enh;E056,H3K4me1_Enh;E058,H3K4me1_Enh;E059,H3K4me1_Enh;E079,H3K4me1_Enh;E094,H3K4me1_Enh;E096,H3K4me1_Enh;E105,H3K4me1_Enh;E113,H3K4me1_Enh;E114,H3K4me1_Enh;E117,H3K4me1_Enh;E006,H3K4me3_Pro;E056,H3K4me3_Pro;E058,H3K4me3_Pro;E113,H3K4me3_Pro;E007,H3K9ac_Pro;E015,H3K27ac_Enh;E055,H3K27ac_Enh;E059,H3K27ac_Enh;E061,H3K27ac_Enh;E076,H3K27ac_Enh;E079,H3K2…	No	ESDR, SKIN, SPLN	No	ESDR	Yes	9 tissues	Yes	6 tissues	EBF,Roaz		LAMA5
rs7269717	20	60898088	0.039545	LAMA5	0	intronic	4.85	5	4	E006,H3K4me1_Enh;E022,H3K4me1_Enh;E024,H3K4me1_Enh;E056,H3K4me1_Enh;E058,H3K4me1_Enh;E059,H3K4me1_Enh;E079,H3K4me1_Enh;E094,H3K4me1_Enh;E096,H3K4me1_Enh;E097,H3K4me1_Enh;E105,H3K4me1_Enh;E113,H3K4me1_Enh;E114,H3K4me1_Enh;E117,H3K4me1_Enh;E006,H3K4me3_Pro;E056,H3K4me3_Pro;E058,H3K4me3_Pro;E105,H3K4me3_Pro;E113,H3K4me3_Pro;E007,H3K9ac_Pro;E015,H3K27ac_Enh;E022,H3K27ac_Enh;E055,H3K27ac_Enh;E059,H3K2…	No	4 tissues	No	ESDR	Yes	10 tissues	Yes	8 tissues	CTCF,HES1,MAZR,Rad21,SMC3		LAMA5
rs75875081	20	60897562	0.0156259	LAMA5	0	intronic	0.45	4	4	E006,H3K4me1_Enh;E022,H3K4me1_Enh;E024,H3K4me1_Enh;E056,H3K4me1_Enh;E058,H3K4me1_Enh;E059,H3K4me1_Enh;E079,H3K4me1_Enh;E094,H3K4me1_Enh;E096,H3K4me1_Enh;E105,H3K4me1_Enh;E113,H3K4me1_Enh;E114,H3K4me1_Enh;E117,H3K4me1_Enh;E006,H3K4me3_Pro;E056,H3K4me3_Pro;E058,H3K4me3_Pro;E113,H3K4me3_Pro;E007,H3K9ac_Pro;E015,H3K27ac_Enh;E055,H3K27ac_Enh;E059,H3K27ac_Enh;E061,H3K27ac_Enh;E076,H3K27ac_Enh;E079,H3K2…	No	ESDR, SKIN, SPLN	No	ESDR	Yes	9 tissues	Yes	6 tissues	THAP1,TR4,YY1		LAMA5
rs76706776	20	60897561	0.0166042	LAMA5	0	intronic	2.855	4	4	E006,H3K4me1_Enh;E022,H3K4me1_Enh;E024,H3K4me1_Enh;E056,H3K4me1_Enh;E058,H3K4me1_Enh;E059,H3K4me1_Enh;E079,H3K4me1_Enh;E094,H3K4me1_Enh;E096,H3K4me1_Enh;E105,H3K4me1_Enh;E113,H3K4me1_Enh;E114,H3K4me1_Enh;E117,H3K4me1_Enh;E006,H3K4me3_Pro;E056,H3K4me3_Pro;E058,H3K4me3_Pro;E113,H3K4me3_Pro;E007,H3K9ac_Pro;E015,H3K27ac_Enh;E055,H3K27ac_Enh;E059,H3K27ac_Enh;E061,H3K27ac_Enh;E076,H3K27ac_Enh;E079,H3K2…	No	ESDR, SKIN, SPLN	No	ESDR	Yes	9 tissues	Yes	6 tissues	LBP-9,TR4		LAMA5
rs8124907	20	60913127	0.0271993	LAMA5	0	exonic	0.343	1f	2	E005,H3K4me3_Pro;E006,H3K4me3_Pro;E007,H3K4me3_Pro;E032,H3K4me3_Pro;E056,H3K4me3_Pro;E073,H3K4me3_Pro;E075,H3K4me3_Pro;E094,H3K4me3_Pro;E113,H3K4me3_Pro;E116,H3K4me3_Pro;E006,H3K4me1_Enh;E007,H3K4me1_Enh;E022,H3K4me1_Enh;E029,H3K4me1_Enh;E031,H3K4me1_Enh;E032,H3K4me1_Enh;E034,H3K4me1_Enh;E036,H3K4me1_Enh;E046,H3K4me1_Enh;E056,H3K4me1_Enh;E062,H3K4me1_Enh;E069,H3K4me1_Enh;E072,H3K4me1_Enh;E073,H3K…	Yes	6 tissues	Yes	6 tissues	Yes	11 tissues	Yes	10 tissues	DBP		LAMA5
rs913245	20	6382301	0.00110978	CASC20	45068	intergenic	1.14	7	7	E013,H3K4me1_Enh;E015,H3K4me1_Enh;E017,H3K4me1_Enh;E058,H3K4me1_Enh;E088,H3K4me1_Enh;E109,H3K4me1_Enh;E121,H3K4me1_Enh;E017,H3K9ac_Pro;E028,H3K4me3_Pro;E096,H3K4me3_Pro;E085,H3K27ac_Enh;E102,H3K27ac_Enh	No	BRST, LNG	No	LNG	Yes	6 tissues	Yes	GI	Fox,Foxf1,Foxf2,Foxj1,Foxj2,GATA,HDAC2		45kb 5' of RP11-199O14.1
rs966816	20	6376481	0.00242749	CASC20	50888	intergenic	2.142	4	5	E001,H3K4me1_Enh;E002,H3K4me1_Enh;E014,H3K4me1_Enh;E015,H3K4me1_Enh;E016,H3K4me1_Enh;E018,H3K4me1_Enh;E019,H3K4me1_Enh;E020,H3K4me1_Enh;E024,H3K4me1_Enh;E028,H3K4me1_Enh;E049,H3K4me1_Enh;E058,H3K4me1_Enh;E110,H3K4me1_Enh;E119,H3K4me1_Enh;E127,H3K4me1_Enh;E003,H3K27ac_Enh;E013,H3K27ac_Enh					Yes	6 tissues	No	ESC, ESDR		CJUN	51kb 5' of RP11-199O14.1
rs966817	20	6376490	0.00252312	CASC20	50879	intergenic	6.575	2b	5	E001,H3K4me1_Enh;E002,H3K4me1_Enh;E014,H3K4me1_Enh;E015,H3K4me1_Enh;E016,H3K4me1_Enh;E018,H3K4me1_Enh;E019,H3K4me1_Enh;E020,H3K4me1_Enh;E024,H3K4me1_Enh;E028,H3K4me1_Enh;E049,H3K4me1_Enh;E058,H3K4me1_Enh;E110,H3K4me1_Enh;E119,H3K4me1_Enh;E127,H3K4me1_Enh;E003,H3K27ac_Enh;E013,H3K27ac_Enh					Yes	6 tissues	No	ESC, ESDR	Evi-1,FAC1,GLI	CJUN	51kb 5' of RP11-199O14.1

## Sheet: S7b
Supplementary Table 7b:SIFT and PolyPhen2 scores of the coding variants
SNP	CHR	BP	ENCODE Overlapped or Nearest Genes	Function	RefSeq	SIFT	PolyPhen2
rs36053993	1	45797228	MUTYH	coding nonsyn,3utr,3downstream,5upstream,intronic,non-coding	coding(MUTYH:NM_001128425:.:1403:1187:nonsyn:G396D), coding(MUTYH:NM_001048171:.:1361:1145:nonsyn:G382D),coding(MUTYH:NM_001048172:.:1252:1106:nonsyn:G369D),coding(MUTYH:NM_001048173:.:1249:1103:nonsyn:G368D),coding(MUTYH:NM_001048174:.:1168:1103:nonsyn:G368D),coding(MUTYH:NM_001293190:.:1364:1148:nonsyn:G383D),coding(MUTYH:NM_001293191:.:1201:1136:nonsyn:G379D),coding(MUTYH:NM_001293192:.:1297:8…	SIFT=Deleterious(ENST00000354383:MUTYH:C/T:G369D:0.000);Deleterious(ENST00000354383:MUTYH:C/T:G369D:0.000);Deleterious(ENST00000355498:MUTYH:C/T:G368D:0.000);Deleterious(ENST00000355498:MUTYH:C/T:G368D:0.000);Deleterious(ENST00000372098:MUTYH:C/T:G393D:0.000);Deleterious(ENST00000372098:MUTYH:C/T:G393D:0.000);Deleterious(ENST00000372100:MUTYH:C/T:G379D:0.000);Deleterious(ENST00000372100:MUTYH:C/T…	POLYP=Probably Damaging(ENST00000354383:MUTYH:C/T:G369D:0.998);Probably Damaging(ENST00000354383:MUTYH:C/T:G369D:0.998);Probably Damaging(ENST00000355498:MUTYH:C/T:G368D:0.998);Probably Damaging(ENST00000355498:MUTYH:C/T:G368D:0.998);Probably Damaging(ENST00000372098:MUTYH:C/T:G393D:0.997);Probably Damaging(ENST00000372098:MUTYH:C/T:G393D:0.997);Probably Damaging(ENST00000372100:MUTYH:C/T:G379D:0…
rs6580741	12	50727706	FAM186A	coding syn|nonsyn	coding(FAM186A:NM_001145475:.:6822:6684:syn|nonsyn:H2228H|H2228Q)
rs7296291	12	50744119	FAM186A	coding nonsyn	coding(FAM186A:NM_001145475:.:6634:6496:nonsyn:H2166Y)	SIFT=Tolerated(ENST00000543096:FAM186A:G/A:H177Y:1.000);Tolerated(ENST00000327337:FAM186A:G/A:H2166Y:0.250);Tolerated(ENST00000543111:FAM186A:G/A:H2166Y:0.250)
rs7312252	12	50744171	FAM186A	coding syn|syn|syn	coding(FAM186A:NM_001145475:.:6582:6444:syn|syn|syn:T2148T|T2148T|T2148T)
rs10506292	12	50744753	FAM186A	coding syn,5upstream	coding(FAM186A:NM_001145475:.:6000:5862:syn:K1954K)
[truncated: 15 more rows]

## Sheet: S8
Supplementary table 8: eQTL analysis of 570 credible SNPs in GTEx (sigmoid colon; transverse colon), CEDAR (rectum; transverse colon) and blood eQTL from BIOS and eQTLgen datasets
[truncated: 4,770 more rows]

[truncated: 11 more sheets: S9, S10, S11, S12, S13, S14, S15, S16, S17, S18, S19]
